# Supplementary material for: ﻿Morphological and phylogenetic analyses reveal eight novel species of Pestalotiopsis (Sporocadaceae, Amphisphaeriales) from southern China
Source: MycoKeys. 2024 Oct 9;109:207–38. doi: 10.3897/mycokeys.109.131000 (PMC11484642; doi:10.3897/mycokeys.109.131000)
Supplement: XML Treatment for Pestalotiopsis camelliicola [file mycokeys.109.131000-treatment2.xml]

<!DOCTYPE tp:taxon-treatment
  PUBLIC "-//TaxonX//DTD Taxonomic Treatment Publishing DTD v0 20100105//EN" "tax-treatment-NSO.dtd">
<tp:taxon-treatment xmlns:tp="http://www.plazi.org/taxpub"><tp:treatment-meta><kwd-group><label>Taxon classification</label><kwd>
                <named-content content-type="kingdom">Fungi</named-content>
              </kwd><kwd>
                <named-content content-type="order">Amphisphaeriales</named-content>
              </kwd><kwd>
                <named-content content-type="family">Sporocadaceae</named-content>
              </kwd></kwd-group><mixed-citation publication-type="journal"><person-group><name><surname>Luo</surname><given-names>Xing-Xing</given-names></name><name><surname>Liao</surname><given-names>Ming-Gen</given-names></name><name><surname>Zhang</surname><given-names>Kai</given-names></name><name><surname>Castañeda-Ruíz</surname><given-names>Rafael F.</given-names></name><name><surname>Ma</surname><given-names>Jian</given-names></name><name><surname>Xu</surname><given-names>Zhao-Huan</given-names></name></person-group><article-title>﻿Morphological and phylogenetic analyses reveal eight novel species of <italic><tp:taxon-name><tp:taxon-name-part taxon-name-part-type="genus" reg="Pestalotiopsis">Pestalotiopsis</tp:taxon-name-part></tp:taxon-name></italic> (<tp:taxon-name><tp:taxon-name-part taxon-name-part-type="family">Sporocadaceae</tp:taxon-name-part></tp:taxon-name>, <tp:taxon-name><tp:taxon-name-part taxon-name-part-type="order">Amphisphaeriales</tp:taxon-name-part></tp:taxon-name>) from southern China</article-title><source>MycoKeys</source><day>09</day><month>10</month><year>2024</year><volume>109</volume><fpage>207</fpage><lpage>238</lpage><pub-id pub-id-type="doi">10.3897/mycokeys.109.131000</pub-id></mixed-citation></tp:treatment-meta><tp:nomenclature><label>﻿</label><tp:taxon-name>
              <object-id xmlns:xlink="http://www.w3.org/1999/xlink" content-type="arpha" xlink:type="simple">8F7F9CD3-D712-5575-9AD9-FB14C7CF8DEF</object-id>
              <tp:taxon-name-part taxon-name-part-type="genus" reg="Pestalotiopsis">Pestalotiopsis</tp:taxon-name-part>
              <tp:taxon-name-part taxon-name-part-type="species" reg="camelliicola">camelliicola</tp:taxon-name-part>
              <object-id xmlns:xlink="http://www.w3.org/1999/xlink" xlink:type="simple">Index Fungorum: IF902320</object-id>
            </tp:taxon-name><tp:taxon-authority>X.X. Luo &amp; Jian Ma</tp:taxon-authority><tp:taxon-status xmlns:xlink="http://www.w3.org/1999/xlink" xlink:type="simple">sp. nov.</tp:taxon-status><xref ref-type="fig" rid="F2">Fig. 3</xref></tp:nomenclature><tp:treatment-sec sec-type="material" id="SECID0EQSAE"><title>Type.</title><p>China • Jiangxi Province, Jingdezhen City, Changjiang District, Jingdezhen Botanical Garden, on diseased leaves of <italic><tp:taxon-name><tp:taxon-name-part taxon-name-part-type="genus" reg="Camellia">Camellia</tp:taxon-name-part><tp:taxon-name-part taxon-name-part-type="species" reg="japonica">japonica</tp:taxon-name-part></tp:taxon-name></italic>, 3 November 2022, X.X. Luo (holotype <named-content xmlns:xlink="http://www.w3.org/1999/xlink" content-type="dwc:institutional_code" xlink:title="Herbarium of Jiangxi Agricultural University" xlink:href="http://grbio.org/institution/jiangxi-agricultural-university" xlink:type="simple">HJAUP</named-content> M1804.221; ex-type living culture <named-content xmlns:xlink="http://www.w3.org/1999/xlink" content-type="dwc:institutional_code" xlink:title="Herbarium of Jiangxi Agricultural University" xlink:href="http://grbio.org/institution/jiangxi-agricultural-university" xlink:type="simple">HJAUP</named-content> C1804.221).</p><fig id="F2" position="float" orientation="portrait"><object-id xmlns:xlink="http://www.w3.org/1999/xlink" content-type="doi" xlink:type="simple">10.3897/mycokeys.109.131000.figure3</object-id><object-id xmlns:xlink="http://www.w3.org/1999/xlink" content-type="arpha" xlink:type="simple">0DEDA8C1-2364-539A-91E7-BEF38D4C6052</object-id><label>Figure 3.</label><caption><p><italic><tp:taxon-name><tp:taxon-name-part taxon-name-part-type="genus" reg="Pestalotiopsis">Pestalotiopsis</tp:taxon-name-part><tp:taxon-name-part taxon-name-part-type="species" reg="camelliicola">camelliicola</tp:taxon-name-part></tp:taxon-name></italic> (<named-content xmlns:xlink="http://www.w3.org/1999/xlink" content-type="dwc:institutional_code" xlink:title="Herbarium of Jiangxi Agricultural University" xlink:href="http://grbio.org/institution/jiangxi-agricultural-university" xlink:type="simple">HJAUP</named-content> C1804.221, ex-type) <bold>a, b</bold> leaf of host plant (front and reverse) <bold>c, d</bold> culture on <abbrev xmlns:xlink="http://www.w3.org/1999/xlink" xlink:title="potato dextrose agar" id="ABBRID0E2WIM" xlink:type="simple">PDA</abbrev> (front and reverse) <bold>e–g</bold> conidiomata <bold>h, i</bold> conidiogenous cells and conidia <bold>j–o</bold> conidia. Scale bars: 200 µm (<bold>f, g</bold>); 10 µm (<bold>h–o</bold>).</p></caption><graphic xmlns:xlink="http://www.w3.org/1999/xlink" xlink:href="mycokeys-109-207-g003.jpg" position="float" orientation="portrait" xlink:type="simple" id="oo_1150707.jpg"><uri content-type="original_file" xlink:type="simple">https://binary.pensoft.net/fig/1150707</uri></graphic></fig></tp:treatment-sec><tp:treatment-sec sec-type="etymology" id="SECID0EJTAE"><title>Etymology.</title><p>Referring to the host genus from which it was collected, <italic><tp:taxon-name><tp:taxon-name-part taxon-name-part-type="genus" reg="Camellia">Camellia</tp:taxon-name-part><tp:taxon-name-part taxon-name-part-type="species" reg="japonica">japonica</tp:taxon-name-part></tp:taxon-name></italic>.</p></tp:treatment-sec><tp:treatment-sec sec-type="description" id="SECID0E1TAE"><title>Description.</title><p>Regular leaf spots, grey white in the center, and brown to dark brown at the margin. Asexual morph on <abbrev xmlns:xlink="http://www.w3.org/1999/xlink" xlink:title="potato dextrose agar" id="ABBRID0EAUAE" xlink:type="simple">PDA</abbrev>: Conidiomata acervular, 470–1320 μm diam., superficial, solitary or aggregated in clusters, dark brown. Conidiophores indistinct and reduced to conidiogenous cells. Conidiogenous cells hyaline, smooth, cylindrical to ampulliform. Conidia fusiform, straight or slightly curved, 14.9–22.2 × 5.4–7.6 μm (x̄ = 18.1 × 6.3 μm, n = 50), 4-septate, mostly with one minute guttules in each cell, slightly constricted at the septa; basal cell conical, 1.8–4 μm (x̄ = 2.8 μm), pale brown, smooth, thin-walled, with a single filiform appendage, unbranched, 1.7–5.2 μm (x̄ = 2.9 μm) long; three median cells doliiform to cylindrical, smooth, 11–14.4 μm (x̄ = 12.4 μm), concolorous, pale brown to brown, somewhat constricted at the septa, second cell from the base 3.8–5.3 µm (x̄ = 4.3 μm) long, third cell 3.6–4.7 µm (x̄ = 4.2 μm) long, fourth cell 3.2–5 µm (x̄ = 4 μm) long); apical cell conical to acute, hyaline, smooth, thin-walled, 2.2–3.8 µm (x̄ = 2.9 μm) long, with 2–4 (mostly 3) filiform appendages, arising from the apical crest, branched, 9.5–20.3 µm (x̄ = 12.4 μm) long. Sexual morph: not observed.</p></tp:treatment-sec><tp:treatment-sec sec-type="description" id="SECID0EEUAE"><title>Culture characteristics.</title><p>Colonies on <abbrev xmlns:xlink="http://www.w3.org/1999/xlink" xlink:title="potato dextrose agar" id="ABBRID0EKUAE" xlink:type="simple">PDA</abbrev> grow fast, filamentous, reaching 56–62 mm diam. after 5 days at 25 °C in darkness, white, with flocculent mycelium and entire edge, forming black, brown conidiomata, and reverse pale orange.</p></tp:treatment-sec><tp:treatment-sec sec-type="Additional specimen examined" id="SECID0EOUAE"><title>Additional specimen examined.</title><p>China • Jiangxi Province, Jingdezhen City, Changjiang District, Jingdezhen Botanical Garden, 3 November 2022, X.X. Luo. On diseased leaves of <italic><tp:taxon-name><tp:taxon-name-part taxon-name-part-type="genus" reg="Camellia">Camellia</tp:taxon-name-part><tp:taxon-name-part taxon-name-part-type="species" reg="japonica">japonica</tp:taxon-name-part></tp:taxon-name></italic>, paratype <named-content xmlns:xlink="http://www.w3.org/1999/xlink" content-type="dwc:institutional_code" xlink:title="Herbarium of Jiangxi Agricultural University" xlink:href="http://grbio.org/institution/jiangxi-agricultural-university" xlink:type="simple">HJAUP</named-content> M1804.222, living culture <named-content xmlns:xlink="http://www.w3.org/1999/xlink" content-type="dwc:institutional_code" xlink:title="Herbarium of Jiangxi Agricultural University" xlink:href="http://grbio.org/institution/jiangxi-agricultural-university" xlink:type="simple">HJAUP</named-content> C1804.222.</p></tp:treatment-sec><tp:treatment-sec sec-type="notes" id="SECID0EHVAE"><title>Note.</title><p>Two strains (<named-content xmlns:xlink="http://www.w3.org/1999/xlink" content-type="dwc:institutional_code" xlink:title="Herbarium of Jiangxi Agricultural University" xlink:href="http://grbio.org/institution/jiangxi-agricultural-university" xlink:type="simple">HJAUP</named-content> C1804.221 and <named-content xmlns:xlink="http://www.w3.org/1999/xlink" content-type="dwc:institutional_code" xlink:title="Herbarium of Jiangxi Agricultural University" xlink:href="http://grbio.org/institution/jiangxi-agricultural-university" xlink:type="simple">HJAUP</named-content> C1804.222) of <italic><tp:taxon-name><tp:taxon-name-part taxon-name-part-type="genus" reg="Pestalotiopsis">Pestalotiopsis</tp:taxon-name-part><tp:taxon-name-part taxon-name-part-type="species" reg="camelliicola">camelliicola</tp:taxon-name-part></tp:taxon-name></italic> isolated from leaf spots of <italic><tp:taxon-name><tp:taxon-name-part taxon-name-part-type="genus" reg="Camellia">Camellia</tp:taxon-name-part><tp:taxon-name-part taxon-name-part-type="species" reg="japonica">japonica</tp:taxon-name-part></tp:taxon-name></italic> formed a distinct clade sister to <italic><tp:taxon-name><tp:taxon-name-part taxon-name-part-type="genus" reg="Pestalotiopsis">P.</tp:taxon-name-part><tp:taxon-name-part taxon-name-part-type="species" reg="portugalica">portugalica</tp:taxon-name-part></tp:taxon-name></italic> (CBS 393.48) with 100% <abbrev xmlns:xlink="http://www.w3.org/1999/xlink" xlink:title="maximum-likelihood" id="ABBRID0EWWAE" xlink:type="simple">ML</abbrev>/1.00 <abbrev xmlns:xlink="http://www.w3.org/1999/xlink" xlink:title="Bayesian inference" id="ABBRID0E1WAE" xlink:type="simple">BI</abbrev> bootstrap support (Fig. <xref ref-type="fig" rid="F9">1</xref>). The ex-type strain <named-content xmlns:xlink="http://www.w3.org/1999/xlink" content-type="dwc:institutional_code" xlink:title="Herbarium of Jiangxi Agricultural University" xlink:href="http://grbio.org/institution/jiangxi-agricultural-university" xlink:type="simple">HJAUP</named-content> C1804.221 is closely related to <italic><tp:taxon-name><tp:taxon-name-part taxon-name-part-type="genus" reg="Pestalotiopsis">P.</tp:taxon-name-part><tp:taxon-name-part taxon-name-part-type="species" reg="portugalica">portugalica</tp:taxon-name-part></tp:taxon-name></italic> (CBS 393.48) and comparisons of their nucleotides showed 20 bp differences (2%, including four gaps) nucleotide differences in three loci. Moreover, <italic><tp:taxon-name><tp:taxon-name-part taxon-name-part-type="genus" reg="Pestalotiopsis">P.</tp:taxon-name-part><tp:taxon-name-part taxon-name-part-type="species" reg="camelliicola">camelliicola</tp:taxon-name-part></tp:taxon-name></italic> is morphologically distinguished from <italic><tp:taxon-name><tp:taxon-name-part taxon-name-part-type="genus" reg="Pestalotiopsis">P.</tp:taxon-name-part><tp:taxon-name-part taxon-name-part-type="species" reg="portugalica">portugalica</tp:taxon-name-part></tp:taxon-name></italic> Maharachch., K.D. Hyde &amp; Crous in its solitary or scattered conidiomata and conidia with more apical filiform appendages (2–4 vs. 1–3). In addition, the conidia of <italic><tp:taxon-name><tp:taxon-name-part taxon-name-part-type="genus" reg="Pestalotiopsis">P.</tp:taxon-name-part><tp:taxon-name-part taxon-name-part-type="species" reg="camelliicola">camelliicola</tp:taxon-name-part></tp:taxon-name></italic> usually have one minute guttule at each cell, which are not observed in <italic><tp:taxon-name><tp:taxon-name-part taxon-name-part-type="genus" reg="Pestalotiopsis">P.</tp:taxon-name-part><tp:taxon-name-part taxon-name-part-type="species" reg="portugalica">portugalica</tp:taxon-name-part></tp:taxon-name></italic> (<xref ref-type="bibr" rid="B30">Maharachchikumbura et al. 2014</xref>).</p></tp:treatment-sec><tp:treatment-sec><!--Section generated to contain objects referenced in tp:taxon-treatment.--><fig id="F9" position="float" orientation="portrait"><object-id xmlns:xlink="http://www.w3.org/1999/xlink" content-type="doi" xlink:type="simple">10.3897/mycokeys.109.131000.figure1</object-id><object-id xmlns:xlink="http://www.w3.org/1999/xlink" content-type="arpha" xlink:type="simple">00D9257D-1A9D-510D-9597-685ABCE3F6D5</object-id><label>Figure 1.</label><caption><p>Phylogenetic relationship of <italic><tp:taxon-name><tp:taxon-name-part taxon-name-part-type="genus" reg="Pestalotiopsis">Pestalotiopsis</tp:taxon-name-part></tp:taxon-name></italic> based on concatenated sequences of <abbrev xmlns:xlink="http://www.w3.org/1999/xlink" xlink:title="internal transcribed spacer" id="ABBRID0EVAJM" xlink:type="simple">ITS</abbrev>, <italic><abbrev xmlns:xlink="http://www.w3.org/1999/xlink" xlink:title="translation elongation factor 1- alpha gene" id="ABBRID0E1AJM" xlink:type="simple">tef1-α</abbrev></italic> and <italic><abbrev xmlns:xlink="http://www.w3.org/1999/xlink" xlink:title="β-tubulin" id="ABBRID0E6AJM" xlink:type="simple">tub2</abbrev></italic> sequence data. The <abbrev xmlns:xlink="http://www.w3.org/1999/xlink" xlink:title="maximum-likelihood" id="ABBRID0EDBJM" xlink:type="simple">ML</abbrev> and <abbrev xmlns:xlink="http://www.w3.org/1999/xlink" xlink:title="Bayesian inference" id="ABBRID0EHBJM" xlink:type="simple">BI</abbrev> bootstrap support values above 80% and 0.80 are given above the nodes. Bar = 0.03 substitution per nucleotide position. The tree is rooted to <italic><tp:taxon-name><tp:taxon-name-part taxon-name-part-type="genus" reg="Nonappendiculata">Nonappendiculata</tp:taxon-name-part><tp:taxon-name-part taxon-name-part-type="species" reg="quercina">quercina</tp:taxon-name-part></tp:taxon-name></italic> (CBS 116061) and <italic><tp:taxon-name><tp:taxon-name-part taxon-name-part-type="genus" reg="Nonappendiculata">N.</tp:taxon-name-part><tp:taxon-name-part taxon-name-part-type="species" reg="quercina">quercina</tp:taxon-name-part></tp:taxon-name></italic> (CBS 270.82). The strains from the present study are marked in red. Some branches are shortened according to the indicated multipliers to fit the page size, and these are indicated by the symbol (//).</p></caption><graphic xmlns:xlink="http://www.w3.org/1999/xlink" xlink:href="mycokeys-109-207-g001.jpg" position="float" orientation="portrait" xlink:type="simple" id="oo_1150714.jpg"><uri content-type="original_file" xlink:type="simple">https://binary.pensoft.net/fig/1150714</uri></graphic></fig></tp:treatment-sec><ref-list><ref id="B30"><mixed-citation xmlns:xlink="http://www.w3.org/1999/xlink" xlink:type="simple"><person-group><name name-style="western"><surname>Maharachchikumbura</surname><given-names>SSN</given-names></name><name name-style="western"><surname>Hyde</surname><given-names>KD</given-names></name><name name-style="western"><surname>Groenewald</surname><given-names>JZ</given-names></name><name name-style="western"><surname>Xu</surname><given-names>J</given-names></name><name name-style="western"><surname>Crous</surname><given-names>PW</given-names></name></person-group> (<year>2014</year>) <article-title><italic><tp:taxon-name><tp:taxon-name-part taxon-name-part-type="genus">Pestalotiopsis</tp:taxon-name-part></tp:taxon-name></italic> revisited.</article-title><source>Studies in Mycology</source><volume>79</volume>(<issue>1</issue>): <fpage>121</fpage>–<lpage>186</lpage>. <ext-link xlink:href="10.1016/j.simyco.2014.09.005" ext-link-type="doi" xlink:type="simple">https://doi.org/10.1016/j.simyco.2014.09.005</ext-link></mixed-citation></ref></ref-list></tp:taxon-treatment>
