# Supplementary material for: ﻿Morphological and phylogenetic analyses reveal eight novel species of Pestalotiopsis (Sporocadaceae, Amphisphaeriales) from southern China
Source: MycoKeys. 2024 Oct 9;109:207–38. doi: 10.3897/mycokeys.109.131000 (PMC11484642; doi:10.3897/mycokeys.109.131000)
Supplement: XML Treatment for Pestalotiopsis eriobotryae [file mycokeys.109.131000-treatment4.xml]

<!DOCTYPE tp:taxon-treatment
  PUBLIC "-//TaxonX//DTD Taxonomic Treatment Publishing DTD v0 20100105//EN" "tax-treatment-NSO.dtd">
<tp:taxon-treatment xmlns:tp="http://www.plazi.org/taxpub"><tp:treatment-meta><kwd-group><label>Taxon classification</label><kwd>
                <named-content content-type="kingdom">Fungi</named-content>
              </kwd><kwd>
                <named-content content-type="order">Amphisphaeriales</named-content>
              </kwd><kwd>
                <named-content content-type="family">Sporocadaceae</named-content>
              </kwd></kwd-group><mixed-citation publication-type="journal"><person-group><name><surname>Luo</surname><given-names>Xing-Xing</given-names></name><name><surname>Liao</surname><given-names>Ming-Gen</given-names></name><name><surname>Zhang</surname><given-names>Kai</given-names></name><name><surname>Castañeda-Ruíz</surname><given-names>Rafael F.</given-names></name><name><surname>Ma</surname><given-names>Jian</given-names></name><name><surname>Xu</surname><given-names>Zhao-Huan</given-names></name></person-group><article-title>﻿Morphological and phylogenetic analyses reveal eight novel species of <italic><tp:taxon-name><tp:taxon-name-part taxon-name-part-type="genus" reg="Pestalotiopsis">Pestalotiopsis</tp:taxon-name-part></tp:taxon-name></italic> (<tp:taxon-name><tp:taxon-name-part taxon-name-part-type="family">Sporocadaceae</tp:taxon-name-part></tp:taxon-name>, <tp:taxon-name><tp:taxon-name-part taxon-name-part-type="order">Amphisphaeriales</tp:taxon-name-part></tp:taxon-name>) from southern China</article-title><source>MycoKeys</source><day>09</day><month>10</month><year>2024</year><volume>109</volume><fpage>207</fpage><lpage>238</lpage><pub-id pub-id-type="doi">10.3897/mycokeys.109.131000</pub-id></mixed-citation></tp:treatment-meta><tp:nomenclature><label>﻿</label><tp:taxon-name>
              <object-id xmlns:xlink="http://www.w3.org/1999/xlink" content-type="arpha" xlink:type="simple">AE6D335E-2858-53FD-B38D-502CF5C4C292</object-id>
              <tp:taxon-name-part taxon-name-part-type="genus" reg="Pestalotiopsis">Pestalotiopsis</tp:taxon-name-part>
              <tp:taxon-name-part taxon-name-part-type="species" reg="eriobotryae">eriobotryae</tp:taxon-name-part>
              <object-id xmlns:xlink="http://www.w3.org/1999/xlink" xlink:type="simple">Index Fungorum: IF902322</object-id>
            </tp:taxon-name><tp:taxon-authority>X.X. Luo &amp; Jian Ma</tp:taxon-authority><tp:taxon-status xmlns:xlink="http://www.w3.org/1999/xlink" xlink:type="simple">sp. nov.</tp:taxon-status><xref ref-type="fig" rid="F4">Fig. 5</xref></tp:nomenclature><tp:treatment-sec sec-type="material" id="SECID0EVGAG"><title>Type.</title><p>China • Jiangxi Province, Yingtan City, Guixi County, Shangqing Town, Longhu Mountain National Forest Park, on diseased leaves of <italic><tp:taxon-name><tp:taxon-name-part taxon-name-part-type="genus" reg="Eriobotrya">Eriobotrya</tp:taxon-name-part><tp:taxon-name-part taxon-name-part-type="species" reg="japonica">japonica</tp:taxon-name-part></tp:taxon-name></italic>, 3 November 2022, X.X. Luo (holotype <named-content xmlns:xlink="http://www.w3.org/1999/xlink" content-type="dwc:institutional_code" xlink:title="Herbarium of Jiangxi Agricultural University" xlink:href="http://grbio.org/institution/jiangxi-agricultural-university" xlink:type="simple">HJAUP</named-content> M1742.221; ex-type living culture <named-content xmlns:xlink="http://www.w3.org/1999/xlink" content-type="dwc:institutional_code" xlink:title="Herbarium of Jiangxi Agricultural University" xlink:href="http://grbio.org/institution/jiangxi-agricultural-university" xlink:type="simple">HJAUP</named-content> C1742.221).</p><fig id="F4" position="float" orientation="portrait"><object-id xmlns:xlink="http://www.w3.org/1999/xlink" content-type="doi" xlink:type="simple">10.3897/mycokeys.109.131000.figure5</object-id><object-id xmlns:xlink="http://www.w3.org/1999/xlink" content-type="arpha" xlink:type="simple">9D0B28EA-C652-526A-B20C-D3DF0416DB56</object-id><label>Figure 5.</label><caption><p><italic><tp:taxon-name><tp:taxon-name-part taxon-name-part-type="genus" reg="Pestalotiopsis">Pestalotiopsis</tp:taxon-name-part><tp:taxon-name-part taxon-name-part-type="species" reg="eriobotryae">eriobotryae</tp:taxon-name-part></tp:taxon-name></italic> (<named-content xmlns:xlink="http://www.w3.org/1999/xlink" content-type="dwc:institutional_code" xlink:title="Herbarium of Jiangxi Agricultural University" xlink:href="http://grbio.org/institution/jiangxi-agricultural-university" xlink:type="simple">HJAUP</named-content> C1742.221, ex-type) <bold>a, b</bold> leaf of host plant (front and reverse) <bold>c–e</bold> conidiomata <bold>f, g</bold> culture on <abbrev xmlns:xlink="http://www.w3.org/1999/xlink" xlink:title="potato dextrose agar" id="ABBRID0EZZIM" xlink:type="simple">PDA</abbrev> (front and reverse) <bold>h–m</bold> conidia <bold>n–p</bold> immature conidia. Scale bars: 200 µm (<bold>d, e</bold>); 10 µm (<bold>h–p</bold>).</p></caption><graphic xmlns:xlink="http://www.w3.org/1999/xlink" xlink:href="mycokeys-109-207-g005.jpg" position="float" orientation="portrait" xlink:type="simple" id="oo_1150709.jpg"><uri content-type="original_file" xlink:type="simple">https://binary.pensoft.net/fig/1150709</uri></graphic></fig></tp:treatment-sec><tp:treatment-sec sec-type="etymology" id="SECID0EOHAG"><title>Etymology.</title><p>Referring to the host genus, <italic><tp:taxon-name><tp:taxon-name-part taxon-name-part-type="genus" reg="Eriobotrya">Eriobotrya</tp:taxon-name-part></tp:taxon-name></italic> from which it was collected.</p></tp:treatment-sec><tp:treatment-sec sec-type="description" id="SECID0E2HAG"><title>Description.</title><p>Regular leaf spots, grey white in the center with black-spotted acervuli, and dark brown at the margin with rusty halo. Asexual morph on <abbrev xmlns:xlink="http://www.w3.org/1999/xlink" xlink:title="potato dextrose agar" id="ABBRID0EBIAG" xlink:type="simple">PDA</abbrev>: Conidiomata acervular, globose, 839–2203 μm diam., solitary or aggregated in clusters, black. Conidiophores indistinct and reduced to conidiogenous cells. Conidiogenous cells hyaline, smooth, cylindrical to ampulliform. Conidia fusiform, straight or slightly curved, 18.3–29.2 × 6.5–9 μm (x̄ = 23.7 × 7.7 μm, n = 50), 4-septate, slightly constricted at the septa, basal cell conical, 2.8–5.3 μm (x̄ = 4 μm), pale brown to subhyaline, smooth, thin-walled, with a single filiform appendage, unbranched, 4.1–11.5 μm (x̄ = 7.1 μm) long; three median cells doliiform to cylindrical, smooth, 12.1–18.6 μm (x̄ = 15.4 μm), concolorous or sometimes darker at the central cell or the two upper cells, somewhat constricted at the septa, second cell from the base pale brown, 3.4–6.9 µm (x̄ = 5 μm) long, third cell medium to dark brown, 3.7–6.2 µm (x̄ = 5.1 μm) long, fourth cell pale to medium brown, 4.4–6.5 µm (x̄ = 5.4 μm) long; apical cell conical, hyaline, smooth, thin-walled, 3.4–5.3 µm (x̄ = 4.2 μm) long, with 3–4 (mostly 3) filiform appendages, arising from the apex of the apical cell each at a different point, unbranched, 14.5–29.2 µm (x̄ = 18.9 μm) long. Sexual morph not observed.</p></tp:treatment-sec><tp:treatment-sec sec-type="description" id="SECID0EFIAG"><title>Culture characteristics.</title><p>Colonies on <abbrev xmlns:xlink="http://www.w3.org/1999/xlink" xlink:title="potato dextrose agar" id="ABBRID0ELIAG" xlink:type="simple">PDA</abbrev> grow fast, filamentous to circular, reaching 81–85 mm diam. after 5 days at 25 °C in darkness, white to buff, with flocculent mycelium and entire edge, forming black conidiomata, and reverse pale orange.</p></tp:treatment-sec><tp:treatment-sec sec-type="Additional specimen examined" id="SECID0EPIAG"><title>Additional specimen examined.</title><p>China • Jiangxi Province, Yingtan City, Guixi County, Shangqing Town, Longhu Mountain National Forest Park, 3 November 2022, X.X. Luo. On diseased leaves of <italic><tp:taxon-name><tp:taxon-name-part taxon-name-part-type="genus" reg="Eriobotrya">Eriobotrya</tp:taxon-name-part><tp:taxon-name-part taxon-name-part-type="species" reg="japonica">japonica</tp:taxon-name-part></tp:taxon-name></italic>, paratype <named-content xmlns:xlink="http://www.w3.org/1999/xlink" content-type="dwc:institutional_code" xlink:title="Herbarium of Jiangxi Agricultural University" xlink:href="http://grbio.org/institution/jiangxi-agricultural-university" xlink:type="simple">HJAUP</named-content> M1742.222, living culture <named-content xmlns:xlink="http://www.w3.org/1999/xlink" content-type="dwc:institutional_code" xlink:title="Herbarium of Jiangxi Agricultural University" xlink:href="http://grbio.org/institution/jiangxi-agricultural-university" xlink:type="simple">HJAUP</named-content> C1742.222.</p></tp:treatment-sec><tp:treatment-sec sec-type="notes" id="SECID0EIJAG"><title>Note.</title><p>Two strains (<named-content xmlns:xlink="http://www.w3.org/1999/xlink" content-type="dwc:institutional_code" xlink:title="Herbarium of Jiangxi Agricultural University" xlink:href="http://grbio.org/institution/jiangxi-agricultural-university" xlink:type="simple">HJAUP</named-content> C1742.221 and <named-content xmlns:xlink="http://www.w3.org/1999/xlink" content-type="dwc:institutional_code" xlink:title="Herbarium of Jiangxi Agricultural University" xlink:href="http://grbio.org/institution/jiangxi-agricultural-university" xlink:type="simple">HJAUP</named-content> C1742.222) of <italic><tp:taxon-name><tp:taxon-name-part taxon-name-part-type="genus" reg="Pestalotiopsis">Pestalotiopsis</tp:taxon-name-part><tp:taxon-name-part taxon-name-part-type="species" reg="eriobotryae">eriobotryae</tp:taxon-name-part></tp:taxon-name></italic> isolated from leaf spots of <italic><tp:taxon-name><tp:taxon-name-part taxon-name-part-type="genus" reg="Eriobotrya">Eriobotrya</tp:taxon-name-part><tp:taxon-name-part taxon-name-part-type="species" reg="japonica">japonica</tp:taxon-name-part></tp:taxon-name></italic> formed a well-supported clade phylogenetically close to <italic><tp:taxon-name><tp:taxon-name-part taxon-name-part-type="genus" reg="Pestalotiopsis">P.</tp:taxon-name-part><tp:taxon-name-part taxon-name-part-type="species" reg="doitungensis">doitungensis</tp:taxon-name-part></tp:taxon-name></italic> (MFLUCC 14–0115) with 99% <abbrev xmlns:xlink="http://www.w3.org/1999/xlink" xlink:title="maximum-likelihood" id="ABBRID0EXKAG" xlink:type="simple">ML</abbrev>/0.95 <abbrev xmlns:xlink="http://www.w3.org/1999/xlink" xlink:title="Bayesian inference" id="ABBRID0E2KAG" xlink:type="simple">BI</abbrev> bootstrap support (Fig. <xref ref-type="fig" rid="F9">1</xref>). The ex-type strain <named-content xmlns:xlink="http://www.w3.org/1999/xlink" content-type="dwc:institutional_code" xlink:title="Herbarium of Jiangxi Agricultural University" xlink:href="http://grbio.org/institution/jiangxi-agricultural-university" xlink:type="simple">HJAUP</named-content> C1742.221 is closely related to <italic><tp:taxon-name><tp:taxon-name-part taxon-name-part-type="genus" reg="Pestalotiopsis">P.</tp:taxon-name-part><tp:taxon-name-part taxon-name-part-type="species" reg="doitungensis">doitungensis</tp:taxon-name-part></tp:taxon-name></italic> (MFLUCC 14–0115) and comparisons of their nucleotides showed 17 bp differences (2%, including three gaps) nucleotide differences in three loci. Moreover, <italic><tp:taxon-name><tp:taxon-name-part taxon-name-part-type="genus" reg="Pestalotiopsis">P.</tp:taxon-name-part><tp:taxon-name-part taxon-name-part-type="species" reg="eriobotryae">eriobotryae</tp:taxon-name-part></tp:taxon-name></italic> is morphologically distinguished from <italic><tp:taxon-name><tp:taxon-name-part taxon-name-part-type="genus" reg="Pestalotiopsis">P.</tp:taxon-name-part><tp:taxon-name-part taxon-name-part-type="species" reg="doitungensis">doitungensis</tp:taxon-name-part></tp:taxon-name></italic> X.Y. Ma, K.D. Hyde &amp; J.C. Kang in its wider conidia (6.5–9.0 μm vs. 5.5–6.5 μm) with more and longer apical filiform appendages (3–4 vs. 2–3, 14.5–29.2 µm vs. 4–12 μm) (<xref ref-type="bibr" rid="B27">Ma et al. 2019</xref>).</p></tp:treatment-sec><tp:treatment-sec><!--Section generated to contain objects referenced in tp:taxon-treatment.--><fig id="F9" position="float" orientation="portrait"><object-id xmlns:xlink="http://www.w3.org/1999/xlink" content-type="doi" xlink:type="simple">10.3897/mycokeys.109.131000.figure1</object-id><object-id xmlns:xlink="http://www.w3.org/1999/xlink" content-type="arpha" xlink:type="simple">00D9257D-1A9D-510D-9597-685ABCE3F6D5</object-id><label>Figure 1.</label><caption><p>Phylogenetic relationship of <italic><tp:taxon-name><tp:taxon-name-part taxon-name-part-type="genus" reg="Pestalotiopsis">Pestalotiopsis</tp:taxon-name-part></tp:taxon-name></italic> based on concatenated sequences of <abbrev xmlns:xlink="http://www.w3.org/1999/xlink" xlink:title="internal transcribed spacer" id="ABBRID0EVAJM" xlink:type="simple">ITS</abbrev>, <italic><abbrev xmlns:xlink="http://www.w3.org/1999/xlink" xlink:title="translation elongation factor 1- alpha gene" id="ABBRID0E1AJM" xlink:type="simple">tef1-α</abbrev></italic> and <italic><abbrev xmlns:xlink="http://www.w3.org/1999/xlink" xlink:title="β-tubulin" id="ABBRID0E6AJM" xlink:type="simple">tub2</abbrev></italic> sequence data. The <abbrev xmlns:xlink="http://www.w3.org/1999/xlink" xlink:title="maximum-likelihood" id="ABBRID0EDBJM" xlink:type="simple">ML</abbrev> and <abbrev xmlns:xlink="http://www.w3.org/1999/xlink" xlink:title="Bayesian inference" id="ABBRID0EHBJM" xlink:type="simple">BI</abbrev> bootstrap support values above 80% and 0.80 are given above the nodes. Bar = 0.03 substitution per nucleotide position. The tree is rooted to <italic><tp:taxon-name><tp:taxon-name-part taxon-name-part-type="genus" reg="Nonappendiculata">Nonappendiculata</tp:taxon-name-part><tp:taxon-name-part taxon-name-part-type="species" reg="quercina">quercina</tp:taxon-name-part></tp:taxon-name></italic> (CBS 116061) and <italic><tp:taxon-name><tp:taxon-name-part taxon-name-part-type="genus" reg="Nonappendiculata">N.</tp:taxon-name-part><tp:taxon-name-part taxon-name-part-type="species" reg="quercina">quercina</tp:taxon-name-part></tp:taxon-name></italic> (CBS 270.82). The strains from the present study are marked in red. Some branches are shortened according to the indicated multipliers to fit the page size, and these are indicated by the symbol (//).</p></caption><graphic xmlns:xlink="http://www.w3.org/1999/xlink" xlink:href="mycokeys-109-207-g001.jpg" position="float" orientation="portrait" xlink:type="simple" id="oo_1150714.jpg"><uri content-type="original_file" xlink:type="simple">https://binary.pensoft.net/fig/1150714</uri></graphic></fig></tp:treatment-sec><ref-list><ref id="B27"><mixed-citation xmlns:xlink="http://www.w3.org/1999/xlink" xlink:type="simple"><person-group><name name-style="western"><surname>Ma</surname><given-names>XY</given-names></name><name name-style="western"><surname>Maharachchikumbura</surname><given-names>SSN</given-names></name><name name-style="western"><surname>Chen</surname><given-names>BW</given-names></name><name name-style="western"><surname>Hyde</surname><given-names>KD</given-names></name><name name-style="western"><surname>McKenzie</surname><given-names>EHC</given-names></name><name name-style="western"><surname>Chomnunti</surname><given-names>P</given-names></name><name name-style="western"><surname>Kang</surname><given-names>JC</given-names></name></person-group> (<year>2019</year>) <article-title>Endophytic <italic>pestalotiod</italic> taxa in <italic><tp:taxon-name><tp:taxon-name-part taxon-name-part-type="genus">Dendrobium</tp:taxon-name-part></tp:taxon-name></italic> orchids.</article-title><source>Phytotaxa</source><volume>419</volume>(<issue>3</issue>): <fpage>268</fpage>–<lpage>286</lpage>. <ext-link xlink:href="10.11646/phytotaxa.419.3.2" ext-link-type="doi" xlink:type="simple">https://doi.org/10.11646/phytotaxa.419.3.2</ext-link></mixed-citation></ref></ref-list></tp:taxon-treatment>
