# Supplementary material for: ﻿Morphological and phylogenetic analyses reveal eight novel species of Pestalotiopsis (Sporocadaceae, Amphisphaeriales) from southern China
Source: MycoKeys. 2024 Oct 9;109:207–38. doi: 10.3897/mycokeys.109.131000 (PMC11484642; doi:10.3897/mycokeys.109.131000)
Supplement: XML Treatment for Pestalotiopsis hederae [file mycokeys.109.131000-treatment6.xml]

<!DOCTYPE tp:taxon-treatment
  PUBLIC "-//TaxonX//DTD Taxonomic Treatment Publishing DTD v0 20100105//EN" "tax-treatment-NSO.dtd">
<tp:taxon-treatment xmlns:tp="http://www.plazi.org/taxpub"><tp:treatment-meta><kwd-group><label>Taxon classification</label><kwd>
                <named-content content-type="kingdom">Fungi</named-content>
              </kwd><kwd>
                <named-content content-type="order">Amphisphaeriales</named-content>
              </kwd><kwd>
                <named-content content-type="family">Sporocadaceae</named-content>
              </kwd></kwd-group><mixed-citation publication-type="journal"><person-group><name><surname>Luo</surname><given-names>Xing-Xing</given-names></name><name><surname>Liao</surname><given-names>Ming-Gen</given-names></name><name><surname>Zhang</surname><given-names>Kai</given-names></name><name><surname>Castañeda-Ruíz</surname><given-names>Rafael F.</given-names></name><name><surname>Ma</surname><given-names>Jian</given-names></name><name><surname>Xu</surname><given-names>Zhao-Huan</given-names></name></person-group><article-title>﻿Morphological and phylogenetic analyses reveal eight novel species of <italic><tp:taxon-name><tp:taxon-name-part taxon-name-part-type="genus" reg="Pestalotiopsis">Pestalotiopsis</tp:taxon-name-part></tp:taxon-name></italic> (<tp:taxon-name><tp:taxon-name-part taxon-name-part-type="family">Sporocadaceae</tp:taxon-name-part></tp:taxon-name>, <tp:taxon-name><tp:taxon-name-part taxon-name-part-type="order">Amphisphaeriales</tp:taxon-name-part></tp:taxon-name>) from southern China</article-title><source>MycoKeys</source><day>09</day><month>10</month><year>2024</year><volume>109</volume><fpage>207</fpage><lpage>238</lpage><pub-id pub-id-type="doi">10.3897/mycokeys.109.131000</pub-id></mixed-citation></tp:treatment-meta><tp:nomenclature><label>﻿</label><tp:taxon-name>
              <object-id xmlns:xlink="http://www.w3.org/1999/xlink" content-type="arpha" xlink:type="simple">EE75BA2A-EF12-5CFC-BBB5-C5F2AC0E4319</object-id>
              <tp:taxon-name-part taxon-name-part-type="genus" reg="Pestalotiopsis">Pestalotiopsis</tp:taxon-name-part>
              <tp:taxon-name-part taxon-name-part-type="species" reg="hederae">hederae</tp:taxon-name-part>
              <object-id xmlns:xlink="http://www.w3.org/1999/xlink" xlink:type="simple">Index Fungorum: IF902324</object-id>
            </tp:taxon-name><tp:taxon-authority>X.X. Luo &amp; Jian Ma</tp:taxon-authority><tp:taxon-status xmlns:xlink="http://www.w3.org/1999/xlink" xlink:type="simple">sp. nov.</tp:taxon-status><xref ref-type="fig" rid="F6">Fig. 7</xref></tp:nomenclature><tp:treatment-sec sec-type="material" id="SECID0EHVAG"><title>Type.</title><p>China • Yunnan Province, Jinghong City, Menghan Town, Xishuangbanna Dai Nationality Garden; on diseased leaves of <italic><tp:taxon-name><tp:taxon-name-part taxon-name-part-type="genus" reg="Hedera">Hedera</tp:taxon-name-part><tp:taxon-name-part taxon-name-part-type="species" reg="helix">helix</tp:taxon-name-part></tp:taxon-name></italic>; 22 June 2022, X.X. Luo (holotype <named-content xmlns:xlink="http://www.w3.org/1999/xlink" content-type="dwc:institutional_code" xlink:title="Herbarium of Jiangxi Agricultural University" xlink:href="http://grbio.org/institution/jiangxi-agricultural-university" xlink:type="simple">HJAUP</named-content> M1638.221; ex-type living culture <named-content xmlns:xlink="http://www.w3.org/1999/xlink" content-type="dwc:institutional_code" xlink:title="Herbarium of Jiangxi Agricultural University" xlink:href="http://grbio.org/institution/jiangxi-agricultural-university" xlink:type="simple">HJAUP</named-content> C1638.221).</p><fig id="F6" position="float" orientation="portrait"><object-id xmlns:xlink="http://www.w3.org/1999/xlink" content-type="doi" xlink:type="simple">10.3897/mycokeys.109.131000.figure7</object-id><object-id xmlns:xlink="http://www.w3.org/1999/xlink" content-type="arpha" xlink:type="simple">6ACB4E89-B4FA-5FCF-B421-2F7C26D5845A</object-id><label>Figure 7.</label><caption><p><italic><tp:taxon-name><tp:taxon-name-part taxon-name-part-type="genus" reg="Pestalotiopsis">Pestalotiopsis</tp:taxon-name-part><tp:taxon-name-part taxon-name-part-type="species" reg="hederae">hederae</tp:taxon-name-part></tp:taxon-name></italic> (<named-content xmlns:xlink="http://www.w3.org/1999/xlink" content-type="dwc:institutional_code" xlink:title="Herbarium of Jiangxi Agricultural University" xlink:href="http://grbio.org/institution/jiangxi-agricultural-university" xlink:type="simple">HJAUP</named-content> C1638.221, ex-type) <bold>a, b</bold> leaf of host plant (front and reverse) <bold>c, d</bold> culture on <abbrev xmlns:xlink="http://www.w3.org/1999/xlink" xlink:title="potato dextrose agar" id="ABBRID0ET3IM" xlink:type="simple">PDA</abbrev> (front and reverse) <bold>e–g</bold> conidiomata <bold>h</bold> conidiogenous cells and conidia <bold>i–k</bold> conidia. Scale bars: 200 µm (<bold>f, g</bold>); 10 µm (<bold>h–l</bold>).</p></caption><graphic xmlns:xlink="http://www.w3.org/1999/xlink" xlink:href="mycokeys-109-207-g007.jpg" position="float" orientation="portrait" xlink:type="simple" id="oo_1150711.jpg"><uri content-type="original_file" xlink:type="simple">https://binary.pensoft.net/fig/1150711</uri></graphic></fig></tp:treatment-sec><tp:treatment-sec sec-type="etymology" id="SECID0EAWAG"><title>Etymology.</title><p>Referring to the host genus, <italic><tp:taxon-name><tp:taxon-name-part taxon-name-part-type="genus" reg="Hedera">Hedera</tp:taxon-name-part></tp:taxon-name></italic> from which it was collected.</p></tp:treatment-sec><tp:treatment-sec sec-type="description" id="SECID0ENWAG"><title>Description.</title><p>Regular leaf spots, grey-brown in the center and darkening to black brown at the margins. Asexual morph on <abbrev xmlns:xlink="http://www.w3.org/1999/xlink" xlink:title="potato dextrose agar" id="ABBRID0ETWAG" xlink:type="simple">PDA</abbrev>: Conidiomata acervular, globose, 660–1570 μm diam., solitary or aggregated in clusters, black. Conidiophores indistinct and reduced to conidiogenous cells. Conidiogenous cells hyaline, smooth, cylindrical to ampulliform. Conidia fusiform, straight or slightly curved, 15.8–22.4 × 4.9–6.3 μm (x̄ = 18.0 × 5.7 μm, n = 50), 4-septate, slightly constricted at the septa, basal cell conical, 3.1–5.3 μm (x̄ = 4 μm), hyaline or sometimes pale brown, smooth, thin-walled, with a single filiform appendage, unbranched, 3.4–5.9 μm (x̄ = 4.8 μm) long; three median cells doliiform to cylindrical, smooth, thick-walled, 11.1–15.5 μm (x̄ = 13.6 μm), pale brown to brown, concolorous, somewhat constricted at the septa, second cell from the base 3.7–5.3 μm (x̄ = 4.7 μm) long, third cell 4.3–5.6 μm (x̄ = 4.9 μm) long, fourth cell 4.2–5.6 μm (x̄ = 5 μm) long; apical cell conical to acute, hyaline, smooth, thin-walled, 3.3–5 µm (x̄ = 4.1 μm) long, with 2(–3) filiform appendages, arising from the apex of the apical cell each at a different point, unbranched, 10.8–19.6 µm (x̄ = 15.5 μm) long. Sexual morph not observed.</p></tp:treatment-sec><tp:treatment-sec sec-type="description" id="SECID0EXWAG"><title>Culture characteristics.</title><p>Colonies on <abbrev xmlns:xlink="http://www.w3.org/1999/xlink" xlink:title="potato dextrose agar" id="ABBRID0E4WAG" xlink:type="simple">PDA</abbrev> grow fast, filamentous to circular, growing all over the Petri dish at 25 °C in darkness, regular edge, white, sparse aerial mycelium on the surface, forming black conidiomata with black conidial masses, and reverse pale orange or white at the margin, dark brown at the center.</p></tp:treatment-sec><tp:treatment-sec sec-type="Additional specimen examined" id="SECID0EBXAG"><title>Additional specimen examined.</title><p>China • Yunnan Province, Jinghong City, Menghan Town, Xishuangbanna Dai Nationality Garden, 22 June 2022, X.X. Luo. On diseased leaves of <italic><tp:taxon-name><tp:taxon-name-part taxon-name-part-type="genus" reg="Hedera">Hedera</tp:taxon-name-part><tp:taxon-name-part taxon-name-part-type="species" reg="helix">helix</tp:taxon-name-part></tp:taxon-name></italic>, paratype <named-content xmlns:xlink="http://www.w3.org/1999/xlink" content-type="dwc:institutional_code" xlink:title="Herbarium of Jiangxi Agricultural University" xlink:href="http://grbio.org/institution/jiangxi-agricultural-university" xlink:type="simple">HJAUP</named-content> M1638.222, living culture <named-content xmlns:xlink="http://www.w3.org/1999/xlink" content-type="dwc:institutional_code" xlink:title="Herbarium of Jiangxi Agricultural University" xlink:href="http://grbio.org/institution/jiangxi-agricultural-university" xlink:type="simple">HJAUP</named-content> C1638.222.</p></tp:treatment-sec><tp:treatment-sec sec-type="notes" id="SECID0E1XAG"><title>Note.</title><p>Two strains (<named-content xmlns:xlink="http://www.w3.org/1999/xlink" content-type="dwc:institutional_code" xlink:title="Herbarium of Jiangxi Agricultural University" xlink:href="http://grbio.org/institution/jiangxi-agricultural-university" xlink:type="simple">HJAUP</named-content> C1638.221 and <named-content xmlns:xlink="http://www.w3.org/1999/xlink" content-type="dwc:institutional_code" xlink:title="Herbarium of Jiangxi Agricultural University" xlink:href="http://grbio.org/institution/jiangxi-agricultural-university" xlink:type="simple">HJAUP</named-content> C1638.222) of <italic><tp:taxon-name><tp:taxon-name-part taxon-name-part-type="genus" reg="Pestalotiopsis">Pestalotiopsis</tp:taxon-name-part><tp:taxon-name-part taxon-name-part-type="species" reg="hederae">hederae</tp:taxon-name-part></tp:taxon-name></italic> isolated from leaf spots of <italic><tp:taxon-name><tp:taxon-name-part taxon-name-part-type="genus" reg="Hedera">Hedera</tp:taxon-name-part><tp:taxon-name-part taxon-name-part-type="species" reg="helix">helix</tp:taxon-name-part></tp:taxon-name></italic> formed a distinct clade sister to <italic><tp:taxon-name><tp:taxon-name-part taxon-name-part-type="genus" reg="Pestalotiopsis">P.</tp:taxon-name-part><tp:taxon-name-part taxon-name-part-type="species" reg="hydei">hydei</tp:taxon-name-part></tp:taxon-name></italic> (MFLUCC 20–0135) with 94% <abbrev xmlns:xlink="http://www.w3.org/1999/xlink" xlink:title="maximum-likelihood" id="ABBRID0EJZAG" xlink:type="simple">ML</abbrev>/0.95 <abbrev xmlns:xlink="http://www.w3.org/1999/xlink" xlink:title="Bayesian inference" id="ABBRID0ENZAG" xlink:type="simple">BI</abbrev> bootstrap support (Fig. <xref ref-type="fig" rid="F9">1</xref>). The ex-type strain <named-content xmlns:xlink="http://www.w3.org/1999/xlink" content-type="dwc:institutional_code" xlink:title="Herbarium of Jiangxi Agricultural University" xlink:href="http://grbio.org/institution/jiangxi-agricultural-university" xlink:type="simple">HJAUP</named-content> C1638.221 is closely related to <italic><tp:taxon-name><tp:taxon-name-part taxon-name-part-type="genus" reg="Pestalotiopsis">P.</tp:taxon-name-part><tp:taxon-name-part taxon-name-part-type="species" reg="hydei">hydei</tp:taxon-name-part></tp:taxon-name></italic> (MFLUCC 20–0135) and comparisons of their nucleotides showed 10 bp differences (1%, including two gaps) nucleotide differences in three loci, respectively. Moreover, <italic><tp:taxon-name><tp:taxon-name-part taxon-name-part-type="genus" reg="Pestalotiopsis">P.</tp:taxon-name-part><tp:taxon-name-part taxon-name-part-type="species" reg="hederae">hederae</tp:taxon-name-part></tp:taxon-name></italic> is morphologically distinguished from <italic><tp:taxon-name><tp:taxon-name-part taxon-name-part-type="genus" reg="Pestalotiopsis">P.</tp:taxon-name-part><tp:taxon-name-part taxon-name-part-type="species" reg="hydei">hydei</tp:taxon-name-part></tp:taxon-name></italic> Huanraluek &amp; Jayaward., which has longer conidia (18–35 μm vs. 15.8–22.4 μm) with minutely verruculose three median cells and shorter apical appendages (3–12 µm vs. 10.8–19.6 µm) (<xref ref-type="bibr" rid="B13">Huanaluek et al. 2021</xref>).</p></tp:treatment-sec><tp:treatment-sec><!--Section generated to contain objects referenced in tp:taxon-treatment.--><fig id="F9" position="float" orientation="portrait"><object-id xmlns:xlink="http://www.w3.org/1999/xlink" content-type="doi" xlink:type="simple">10.3897/mycokeys.109.131000.figure1</object-id><object-id xmlns:xlink="http://www.w3.org/1999/xlink" content-type="arpha" xlink:type="simple">00D9257D-1A9D-510D-9597-685ABCE3F6D5</object-id><label>Figure 1.</label><caption><p>Phylogenetic relationship of <italic><tp:taxon-name><tp:taxon-name-part taxon-name-part-type="genus" reg="Pestalotiopsis">Pestalotiopsis</tp:taxon-name-part></tp:taxon-name></italic> based on concatenated sequences of <abbrev xmlns:xlink="http://www.w3.org/1999/xlink" xlink:title="internal transcribed spacer" id="ABBRID0EVAJM" xlink:type="simple">ITS</abbrev>, <italic><abbrev xmlns:xlink="http://www.w3.org/1999/xlink" xlink:title="translation elongation factor 1- alpha gene" id="ABBRID0E1AJM" xlink:type="simple">tef1-α</abbrev></italic> and <italic><abbrev xmlns:xlink="http://www.w3.org/1999/xlink" xlink:title="β-tubulin" id="ABBRID0E6AJM" xlink:type="simple">tub2</abbrev></italic> sequence data. The <abbrev xmlns:xlink="http://www.w3.org/1999/xlink" xlink:title="maximum-likelihood" id="ABBRID0EDBJM" xlink:type="simple">ML</abbrev> and <abbrev xmlns:xlink="http://www.w3.org/1999/xlink" xlink:title="Bayesian inference" id="ABBRID0EHBJM" xlink:type="simple">BI</abbrev> bootstrap support values above 80% and 0.80 are given above the nodes. Bar = 0.03 substitution per nucleotide position. The tree is rooted to <italic><tp:taxon-name><tp:taxon-name-part taxon-name-part-type="genus" reg="Nonappendiculata">Nonappendiculata</tp:taxon-name-part><tp:taxon-name-part taxon-name-part-type="species" reg="quercina">quercina</tp:taxon-name-part></tp:taxon-name></italic> (CBS 116061) and <italic><tp:taxon-name><tp:taxon-name-part taxon-name-part-type="genus" reg="Nonappendiculata">N.</tp:taxon-name-part><tp:taxon-name-part taxon-name-part-type="species" reg="quercina">quercina</tp:taxon-name-part></tp:taxon-name></italic> (CBS 270.82). The strains from the present study are marked in red. Some branches are shortened according to the indicated multipliers to fit the page size, and these are indicated by the symbol (//).</p></caption><graphic xmlns:xlink="http://www.w3.org/1999/xlink" xlink:href="mycokeys-109-207-g001.jpg" position="float" orientation="portrait" xlink:type="simple" id="oo_1150714.jpg"><uri content-type="original_file" xlink:type="simple">https://binary.pensoft.net/fig/1150714</uri></graphic></fig></tp:treatment-sec><ref-list><ref id="B13"><mixed-citation xmlns:xlink="http://www.w3.org/1999/xlink" xlink:type="simple"><person-group><name name-style="western"><surname>Huanaluek</surname><given-names>N</given-names></name><name name-style="western"><surname>Jayawardena</surname><given-names>RS</given-names></name><name name-style="western"><surname>Maharachchikumbura</surname><given-names>SS</given-names></name><name name-style="western"><surname>Harishchandra</surname><given-names>DL</given-names></name></person-group> (<year>2021</year>) <article-title>Additions to pestalotioid fungi in Thailand: <italic><tp:taxon-name><tp:taxon-name-part taxon-name-part-type="genus">Neopestalotiopsis</tp:taxon-name-part><tp:taxon-name-part taxon-name-part-type="species">hydeana</tp:taxon-name-part></tp:taxon-name></italic> sp. nov. and <italic><tp:taxon-name><tp:taxon-name-part taxon-name-part-type="genus">Pestalotiopsis</tp:taxon-name-part><tp:taxon-name-part taxon-name-part-type="species">hydei</tp:taxon-name-part></tp:taxon-name></italic> sp. nov.</article-title><source>Phytotaxa</source><volume>479</volume>(<issue>1</issue>): <fpage>23</fpage>–<lpage>43</lpage>. <ext-link xlink:href="10.11646/phytotaxa.479.1.2" ext-link-type="doi" xlink:type="simple">https://doi.org/10.11646/phytotaxa.479.1.2</ext-link></mixed-citation></ref></ref-list></tp:taxon-treatment>
