# Supplementary material for: ﻿Morphological and phylogenetic analyses reveal eight novel species of Pestalotiopsis (Sporocadaceae, Amphisphaeriales) from southern China
Source: MycoKeys. 2024 Oct 9;109:207–38. doi: 10.3897/mycokeys.109.131000 (PMC11484642; doi:10.3897/mycokeys.109.131000)
Supplement: Supplementary material 1 — The concatenated ITS, tef1-α and tub2 sequences [file mycokeys-109-207-s001.fas]

Supplementary material 1: The concatenated ITS, tef1-α and tub2 sequences.

>Pestalotiopsis alpinicola HJAUP C1644.221
CATTATAGAGTTTTCTAAACTCCCAACCCATGTGAACTTACCGTTGCCTCGGCAGAAGCTGCTCGGTGCACCTTACCTTGGAACGGCCTACCCTGTAGCGCCTTACCCTGGAACGGCTTACCCTGTAGCGGCTGCCGGTGGACTACCAAACTCTTGTTATTTTATTGTAATCTGAGCGTCTTATTTTAATAAGTCAAAACTTTCAACAACGGATCTCTTGGTTCTGGCATCGATGAAGAACGCAGCGAAATGCGATAAGTAATGTGAATTGCAGAATTCAGTGAATCATCGAATCTTTGAACGCACATTGCGCCCATTAGTATTCTAGTGGGCATGCCTGTTCGAGCGTCATTTCAACCCTTAAGCCTAGCTTAGTGTTGGGAGCCTACTGCTTTTGCTAGCTGTAGCTCCTGAAATACAACGGCGGATCTGCGATATCCTCTGAGCGTAGTTATCTCGCTTTTGACTGGAGTTGCAGCGTCTTTAGCCGCTAAAAATGGTTGACCTCGGCGAGAAGGTTAGTCATCCTCGCTC-----------GCAAACATTTCCGGTGCCGAAAAGTTTTCGCACCTGCCCATTTTCCCGGCACGACCCCGCGGTGCAAACGTCATAGCCCCACTTTGGCAGCCACGCACTTTCCCACAACGAACAATTGCTGACCCCGCCAAATAGGAAGCCGCCGAGCTCGGTAAGGGTTCCTTCAAGTAA-------------------------------------------------------------------------------------------------------------------------------------------------------------------------------GGTGCTGCTTTCTGGTATGTAGCCGCAACTCGACAACGACGTTCTCAACTTGGTTGAAACCAAATGAAAGACTTGATACTGATCGGTCTCTGATAGGCAAACCATCTCTGGCGAGCACGGTCTCGACAGCAATGGAGTGTACGTACCCTTTCCCTGGCTACTCGCTTTCTCGTGAACATGTCAGCTAACACTCGTGCTTGTTCAGCTACAACGGTACCTCCGAGCTCCAGCTCGAGCGCATGAGCGTCTACTTCAACGAGGCTTCCGGCAACAAGTACGTTCCTCGTGCCGTCCTCGTCGATCTCGAGCCCGGTACCATGGATGCCGTCCGCGCCGGTCCTTTCGGTCAGCTCTTCCGCCCTGACAACTTCGTCTTCGGTGGAAACAACTGGG
>Pestalotiopsis alpinicola HJAUP C1644.222
CATTATAGAGTTTTCTAAACTCCCAACCCATGTGAACTTACCGTTGCCTCGGCAGAAGCTGCTCGGTGCACCTTACCTTGGAACGGCCTACCCTGTAGCGCCTTACCCTGGAACGGCTTACCCTGTAGCGGCTGCCGGTGGACTACCAAACTCTTGTTATTTTATTGTAATCTGAGCGTCTTATTTTAATAAGTCAAAACTTTCAACAACGGATCTCTTGGTTCTGGCATCGATGAAGAACGCAGCGAAATGCGATAAGTAATGTGAATTGCAGAATTCAGTGAATCATCGAATCTTTGAACGCACATTGCGCCCATTAGTATTCTAGTGGGCATGCCTGTTCGAGCGTCATTTCAACCCTTAAGCCTAGCTTAGTGTTGGGAGCCTACTGCTTTTGCTAGCTGTAGCTCCTGAAATACAACGGCGGATCTGCGATATCCTCTGAGCGTAGTTATCTCGCTTTTGACTGGAGTTGCAGCGTCTTTAGCCGCTAAAAATGGTTGACCTCGGCGAGAAGGTTAGTCATCCTCGCTC-----------GCAAACATTTCCGGTGCCGAAAAGTTTTCGCACCTGCCCATTTTCCCGGCACGACCCCGCGGTGCAAACGTCATAGCCCCACTTTGGCAGCCACGCACTTTCCCACAACGAACAATTGCTGACCCCGCCAAATAGGAAGCCGCCGAGCTCGGTAAGGGTTCCTTCAAGTAAA-------TT---------------------------------------------------------------------------------------------------------------------------------------------------------------------GGTGCTGCTTTCTGGTATGTAGCCGCAACTCGACAACGACGTTCTCAACTTGGTTGAAACCAAATGAAAGACTTGATACTGATCGGTCTCTGATAGGCAAACCATCTCTGGCGAGCACGGTCTCGACAGCAATGGAGTGTACGTACCCTTTCCCTGGCTACTCGCTTTCTCGTGAACATGTCAGCTAACACTCGTGCTTGTTCAGCTACAACGGTACCTCCGAGCTCCAGCTCGAGCGCATGAGCGTCTACTTCAACGAGGCTTCCGGCAACAAGTACGTTCCTCGTGCCGTCCTCGTCGATCTCGAGCCCGGTACCATGGATGCCGTCCGCGCCGGTCCTTTCGGTCAGCTCTTCCGCCCTGACAACTTCGTCTTCGGTGGAAACAACTGGG
>Pestalotiopsis camelliicola HJAUP C1804.221
CATTATAGAGTTTTCTAAACTCCCAACCCATGTGAACTTACCGTTGCCTCGGCAGAAGCTACCCGGT--ACCTTACCTTGGAACGGCCTACCCTGTAGCGCCTTACCCTGGAACGGCTTACCCTGTAACGGCTGCCGGTGGACTACCAAACTCTTGTTATTTTATTGTTATCTGAGCGTCTTATTTTAATAAGTCAAAACTTTCAACAACGGATCTCTTGGTTCTGGCATCGATGAAGAACGCAGCGAAATGCGATAAGTAATGTGAATTGCAGAATTCAGTGAATCATCGAATCTTTGAACGCACATTGCGCCCATTAGTATTCTAGTGGGCATGCCTGTTCGAGCGTCATTTCAACCCTTAAGCCTAGCTTAGTGTTGGGAGCCTACTGCTTTTGCTAGCTGTAGCTCCTGAAATACAACGGCGGATCTGCGATATCCTCTGAGCGTAGTTTTCTCGCTTTTGACTGGAGTTGCAGCGTCTTTAGCCGCTAAAAATGGTTGACCTCGGCGAGAAGGTTAGTCATCCTCGCTCACCCCCATCATGCAAACATCTCAGGTGCCGAAAAGTTTTCGCACCTGCCCATTTTCCCAGCACGACCCCGCGGTGCAAACGTCACAGCCCCACTTTGGCAGCCATGCACTTTCCCACATTGAGCATTTGCTGACCCCGCCAAATAGGAAGCCGCCGAGCTCGGTAAGGGTTCCTTCAAGTAAAAAAA-ATAT---------------------------------------------------------------------------------------------------------------------------------------------------------------------GGTGCTGCTTTCTGGTATGTAGCCGCAGCTCGACCACGACGGCCTCAACTTGGTTGGAACCAAACAAAAGACTTGATACTGACCGGTCTCTGATAGGCAAACCATCTCTGGCGAGCACGGTCTCGACAGCAATGGAGTGTACGTACCCTTGCCTTCTCTATTTGCCTTCCCACGAACATGTTAGCTAACACTCGTGCTTGCTCAGCTACAACGGTACCTCCGAGCTCCAGCTCGAGCGCATGAGCGTCTACTTCAACGAGGCTTCCGGCAACAAGTACGTTCCTCGTGCCGTCCTCGTCGATCTCGAGCCCGGTACCATGGATGCCGTCCGCGCCGGTCCTTTCGGTCAGCTCTTCCGCCCTGACAACTTCGTCTTCGGTGGAAACAACTGGG
>Pestalotiopsis camelliicola HJAUP C1804.222
CATTATAGAGTTTTCTAAACTCCCAACCCATGTGAACTTACCGTTGCCTCGGCAGAAGCTACCCGGT--ACCTTACCTTGGAACGGCCTACCCTGTAGCGCCTTACCCTGGAACGGCTTACCCTGTAACGGCTGCCGGTGGACTACCAAACTCTTGTTATTTTATTGTTATCTGAGCGTCTTATTTTAATAAGTCAAAACTTTCAACAACGGATCTCTTGGTTCTGGCATCGATGAAGAACGCAGCGAAATGCGATAAGTAATGTGAATTGCAGAATTCAGTGAATCATCGAATCTTTGAACGCACATTGCGCCCATTAGTATTCTAGTGGGCATGCCTGTTCGAGCGTCATTTCAACCCTTAAGCCTAGCTTAGTGTTGGGAGCCTACTGCTTTTGCTAGCTGTAGCTCCTGAAATACAACGGCGGATCTGCGATATCCTCTGAGCGTAGTTTTCTCGCTTTTGACTGGAGTTGCAGCGTCTTTAGCCGCTAAAAATGGTTGACCTCGGCGAGAAGGTTAGTCATCCTCGCTCACCCCCATCATGCAAACATCTCAGGTGCCGAAAAGTTTTCGCACCTGCCCATTTTCCCAGCACGACCCCGCGGTGCAAACGTCACAGCCCCACTTTGGCAGCCATGCACTTTCCCACATTGAGCATTTGCTGACCCCGCCAAATAGGAAGCCGCCGAGCTCGGTAAGGGTTCCTTCAAGTAAAAGG---------------------------------------------------------------------------------------------------------------------------------------------------------------------------GGTGCTG-TTTCTGGTATGTAGCCGCAGCTCGACCACGACGGCCTCAACTTGGTTGGAACCAAACAAAAGACTTGATACTGACCGGTCTCTGATAGGCAAACCATCTCTGGCGAGCACGGTCTCGACAGCAATGGAGTGTACGTACCCTTGCCTTCTCTATTTGCCTTCCCACGAACATGTTAGCTAACACTCGTGCTTGCTCAGCTACAACGGTACCTCCGAGCTCCAGCTCGAGCGCATGAGCGTCTACTTCAACGAGGCTTCCGGCAACAAGTACGTTCCTCGTGCCGTCCTCGTCGATCTCGAGCCCGGTACCATGGATGCCGTCCGCGCCGGTCCTTTCGGTCAGCTCTTCCGCCCTGACAACTTCGTCTTCGGTGGAAACAACTGGG
>Pestalotiopsis cyclosora HJAUP C1724.221
CATTATAGAGTTTTCTAAACTCCCAACCCATGTGAACTTACCGTTGCCTCGGCAGAAGCTGCTCGGTACACCTTACCTTGGAACGGCCTACCCTGTAGCGCCTTACCCTGGAACGGCTTACCCTGTAACGGCTGCCGGTGGACTACCAAACTCTTGTTATTTTATTGTAATCTGAGCGTCTTATTTTAATAAGTCAAAACTTTCAACAACGGATCTCTTGGTTCTGGCATCGATGAAGAACGCAGCGAAATGCGATAAGTAATGTGAATTGCAGAATTCAGTGAATCATCGAATCTTTGAACGCACATTGCGCCCATTAGTATTCTAGTGGGCATGCCTGTTCGAGCGTCATTTCAACCCTTAAGCCTAGCTTAGTGTTGGGAGCCTACTGCTTTTACTAGCTGTAGCTCCTGAAATACAACGGCGGATCTGCGATATCCTCTGAGCGTAGTTATCTCGCTTTTGACTGGAGTTGCAGCGTCTTTAGCCGCTAAAAATGGTTGACCTCGGCGAGAAGGTTAGTCATCCTCGCTCCCCATCCTCATGCAAACATTTCCGGTGCCGAAAAGTTTCCGCACCTGCCCATTTTCCCAGCACGACCCCGCGGTGCAAACGTCGCAGCCCCACTTTGGCAGCCACGCACTTTCCCACAATGAACAATTGCTGACCCCGCCAAATAGGAAGCCGCCGAGCTCGGTAAGGGTTCCTTCAAGTA--------------------------------------------------------------------------------------------------------------------------------------------------------------------------------GGTGCTGCTTTCTGGTATGTAGCCGCAACTCGACAACGACATTCTCAACTTGTTTGGAACCATACGAAAGACTTGATACTGACCGGTCTATGATAGGCAAACCATCTCTGGCGAGCACGGTCTCGACAGCAATGGAGTGTACGTACACTTTCCCTGGCTACTCGCTTTCTCGTGAACATGTCAGCTAACAGTTGTGCTTGTTCAGCTACAACGGTACCTCCGAGCTCCAGCTCGAGCGCATGAGCGTCTACTTCAATGAGGCTTCCGGCAACAAGTACGTTCCTCGTGCCGTCCTCGTCGATCTCGAGCCCGGTACCATGGATGCCGTCCGCGCCGGTCCTTTCGGTCAGCTCTTCCGCCCTGACAACTTCGTCTTCGGTGGAAACAACTGGG
>Pestalotiopsis cyclosora HJAUP C1724.222
CATTATAGAGTTTTCTAAACTCCCAACCCATGTGAACTTACCGTTGCCTCGGCAGAAGCTGCTCGGTACACCTTACCTTGGAACGGCCTACCCTGTAGCGCCTTACCCTGGAACGGCTTACCCTGTAACGGCTGCCGGTGGACTACCAAACTCTTGTTATTTTATTGTAATCTGAGCGTCTTATTTTAATAAGTCAAAACTTTCAACAACGGATCTCTTGGTTCTGGCATCGATGAAGAACGCAGCGAAATGCGATAAGTAATGTGAATTGCAGAATTCAGTGAATCATCGAATCTTTGAACGCACATTGCGCCCATTAGTATTCTAGTGGGCATGCCTGTTCGAGCGTCATTTCAACCCTTAAGCCTAGCTTAGTGTTGGGAGCCTACTGCTTTTACTAGCTGTAGCTCCTGAAATACAACGGCGGATCTGCGATATCCTCTGAGCGTAGTTATCTCGCTTTTGACTGGAGTTGCAGCGTCTTTAGCCGCTAAAAATGGTTGACCTCGGCGAGAAGGTTAGTCATCCTCGCTCCCCATCCTCATGCAAACATTTCCGGTGCCGAAAAGTTTCCGCACCTGCCCATTTTCCCAGCACGACCCCGCGGTGCAAACGTCGCAGCCCCACTTTGGCAGCCACGCACTTTCCCACAATGAACAATTGCTGACCCCGCCAAATAGGAAGCCGCCGAGCTCGGTAAGGGTTCCTTCAAGTAA-------------------------------------------------------------------------------------------------------------------------------------------------------------------------------GGTGCTGCTTTCTGGTATGTAGCCGCAACTCGACAACGACATTCTCAACTTGTTTGGAACCATACGAAAGACTTGATACTGACCGGTCTATGATAGGCAAACCATCTCTGGCGAGCACGGTCTCGACAGCAATGGAGTGTACGTACACTTTCCCTGGCTACTCGCTTTCTCGTGAACATGTCAGCTAACAGTTGTGCTTGTTCAGCTACAACGGTACCTCCGAGCTCCAGCTCGAGCGCATGAGCGTCTACTTCAATGAGGCTTCCGGCAACAAGTACGTTCCTCGTGCCGTCCTCGTCGATCTCGAGCCCGGTACCATGGATGCCGTCCGCGCCGGTCCTTTCGGTCAGCTCTTCCGCCCTGACAACTTCGTCTTCGGTGGAAACAACTGGG
>Pestalotiopsis cyclosora HJAUP C1725.221
CATTATAGAGTTTTCTAAACTCCCAACCCATGTGAACTTACCGTTGCCTCGGCAGAAGCTGCTCGGTACACCTTACCTTGGAACGGCCTACCCTGTAGCGCCTTACCCTGGAACGGCTTACCCTGTAACGGCTGCCGGTGGACTACCAAACTCTTGTTATTTTATTGTAATCTGAGCGTCTTATTTTAATAAGTCAAAACTTTCAACAACGGATCTCTTGGTTCTGGCATCGATGAAGAACGCAGCGAAATGCGATAAGTAATGTGAATTGCAGAATTCAGTGAATCATCGAATCTTTGAACGCACATTGCGCCCATTAGTATTCTAGTGGGCATGCCTGTTCGAGCGTCATTTCAACCCTTAAGCCTAGCTTAGTGTTGGGAGCCTACTGCTTTTACTAGCTGTAGCTCCTGAAATACAACGGCGGATCTGCGATATCCTCTGAGCGTAGTTATCTCGCTTTTGACTGGAGTTGCAGCGTCTTTAGCCGCTAAAAATGGTTGACCTCGGCGAGAAGGTTAGTCATCCTCGCTCCCCATCCTCATGCAAACATTTCCGGTGCCGAAAAGTTTCCGCACCTGCCCATTTTCCCAGCACGACCCCGCGGTGCAAACGTCGCAGCCCCACTTTGGCAGCCACGCACTTTCCCACAATGAACAATTGCTGACCCCGCCAAATAGGAAGCCGCCGAGCTCGGTAAGGGTTCCTTCAAGTAAAAAAATCCTTTTTAA----------------------------------------------------------------------------------------------------------------------------------------------------------------GGTGCTGCTTTCTGGTATGTAGCCGCAACTCGACAACGACATTCTCAACTTGTTTGGAACCATACGAAAGACTTGATACTGACCGGTCTATGATAGGCAAACCATCTCTGGCGAGCACGGTCTCGACAGCAATGGAGTGTACGTACACTTTCCCTGGCTACTCGCTTTCTCGTGAACATGTCAGCTAACAGTTGTGCTTGTTCAGCTACAACGGTACCTCCGAGCTCCAGCTCGAGCGCATGAGCGTCTACTTCAATGAGGCTTCCGGCAACAAGTACGTTCCTCGTGCCGTCCTCGTCGATCTCGAGCCCGGTACCATGGATGCCGTCCGCGCCGGTCCTTTCGGTCAGCTCTTCCGCCCTGACAACTTCGTCTTCGGTGGAAACAACTGGG
>Pestalotiopsis cyclosora HJAUP C1725.222
CATTATAGAGTTTTCTAAACTCCCAACCCATGTGAACTTACCGTTGCCTCGGCAGAAGCTGCTCGGTACACCTTACCTTGGAACGGCCTACCCTGTAGCGCCTTACCCTGGAACGGCTTACCCTGTAACGGCTGCCGGTGGACTACCAAACTCTTGTTATTTTATTGTAATCTGAGCGTCTTATTTTAATAAGTCAAAACTTTCAACAACGGATCTCTTGGTTCTGGCATCGATGAAGAACGCAGCGAAATGCGATAAGTAATGTGAATTGCAGAATTCAGTGAATCATCGAATCTTTGAACGCACATTGCGCCCATTAGTATTCTAGTGGGCATGCCTGTTCGAGCGTCATTTCAACCCTTAAGCCTAGCTTAGTGTTGGGAGCCTACTGCTTTTACTAGCTGTAGCTCCTGAAATACAACGGCGGATCTGCGATATCCTCTGAGCGTAGTTATCTCGCTTTTGACTGGAGTTGCAGCGTCTTTAGCCGCTAAAAATGGTTGACCTCGGCGAGAAGGTTAGTCATCCTCGCTCCCCATCCTCATGCAAACATTTCCGGTGCCGAAAAGTTTCCGCACCTGCCCATTTTCCCAGCACGACCCCGCGGTGCAAACGTCGCAGCCCCACTTTGGCAGCCACGCACTTTCCCACAATGAACAATTGCTGACCCCGCCAAATAGGAAGCCGCCGAGCTCGGTAAGGGTTCCTTCAAGTA--------------------------------------------------------------------------------------------------------------------------------------------------------------------------------GGTGCTGCTTTCTGGTATGTAGCCGCAACTCGACAACGACATTCTCAACTTGTTTGGAACCATACGAAAGACTTGATACTGACCGGTCTATGATAGGCAAACCATCTCTGGCGAGCACGGTCTCGACAGCAATGGAGTGTACGTACACTTTCCCTGGCTACTCGCTTTCTCGTGAACATGTCAGCTAACAGTTGTGCTTGTTCAGCTACAACGGTACCTCCGAGCTCCAGCTCGAGCGCATGAGCGTCTACTTCAATGAGGCTTCCGGCAACAAGTACGTTCCTCGTGCCGTCCTCGTCGATCTCGAGCCCGGTACCATGGATGCCGTCCGCGCCGGTCCTTTCGGTCAGCTCTTCCGCCCTGACAACTTCGTCTTCGGTGGAAACAACTGGG
>Pestalotiopsis cyclosora HJAUP C1726.221
CATTATAGAGTTTTCTAAACTCCCAACCCATGTGAACTTACCGTTGCCTCGGCAGAAGCTGCTCGGTACACCTTACCTTGGAACGGCCTACCCTGTAGCGCCTTACCCTGGAACGGCTTACCCTGTAACGGCTGCCGGTGGACTACCAAACTCTTGTTATTTTATTGTAATCTGAGCGTCTTATTTTAATAAGTCAAAACTTTCAACAACGGATCTCTTGGTTCTGGCATCGATGAAGAACGCAGCGAAATGCGATAAGTAATGTGAATTGCAGAATTCAGTGAATCATCGAATCTTTGAACGCACATTGCGCCCATTAGTATTCTAGTGGGCATGCCTGTTCGAGCGTCATTTCAACCCTTAAGCCTAGCTTAGTGTTGGGAGCCTACTGCTTTTACTAGCTGTAGCTCCTGAAATACAACGGCGGATCTGCGATATCCTCTGAGCGTAGTTATCTCGCTTTTGACTGGAGTTGCAGCGTCTTTAGCCGCTAAAAATGGTTGACCTCGGCGAGAAGGTTAGTCATCCTCGCTCCCCATCCTCATGCAAACATTTCCGGTGCCGAAAAGTTTCCGCACCTGCCCATTTTCCCAGCACGACCCCGCGGTGCAAACGTCGCAGCCCCACTTTGGCAGCCACGCACTTTCCCACAATGAACAATTGCTGACCCCGCCAAATAGGAAGCCGCCGAGCTCGGTAAGGGTTCCTTCAAGTAA-------------------------------------------------------------------------------------------------------------------------------------------------------------------------------GGTGCTGCTTTCTGGTATGTAGCCGCAACTCGACAACGACATTCTCAACTTGTTTGGAACCATACGAAAGACTTGATACTGACCGGTCTATGATAGGCAAACCATCTCTGGCGAGCACGGTCTCGACAGCAATGGAGTGTACGTACACTTTCCCTGGCTACTCGCTTTCTCGTGAACATGTCAGCTAACAGTTGTGCTTGTTCAGCTACAACGGTACCTCCGAGCTCCAGCTCGAGCGCATGAGCGTCTACTTCAATGAGGCTTCCGGCAACAAGTACGTTCCTCGTGCCGTCCTCGTCGATCTCGAGCCCGGTACCATGGATGCCGTCCGCGCCGGTCCTTTCGGTCAGCTCTTCCGCCCTGACAACTTCGTCTTCGGTGGAAACAACTGGG
>Pestalotiopsis cyclosora HJAUP C1726.222
CATTATAGAGTTTTCTAAACTCCCAACCCATGTGAACTTACCGTTGCCTCGGCAGAAGCTGCTCGGTACACCTTACCTTGGAACGGCCTACCCTGTAGCGCCTTACCCTGGAACGGCTTACCCTGTAACGGCTGCCGGTGGACTACCAAACTCTTGTTATTTTATTGTAATCTGAGCGTCTTATTTTAATAAGTCAAAACTTTCAACAACGGATCTCTTGGTTCTGGCATCGATGAAGAACGCAGCGAAATGCGATAAGTAATGTGAATTGCAGAATTCAGTGAATCATCGAATCTTTGAACGCACATTGCGCCCATTAGTATTCTAGTGGGCATGCCTGTTCGAGCGTCATTTCAACCCTTAAGCCTAGCTTAGTGTTGGGAGCCTACTGCTTTTACTAGCTGTAGCTCCTGAAATACAACGGCGGATCTGCGATATCCTCTGAGCGTAGTTATCTCGCTTTTGACTGGAGTTGCAGCGTCTTTAGCCGCTAAAAATGGTTGACCTCGGCGAGAAGGTTAGTCATCCTCGCTCCCCATCCTCATGCAAACATTTCCGGTGCCGAAAAGTTTCCGCACCTGCCCATTTTCCCAGCACGACCCCGCGGTGCAAACGTCGCAGCCCCACTTTGGCAGCCACGCACTTTCCCACAATGAACAATTGCTGACCCCGCCAAATAGGAAGCCGCCGAGCTCGGTAAGGGTTCCTTCAAGTA--------------------------------------------------------------------------------------------------------------------------------------------------------------------------------GGTGCTGCTTTCTGGTATGTAGCCGCAACTCGACAACGACATTCTCAACTTGTTTGGAACCATACGAAAGACTTGATACTGACCGGTCTATGATAGGCAAACCATCTCTGGCGAGCACGGTCTCGACAGCAATGGAGTGTACGTACACTTTCCCTGGCTACTCGCTTTCTCGTGAACATGTCAGCTAACAGTTGTGCTTGTTCAGCTACAACGGTACCTCCGAGCTCCAGCTCGAGCGCATGAGCGTCTACTTCAATGAGGCTTCCGGCAACAAGTACGTTCCTCGTGCCGTCCTCGTCGATCTCGAGCCCGGTACCATGGATGCCGTCCGCGCCGGTCCTTTCGGTCAGCTCTTCCGCCCTGACAACTTCGTCTTCGGTGGAAACAACTGGG
>Pestalotiopsis eriobotryae HJAUP C1742.221
CATTATAGAGTTTTCTAAACTCCCAACCCATGTGAACTTACCGTTGCCTCGGCAGAAGCTGCTCGGTGCACCTTACCCTGGAACGGCCTACCCTGTAGCGCCTTACCCTGGAACGGCTTACCCTGTAGCGGCTGCCGGTGGACTACCAAACTCTTGTTATTTTATTGTAATCTGAGCGTCTTATTTTAATAAGTCAAAACTTTCAACAACGGATCTCTTGGTTCTGGCATCGATGAAGAACGCAGCGAAATGCGATAAGTAATGTGAATTGCAGAATTCAGTGAATCATCGAATCTTTGAACGCACATTGCGCCCATTAGTATTCTAGTGGGCATGCCTGTTCGAGCGTCATTTCAACCCTTAAGCCTAGCTTAGTGTTGGGAGCCTACTGCTTTTGCTAGCGGTAGCTCCTGAAATACAACGGCGGATCTGCGATATCCTCTGAGCGTAGTTATCTCGCTTTTGACTGGAGTTGCAGCGTCTTTAGCCGCTAAAAATGGTTGACCTCGGCGAGAAGGTTAGTCATCCTCAC----CATCCCCATGCAAACATTTCCGGTGCCGAAAAGTTTTCGCACCTGCCCATTTTCCCAGCACGACCCCGCGGTGCAAACGTCACAGCCCCACTTTGGCAGCCATGCACTTTCCCACAATGAACAATTGCTGACCCCGCCAAATAGGAAGCCGCCGAGCTCGGTAAGGGTTCCTTCAAGTA--------------------------------------------------------------------------------------------------------------------------------------------------------------------------------GGTGCTGCTTTCTGGTACGTAGCCGCAACTCGACAACGACCTTCTCAACTTGGTTGGAACCAAAGAAAAGACCTGATACTGACCGGTCTCTGATAGGCAAACCATCTCTGGCGAGCACGGTCTCGACAGCAATGGAGTGTACGTACCCTTTCCTTGGCTACTTGCTTTCCCACGAACATCTCAGCTAACACCCGTGATTGTTCAGCTACAACGGTACCTCTGAGCTCCAGCTCGAGCGCATGAGCGTCTACTTCAACGAGGCTTCCGGCAACAAGTACGTTCCTCGTGCCGTCCTCGTCGATCTCGAGCCCGGTACCATGGATGCCGTCCGCGCCGGTCCTTTCGGTCAGCTCTTCCGCCCTGACAACTTTGTCTTCGGTGGAAACAACTGGG
>Pestalotiopsis eriobotryae HJAUP C1742.222
CATTATAGAGTTTTCTAAACTCCCAACCCATGTGAACTTACCGTTGCCTCGGCAGAAGCTGCTCGGTGCACCTTACCCTGGAACGGCCTACCCTGTAGCGCCTTACCCTGGAACGGCTTACCCTGTAGCGGCTGCCGGTGGACTACCAAACTCTTGTTATTTTATTGTAATCTGAGCGTCTTATTTTAATAAGTCAAAACTTTCAACAACGGATCTCTTGGTTCTGGCATCGATGAAGAACGCAGCGAAATGCGATAAGTAATGTGAATTGCAGAATTCAGTGAATCATCGAATCTTTGAACGCACATTGCGCCCATTAGTATTCTAGTGGGCATGCCTGTTCGAGCGTCATTTCAACCCTTAAGCCTAGCTTAGTGTTGGGAGCCTACTGCTTTTGCTAGCGGTAGCTCCTGAAATACAACGGCGGATCTGCGATATCCTCTGAGCGTAGTTATCTCGCTTTTGACTGGAGTTGCAGCGTCTTTAGCCGCTAAAAATGGTTGACCTCGGCGAGAAGGTTAGTCATCCTCAC----CATCCCCATGCAAACATTTCCGGTGCCGAAAAGTTTTCGCACCTGCCCATTTTCCCAGCACGACCCCGCGGTGCAAACGTCACAGCCCCACTTTGGCAGCCATGCACTTTCCCACAATGAACAATTGCTGACCCCGCCAAATAGGAAGCCGCCGAGCTCGGTAAGGGTTCCTTCAAGTAA-------------------------------------------------------------------------------------------------------------------------------------------------------------------------------GGTGCTGCTTTCTGGTACGTAGCCGCAACTCGACAACGACCTTCTCAACTTGGTTGGAACCAAAGAAAAGACCTGATACTGACCGGTCTCTGATAGGCAAACCATCTCTGGCGAGCACGGTCTCGACAGCAATGGAGTGTACGTACCCTTTCCTTGGCTACTTGCTTTCCCACGAACATCTCAGCTAACACCCGTGATTGTTCAGCTACAACGGTACCTCTGAGCTCCAGCTCGAGCGCATGAGCGTCTACTTCAACGAGGCTTCCGGCAACAAGTACGTTCCTCGTGCCGTCCTCGTCGATCTCGAGCCCGGTACCATGGATGCCGTCCGCGCCGGTCCTTTCGGTCAGCTCTTCCGCCCTGACAACTTTGTCTTCGGTGGAAACAACTGGG
>Pestalotiopsis gardeniae HJAUP C1729.221
CATTATAGAGTTTTCTAAACTCCCAACCCATGTGAACTTACCGTTGCCTCGGCAGAAGCTGCTCGGCGCGCCTTACCTTGGAACGGCCTACCCTGTAGCGCCTTACCCTGGAACGGCTTACCCTGCAACGGCTGCCGGTGGACTACCAAACTCTTGTTATTTTATGGTTATCTGAGCGTCTTATTTTAATAAGTCAAAACTTTCAACAACGGATCTCTTGGTTCTGGCATCGATGAAGAACGCAGCGAAATGCGATAAGTAATGTGAATTGCAGAATTCAGTGAATCATCGAATCTTTGAACGCACATTGCGCCCATTAGTATTCTAGTGGGCATGCCTGTTCGAGCGTCATTTCAACCCTTAAGCCTAGCTTAGTGTTGGGAGCCTACTGCTTTTGCTAGCTGTAGCTCCTGAAATACAACGGCGGATCTGCGATATCCTCTGAGCGTAGTTATCTCGCTTTTGACTGGAGTTGCAGCGTCTTTAGCCGCTAAAAATGGTTGACCTCGGCGAGAAGGTTAGTCATCCTCGCTCCCCATTCTCATGCAAACATTTCCGGTCCCGAAATGTTTTCGCACCTGCCCACTTTCCCAGCACGACCCCGCGGTGCAAACGTCATAGCCCCACTTTGGCAGCCACGCACTTTCCCATAATGAACAATTGCTGACCCCGCCAAATAGGAAGCCGCCGAGCTCGGTAAGGGTTCCTTCAAGTAAA-----------------------------------------------------------------------------------------------ATTATT-------------------------------------------------------------------------GGTGCTGCTTTCTGGTATGTAGCCGCAACTCGACGACGACATTCTCGGCTTGGTTGGAACCGAACCAAAGACTTGATACTGACCGGTCTCTGATAGGCAAACCATCTCTGGCGAGCACGGTCTCGACAGCAATGGAGTGTACGTACCGTTTCCTTGCCTACTTGCTTTCCCACGAACATGTTAGCTAACACTCGTGCTTGCTCAGCTACAACGGCACCTCCGAGCTCCAGCTCGAGCGCATGAGCGTCTACTTCAACGAGGCTTCCGGCAACAAGTACGTTCCTCGTGCCGTCCTCGTCGATCTCGAGCCCGGTACCATGGACGCCGTCCGCGCCGGTCCTTTCGGCCAGCTCTTCCGCCCTGACAACTTCGTCTTCGGTGGAAACAACTGGG
>Pestalotiopsis gardeniae HJAUP C1729.222
CATTATAGAGTTTTCTAAACTCCCAACCCATGTGAACTTACCGTTGCCTCGGCAGAAGCTGCTCGGCGCGCCTTACCTTGGAACGGCCTACCCTGTAGCGCCTTACCCTGGAACGGCTTACCCTGCAACGGCTGCCGGTGGACTACCAAACTCTTGTTATTTTATGGTTATCTGAGCGTCTTATTTTAATAAGTCAAAACTTTCAACAACGGATCTCTTGGTTCTGGCATCGATGAAGAACGCAGCGAAATGCGATAAGTAATGTGAATTGCAGAATTCAGTGAATCATCGAATCTTTGAACGCACATTGCGCCCATTAGTATTCTAGTGGGCATGCCTGTTCGAGCGTCATTTCAACCCTTAAGCCTAGCTTAGTGTTGGGAGCCTACTGCTTTTGCTAGCTGTAGCTCCTGAAATACAACGGCGGATCTGCGATATCCTCTGAGCGTAGTTATCTCGCTTTTGACTGGAGTTGCAGCGTCTTTAGCCGCTAAAAATGGTTGACCTCGGCGAGAAGGTTAGTCATCCTCGCTCCCCATTCTCATGCAAACATTTCCGGTCCCGAAATGTTTTCGCACCTGCCCACTTTCCCAGCACGACCCCGCGGTGCAAACGTCATAGCCCCACTTTGGCAGCCACGCACTTTCCCATAATGAACAATTGCTGACCCCGCCAAATAGGAAGCCGCCGAGCTCGGTAAGGGTTCCTTCAAGTAA-------------------------------------------------------------------------------------------------------------------------------------------------------------------------------GGTGATGCTTTCTGGTATGTAGCCGCAACTCGACGACGACATTCTCGGCTTGGTTGGAACCGAACCAAAGACTTGATACTGACCGGTCTCTGATAGGCAAACCATCTCTGGCGAGCACGGTCTCGACAGCAATGGAGTGTACGTACCGTTTCCTTGCCTACTTGCTTTCCCACGAACATGTTAGCTAACACTCGTGCTTGCTCAGCTACAACGGCACCTCCGAGCTCCAGCTCGAGCGCATGAGCGTCTACTTCAACGAGGCTTCCGGCAACAAGTACGTTCCTCGTGCCGTCCTCGTCGATCTCGAGCCCGGTACCATGGACGCCGTCCGCGCCGGTCCTTTCGGCCAGCTCTTCCGCCCTGACAACTTCGTCTTCGGTGGAAACAACTGGG
>Pestalotiopsis gardeniae HJAUP C1729.223
CATTATAGAGTTTTCTAAACTCCCAACCCATGTGAACTTACCGTTGCCTCGGCAGAAGCTGCTCGGCGCGCCTTACCTTGGAACGGCCTACCCTGTAGCGCCTTACCCTGGAACGGCTTACCCTGCAACGGCTGCCGGTGGACTACCAAACTCTTGTTATTTTATGGTTATCTGAGCGTCTTATTTTAATAAGTCAAAACTTTCAACAACGGATCTCTTGGTTCTGGCATCGATGAAGAACGCAGCGAAATGCGATAAGTAATGTGAATTGCAGAATTCAGTGAATCATCGAATCTTTGAACGCACATTGCGCCCATTAGTATTCTAGTGGGCATGCCTGTTCGAGCGTCATTTCAACCCTTAAGCCTAGCTTAGTGTTGGGAGCCTACTGCTTTTGCTAGCTGTAGCTCCTGAAATACAACGGCGGATCTGCGATATCCTCTGAGCGTAGTTATCTCGCTTTTGACTGGAGTTGCAGCGTCTTTAGCCGCTAAAAATGGTTGACCTCGGCGAGAAGGTTAGTCATCCTCGCTCCCCATTCTCATGCAAACATTTCCGGTCCCGAAATGTTTTCGCACCTGCCCACTTTCCCAGCACGACCCCGCGGTGCAAACGTCATAGCCCCACTTTGGCAGCCACGCACTTTCCCATAATGAACAATTGCTGACCCCGCCAAATAGGAAGCCGCCGAGCTCGGTAAGGGTCCCTTCAAGTA--------------------------------------------------------------------------------------------------------------------------------------------------------------------------------GGTGCTGCTTTCTGGTATGTAGCCGCAACTCGACGACGACATTCTCGGCTTGGTTGGAACCGAACCAAAGACTTGATACTGACCGGTCTCTGATAGGCAAACCATCTCTGGCGAGCACGGTCTCGACAGCAATGGAGTGTACGTACCGTTTCCTTGCCTACTTGCTTTCCCACGAACATGTTAGCTAACACTCGTGCTTGCTCAGCTACAACGGCACCTCCGAGCTCCAGCTCGAGCGCATGAGCGTCTACTTCAACGAGGCTTCCGGCAACAAGTACGTTCCTCGTGCCGTCCTCGTCGATCTCGAGCCCGGTACCATGGACGCCGTCCGCGCCGGTCCTTTCGGCCAGCTCTTCCGCCCTGACAACTTCGTCTTCGGTGGAAACAACTGGG
>Pestalotiopsis hederae HJAUP C1638.221
CATTATAGAGTTTTCTAAACTCCCAACCCATGTGAACTTACCGTTGCCTCGGCAGAAGCTGCTCGGTGCACCCTACCTTGGAACGGCCTACCCTGTAGCGCCTTACCCTGGAACGGCTTACCCTGTAACGGCTGCCGGTGGACTACCAAACTCTTGTTATTTTATTGTAATCTGAGCGTCTTATTTTAATAAGTCAAAACTTTCAACAACGGATCTCTTGGTTCTGGCATCGATGAAGAACGCAGCGAAATGCGATAAGTAATGTGAATTGCAGAATTCAGTGAATCATCGAATCTTTGAACGCACATTGCGCCCATTAGTATTCTAGTGGGCATGCCTGTTCGAGCGTCATTTCAACCCTTAAGCCTAGCTTAGTGTTGGGAGCCTACTGCTTTTGCTAGCTGTAGCTCCTGAAATACAACGGCGGATCTGCGATATCCTCTGAGCGTAGTTATCTCGCTTTTGACTGGAGTTGCAGCGTCTTTGGCCGCTAAAAATGGTTGACCTCGGCGAGAAGGTTAGTCATCCTCGCTCCTCATCCTCATGCAAACATTTCCGGTGTCGAAAAGTTTTCGCACCTGCCCATTTTCTCAGCACGACCCCGCGGTGCAAACGTCACAGCCCCACTTTGGCAGCCACGCACCTTCCCACAATGAACAATTGCTGACCCCGCCAAATAGGAAGCCGCCGAGCTCGGTAAGGGTTCCTTCAAGT--------------------------------------------------------------------------------------------------------------------------------------------------------------------------------------TGCTTTCTGGTATGTAGCCGCAACTCGACAACGACATTCTCAACTTGTTTGGAACCATACGAAAGACTTCATACTGACCGGTCTATGATAGGCAAACCATCTCTGGCGAGCACGGTCTCGACAGCAATGGAGTGTACGTACCCTTGATCTCGCTACTCGCTTTCTCGTGAACATGTCAGCTAACAGTCGTGCTTGTTCAGCTACAACGGTACCTCCGAGCTCCAGCTCGAGCGCATGAGCGTCTACTTCAACGAGGCTTCCGGCAACAAGTACGTTCCTCGTGCCGTCCTCGTCGATCTCGAGCCCGGTACCATGGATGCCGTCCGCGCCGGTCCTTTCGGTCAGCTCTTCCGCCCTGACAACTTCGTCTTCGGTGGAAACAACTGGG
>Pestalotiopsis hederae  HJAUP C1638.222
CATTATAGAGTTTTCTAAACTCCCAACCCATGTGAACTTACCGTTGCCTCGGCAGAAGCTGCTCGGTGCACCCTACCTTGGAACGGCCTACCCTGTAGCGCCTTACCCTGGAACGGCTTACCCTGTAACGGCTGCCGGTGGACTACCAAACTCTTGTTATTTTATTGTAATCTGAGCGTCTTATTTTAATAAGTCAAAACTTTCAACAACGGATCTCTTGGTTCTGGCATCGATGAAGAACGCAGCGAAATGCGATAAGTAATGTGAATTGCAGAATTCAGTGAATCATCGAATCTTTGAACGCACATTGCGCCCATTAGTATTCTAGTGGGCATGCCTGTTCGAGCGTCATTTCAACCCTTAAGCCTAGCTTAGTGTTGGGAGCCTACTGCTTTTGCTAGCTGTAGCTCCTGAAATACAACGGCGGATCTGCGATATCCTCTGAGCGTAGTTATCTCGCTTTTGACTGGAGTTGCAGCGTCTTTGGCCGCTAAAAATGGTTGACCTCGG?????????????????????????????????????????????????????????????????????????????????????????????????????????????????????????????????????????????????????????????????????????????????????????????????????????????????????????????????????????????????????????????????????????????????????????????????????????????????????????????????????????????????????????????????????????????????????????????GGTGCTGCTTTCTGGTATGTAGCCGCAACTCGACAACGACATTCTCAACTTGTTTGGAACCATACGAAAGACTTCATACTGACCGGTCTATGATAGGCAAACCATCTCTGGCGAGCACGGTCTCGACAGCAATGGAGTGTACGTACCCTTGATCTCGCTACTCGCTTTCTCGTGAACATGTCAGCTAACAGTCGTGCTTGTTCAGCTACAACGGTACCTCCGAGCTCCAGCTCGAGCGCATGAGCGTCTACTTCAACGAGGCTTCCGGCAACAAGTACGTTCCTCGTGCCGTCCTCGTCGATCTCGAGCCCGGTACCATGGATGCCGTCCGCGCCGGTCCTTTCGGTCAGCTCTTCCGCCCTGACAACTTCGTCTTCGGTGGAAACAACTGGG
>Pestalotiopsis machiliana HJAUP C1704.221
CATTATAGAGTTTTCTAAACTCCCAACCCATGTGAACTTACCGTTGCCTCGGCAGAAGCTACCTGG-TTACCTTACCTTGGAACGGCCTACCCTGTAGCGCCTTACCCTGGAACGGCCTACCCTGTAACGGCTGCCGGTGGACTACCAAACTCTTGTTATTATATTGTAATCTGAGCGTCTTATTTTAATAAGTCAAAACTTTCAACAACGGATCTCTTGGTTCTGGCATCGATGAAGAACGCAGCGAAATGCGATAAGTAATGTGAATTGCAGAATTCAGTGAATCATCGAATCTTTGAACGCACATTGCGCCCATTAGTATTCTAGTGGGCATGCCTGTTCGAGCGTCATTTCAACCCTTAAGCCTAGCTTAGTGTTGGGAGCCTACTGCTTTTGCTAGCGGTAGCTCCTGAAATACAACGGCGGATCTGCGATATCCTCTGAGCGTAGTTATCTCGCTTTTGACTGGAGTTGCAGCGTCTTTAGCCGCTAAAAATGGTTGACCTCGGCGAGAAGGTTAGTCATCCTCA-TTCCCATCCTCATGCAAACATTTCCGGTGCCGAGAAGTTTTCGCATCTGCCCATTTTCCCAGCACGACCCCGCGGTGCAAACGTCACAGCCCCACTTTGGCAGCCATGCACTTTCCCACAATGAACATTTGCTGACCCCGCCAAATAGGAAGCCGCCGAGCTCGGTAAGGGTTCCTTCAAGTAAA------------------------------------------------------------------------------------------------------------------------------------------------------------------------------GGTGCTGCTTTCTGGTATGTAGCCGCAACTCGACAACGACGTTCTCAACTTGCTTGGAAACAAGGGAAAGACTTGATACTGACCGGTCCCTGATAGGCAAACCATCTCTGGCGAGCACGGTCTCGACAGCAATGGAGTGTACGTACCCTTTCCTTGGCTACTTGCTTTCCCACGAACATCTCAGCTAACACTCGTGGTTGTTCAGCTACAACGGTACCTCCGAGCTCCAGCTCGAGCGCATGAGCGTCTACTTCAACGAGGCTTCCGGCAACAAGTACGTTCCTCGTGCCGTCCTCGTCGATCTCGAGCCCGGTACCATGGATGCCGTCCGCGCCGGTCCTTTCGGTCAGCTCTTCCGCCCTGACAACTTCGTCTTCGGTGGAAACAACTGGG
>Pestalotiopsis machiliana HJAUP C1704.222
CATTATAGAGTTTTCTAAACTCCCAACCCATGTGAACTTACCGTTGCCTCGGCAGAAGCTACCTGG-TTACCTTACCTTGGAACGGCCTACCCTGTAGCGCCTTACCCTGGAACGGCCTACCCTGTAACGGCTGCCGGTGGACTACCAAACTCTTGTTATTATATTGTAATCTGAGCGTCTTATTTTAATAAGTCAAAACTTTCAACAACGGATCTCTTGGTTCTGGCATCGATGAAGAACGCAGCGAAATGCGATAAGTAATGTGAATTGCAGAATTCAGTGAATCATCGAATCTTTGAACGCACATTGCGCCCATTAGTATTCTAGTGGGCATGCCTGTTCGAGCGTCATTTCAACCCTTAAGCCTAGCTTAGTGTTGGGAGCCTACTGCTTTTGCTAGCGGTAGCTCCTGAAATACAACGGCGGATCTGCGATATCCTCTGAGCGTAGTTATCTCGCTTTTGACTGGAGTTGCAGCGTCTTTAGCCGCTAAAAATGGTTGACCTCGGCGAGAAGGTTAGTCATCCTCA-TTCCCATCCTCATGCAAACATTTCCGGTGCCGAGAAGTTTTCGCATCTGCCCATTTTCCCAGCACGACCCCGCGGTGCAAACGTCACAGCCCCACTTTGGCAGCCATGCACTTTCCCACAATGAACATTTGCTGACCCCGCCAAATAGGAAGCCGCCGAGCTCGGTAAGGGTTCCTTCAAGTAAA------------------------------------------------------------------------------------------------------------------------------------------------------------------------------GGTGCTGCTTTCTGGTATGTAGCCGCAACTCGACAACGACGTTCTCAACTTGCTTGGAAACAAGGGAAAGACTTGATACTGACCGGTCCCTGATAGGCAAACCATCTCTGGCGAGCACGGTCTCGACAGCAATGGAGTGTACGTACCCTTTCCTTGGCTACTTGCTTTCCCACGAACATCTCAGCTAACACTCGTGGTTGTTCAGCTACAACGGTACCTCCGAGCTCCAGCTCGAGCGCATGAGCGTCTACTTCAACGAGGCTTCCGGCAACAAGTACGTTCCTCGTGCCGTCCTCGTCGATCTCGAGCCCGGTACCATGGATGCCGTCCGCGCCGGTCCTTTCGGTCAGCTCTTCCGCCCTGACAACTTCGTCTTCGGTGGAAACAACTGGG
>Pestalotiopsis machiliana HJAUP C1704.223
CATTATAGAGTTTTCTAAACTCCCAACCCATGTGAACTTACCGTTGCCTCGGCAGAAGCTACCTGG-TTACCTTACCTTGGAACGGCCTACCCTGTAGCGCCTTACCCTGGAACGGCCTACCCTGTAACGGCTGCCGGTGGACTACCAAACTCTTGTTATTATATTGTAATCTGAGCGTCTTATTTTAATAAGTCAAAACTTTCAACAACGGATCTCTTGGTTCTGGCATCGATGAAGAACGCAGCGAAATGCGATAAGTAATGTGAATTGCAGAATTCAGTGAATCATCGAATCTTTGAACGCACATTGCGCCCATTAGTATTCTAGTGGGCATGCCTGTTCGAGCGTCATTTCAACCCTTAAGCCTAGCTTAGTGTTGGGAGCCTACTGCTTTTGCTAGCGGTAGCTCCTGAAATACAACGGCGGATCTGCGATATCCTCTGAGCGTAGTTATCTCGCTTTTGACTGGAGTTGCAGCGTCTTTAGCCGCTAAAAATGGTTGACCTCGGCGAGAAGGTTAGTCATCCTCA-TTCCCATCCTCATGCAAACATTTCCGGTGCCGAGAAGTTTTCGCATCTGCCCATTTTCCCAGCACGACCCCGCGGTGCAAACGTCACAGCCCCACTTTGGCAGCCATGCACTTTCCCACAATGAACATTTGCTGACCCCGCCAAATAGGAAGCCGCCGAGCTCGGTAAGGGTTCCTTCAAGT-----------------------------------------------------------------------------------------------------------------------------------------------------------------------------------TGCTGCTTTCTGGTATGTAGCCGCAACTCGACAACGACGTTCTCAACTTGCTTGGAAACAAGGGAAAGACTTGATACTGACCGGTCCCTGATAGGCAAACCATCTCTGGCGAGCACGGTCTCGACAGCAATGGAGTGTACGTACCCTTTCCTTGGCTACTTGCTTTCCCACGAACATCTCAGCTAACACTCGTGGTTGTTCAGCTACAACGGTACCTCCGAGCTCCAGCTCGAGCGCATGAGCGTCTACTTCAACGAGGCTTCCGGCAACAAGTACGTTCCTCGTGCCGTCCTCGTCGATCTCGAGCCCGGTACCATGGATGCCGTCCGCGCCGGTCCTTTCGGTCAGCTCTTCCGCCCTGACAACTTCGTCTTCGGTGGAAACAACTGGG
>Pestalotiopsis machiliana HJAUP C1790.221
CATTATAGAGTTTTCTAAACTCCCAACCCATGTGAACTTACCGTTGCCTCGGCAGAAGCTACCTGG-TTACCTTACCTTGGAACGGCCTACCCTGTAGCGCCTTACCCTGGAACGGCCTACCCTGTAACGGCTGCCGGTGGACTACCAAACTCTTGTTATTATATTGTAATCTGAGCGTCTTATTTTAATAAGTCAAAACTTTCAACAACGGATCTCTTGGTTCTGGCATCGATGAAGAACGCAGCGAAATGCGATAAGTAATGTGAATTGCAGAATTCAGTGAATCATCGAATCTTTGAACGCACATTGCGCCCATTAGTATTCTAGTGGGCATGCCTGTTCGAGCGTCATTTCAACCCTTAAGCCTAGCTTAGTGTTGGGAGCCTACTGCTTTTGCTAGCGGTAGCTCCTGAAATACAACGGCGGATCTGCGATATCCTCTGAGCGTAGTTATCTCGCTTTTGACTGGAGTTGCAGCGTCTTTAGCCGCTAAAAATGGTTGACCTCGGCGAGAAGGTTAGTCATCCTCA-TTCCCATCCTCATGCAAACATTTCCGGTGCCGAGAAGTTTTCGCATCTGCCCATTTTCCCAGCACGACCCCGCGGTGCAAACGTCACAGCCCCACTTTGGCAGCCATGCACTTTCCCACAATGAACATTTGCTGACCCCGCCAAATAGGAAGCCGCCGAGCTCGGTAAGGGTTCCTTCAAGTAAAA-----------------------------------------------------------------------------------------------------------------------------------------------------------------------------GGTGCTGCTTTCTGGTATGTAGCCGCAACTCGACAACGACGTTCTCAACTTGCTTGGAAACAAGGGAAAGACTTGATACTGACCGGTCCCTGATAGGCAAACCATCTCTGGCGAGCACGGTCTCGACAGCAATGGAGTGTACGTACCCTTTCCTTGGCTACTTGCTTTCCCACGAACATCTCAGCTAACACTCGTGGTTGTTCAGCTACAACGGTACCTCCGAGCTCCAGCTCGAGCGCATGAGCGTCTACTTCAACGAGGCTTCCGGCAACAAGTACGTTCCTCGTGCCGTCCTCGTCGATCTCGAGCCCGGTACCATGGATGCCGTCCGCGCCGGTCCTTTCGGTCAGCTCTTCCGCCCTGACAACTTCGTCTTCGGTGGAAACAACTGGG
>Pestalotiopsis machiliana HJAUP C1790.222
CATTATAGAGTTTTCTAAACTCCCAACCCATGTGAACTTACCGTTGCCTCGGCAGAAGCTACCTGG-TTACCTTACCTTGGAACGGCCTACCCTGTAGCGCCTTACCCTGGAACGGCCTACCCTGTAACGGCTGCCGGTGGACTACCAAACTCTTGTTATTATATTGTAATCTGAGCGTCTTATTTTAATAAGTCAAAACTTTCAACAACGGATCTCTTGGTTCTGGCATCGATGAAGAACGCAGCGAAATGCGATAAGTAATGTGAATTGCAGAATTCAGTGAATCATCGAATCTTTGAACGCACATTGCGCCCATTAGTATTCTAGTGGGCATGCCTGTTCGAGCGTCATTTCAACCCTTAAGCCTAGCTTAGTGTTGGGAGCCTACTGCTTTTGCTAGCGGTAGCTCCTGAAATACAACGGCGGATCTGCGATATCCTCTGAGCGTAGTTATCTCGCTTTTGACTGGAGTTGCAGCGTCTTTAGCCGCTAAAAATGGTTGACCTCGGCGAGAAGGTTAGTCATCCTCA-TTCCCATCCTCATGCAAACATTTCCGGTGCCGAGAAGTTTTCGCATCTGCCCATTTTCCCAGCACGACCCCGCGGTGCAAACGTCACAGCCCCACTTTGGCAGCCATGCACTTTCCCACAATGAACATTTGCTGACCCCGCCAAATAGGAAGCCGCCGAGCTCGGTAAGGGTTCCTTCAAGTAA-------------------------------------------------------------------------------------------------------------------------------------------------------------------------------GGTGCTGCTTTCTGGTATGTAGCCGCAACTCGACAACGACGTTCTCAACTTGCTTGGAAACAAGGGAAAGACTTGATACTGACCGGTCCCTGATAGGCAAACCATCTCTGGCGAGCACGGTCTCGACAGCAATGGAGTGTACGTACCCTTTCCTTGGCTACTTGCTTTCCCACGAACATCTCAGCTAACACTCGTGGTTGTTCAGCTACAACGGTACCTCCGAGCTCCAGCTCGAGCGCATGAGCGTCTACTTCAACGAGGCTTCCGGCAACAAGTACGTTCCTCGTGCCGTCCTCGTCGATCTCGAGCCCGGTACCATGGATGCCGTCCGCGCCGGTCCTTTCGGTCAGCTCTTCCGCCCTGACAACTTCGTCTTCGGTGGAAACAACTGGG
>Pestalotiopsis mangifericola HJAUP C1639.221
CATTATAGAGTTTTCTAAACTCCCAACCCATGTGAACTTACCGTTGCCTCGGCAGAAGCTGCTCGGTGCACCTTACCTTGGAACGGCCTACCCTGTAGCGCCTTACCCTGGAACGGCTTACCCTGCAACGGCTGCCGGTGGACTACCAAACTCTTGTTATTTTATGGTTATCTGAGCGTCTTATTTTAATAAGTCAAAACTTTCAACAACGGATCTCTTGGTTCTGGCATCGATGAAGAACGCAGCGAAATGCGATAAGTAATGTGAATTGCAGAATTCAGTGAATCATCGAATCTTTGAACGCACATTGCGCCCATTAGTATTCTAGTGGGCATGCCTGTTCGAGCGTCATTTCAACCCTTAAGCCTAGCTTAGTGTTGGGAGCCTACTGCTTTTGCTAGCTGTAGCTCCTGAAATACAACGGCGGATCTGCGATATCCTCTGAGCGTAGTTATCTCGCTTTTGACTGGAGTTGCAGCGTCTTTAGCCGCTAAAAATGGTTGACCTCGGCGAGAAGGTTAGTCATGCTCAC---TCCTCATCATGCAAACATTTCCGGTGCCGAAATGTTTTCGCACCTGCCCATTTTTCCAGCACGACCCCGCGGTGCAAACGTCACAGCCCCACTTTGGCAGCCACGCACTTTCCCACAATGAACAATTGCTGACCCCGCCAAATAGGAAGCCGCCGAGCTCGGTAAGGGTTCCTTCAAGTAAA------------------------------------------------------------------------------------------------------------------------------------------------------------------------------GGTGCTGCTTTCTGGTATGTAGCCACAACTCGACGACGGCATTCTCGGCTTGGTTGGAACCAAACGAAAGACTTGATACTGACCGGTCTCTGATAGGCAAACCATCTCTGGCGAGCACGGTCTCGACAGCAATGGAGTGTACGTACCGCTTCCTTGGCTACTTGCTTTCCCACGGACTTGTTAGCTAACACTCGTGCTTGCTCAGCTACAACGGCACCTCCGAGCTCCAGCTCGAGCGCATGAGCGTCTACTTCAACGAGGCTTCCGGCAACAAGTACGTTCCTCGTGCTGTCCTCGTCGATCTCGAGCCCGGTACCATGGACGCCGTCCGCGCCGGTCCTTTCGGCCAGCTCTTCCGCCCTGACAACTTCGTCTTCGGTGGAAACAACTGGG
>Pestalotiopsis mangifericola HJAUP C1639.222
CATTATAGAGTTTTCTAAACTCCCAACCCATGTGAACTTACCGTTGCCTCGGCAGAAGCTGCTCGGTGCACCTTACCTTGGAACGGCCTACCCTGTAGCGCCTTACCCTGGAACGGCTTACCCTGCAACGGCTGCCGGTGGACTACCAAACTCTTGTTATTTTATGGTTATCTGAGCGTCTTATTTTAATAAGTCAAAACTTTCAACAACGGATCTCTTGGTTCTGGCATCGATGAAGAACGCAGCGAAATGCGATAAGTAATGTGAATTGCAGAATTCAGTGAATCATCGAATCTTTGAACGCACATTGCGCCCATTAGTATTCTAGTGGGCATGCCTGTTCGAGCGTCATTTCAACCCTTAAGCCTAGCTTAGTGTTGGGAGCCTACTGCTTTTGCTAGCTGTAGCTCCTGAAATACAACGGCGGATCTGCGATATCCTCTGAGCGTAGTTATCTCGCTTTTGACTGGAGTTGCAGCGTCTTTAGCCGCTAAAAATGGTTGACCTCGGCGAGAAGGTTAGTCATGCTCAC---TCCTCATCATGCAAACATTTCCGGTGCCGAAATGTTTTCGCACCTGCCCATTTTTCCAGCACGACCCCGCGGTGCAAACGTCACAGCCCCACTTTGGCAGCCACGCACTTTCCCACAATGAACAATTGCTGACCCCGCCAAATAGGAAGCCGCCGAGCTCGGTAAGGGTTCCTTCAAGTAAA------------------------------------------------------------------------------------------------------------------------------------------------------------------------------GGTGCTGCTTTCTGGTATGTAGCCACAACTCGACGACGGCATTCTCGGCTTGGTTGGAACCAAACGAAAGACTTGATACTGACCGGTCTCTGATAGGCAAACCATCTCTGGCGAGCACGGTCTCGACAGCAATGGAGTGTACGTACCGCTTCCTTGGCTACTTGCTTTCCCACGGACTTGTTAGCTAACACTCGTGCTTGCTCAGCTACAACGGCACCTCCGAGCTCCAGCTCGAGCGCATGAGCGTCTACTTCAACGAGGCTTCCGGCAACAAGTACGTTCCTCGTGCTGTCCTCGTCGATCTCGAGCCCGGTACCATGGACGCCGTCCGCGCCGGTCCTTTCGGCCAGCTCTTCCGCCCTGACAACTTCGTCTTCGGTGGAAACAACTGGG
>Nonappendiculata_quercina_CBS_116061
CATTACAGAGTTATC--AACTCCCAACCCATGTGAACTTACCGTTGCCTCGGCAGAGCCTACCCGGT--ACCT-ACCCTGGAGCGAGCTACCCTGTAGC----TACCCTGGAGCGGGCTACCCTGTAACGTTTGCCGGTGGACCATTAAACTCTTGTTATTATATTGTAATCTGAGCGTCTTATTTTAATAAGTCAAAACTTTCAACAACGGATCTCTTGGTTCTGGCATCGATGAAGAACGCAGCGAAATGCGATAAGTAATGTGAATTGCAGAATTCAGTGAATCATCGAATCTTTGAACGCACATTGCGCCCATTAGTATTCTAGTGGGCATGCCTGTTCGAGCGTCATTTCAACCCTTAAGCCTAGCTTAGTATTGGGAGCTTACAGTTAT--------GTAACTCCTCAAATTCAACGGCGGATCTGTGGTATCCTCTGAGCGTAGTTATCTCGCTTTTGTTAGGTGCTGCAGCTCC--CAGCCGCTAAAAATGGT--------------AGGTTAGTATTTCCCTGACCCAGTCATCATGCGAGCTCTC-------------CCCTTTGCATCACTTCATCATCCCACCGCGACCCCGCGGTGCCTTCCTCGC-GCCCCACTTATGCATATCAGCATATTCATGCAACAAGTAACTGACTCCCTCT----ACAGGAAGCCGCCGAGCTCGGTAAGGGTTCCTTCAAGTACGCATGGGTCCTTGACAAACTCAAGGCCGAGCGTGAGCGTGGTATCACCATTGATATCGCTCTCTGGAAGTTCGAGACCAACGAGTACAATGTCACCGTCATTGGTTAGTTCCACTTCTCACA--------------------C----------ATGTGTTCTCATGCTAACCATGGGTGCTGCCTTCTGGTATGTACCTGCGATCCGACGACGCCCCCTTCGGGTCATATCGAATGGAGAACGAAAACAAATACTGACAGTTCATCCATAGGCAAACCATCTCCGGCGAGCACGGTCTCGACAGCAATGGAGTGTACGTACTATATCCCTCTGTGTGGATTCTCTGGCAATCGCACTGACT-------GTCTCTTCTTAGCTACAACGGTACATCGGAGCTTCAGCTCGAGCGTATGAGCGTCTACTTCAACGAGGCTTCCGGCAACAAGTACGTTCCCCGTGCCGTCCTGGTCGATCTCGAGCCGGGTACCATGGATGCTGTCCGCGCTGGTCCCTTCGGCCAACTTTTCCGTCCCGACAACTTCGTTTTCGG--------------
>Nonappendiculata_quercina_CBS_270_82
CATTACAGAGTTATC--AACTCCCAACCCATGTGAACTTACCGTTGCCTCGGCAGAACCTACCCGGT--ACCT-ACCCTGGAGCGAGCTACCCTGTAGC----TACCCTGGAGCGGGCTACCCTGTAACGTTTGCCGGTGGACCATTAAACTCTTGTTATTATATTGTAATCTGAGCGTCTTATTTTAATAAGTCAAAACTTTCAACAACGGATCTCTTGGTTCTGGCATCGATGAAGAACGCAGCGAAATGCGATAAGTAATGTGAATTGCAGAATTCAGTGAATCATCGAATCTTTGAACGCACATTGCGCCCATTAGTATTCTAGTGGGCATGCCTGTTCGAGCGTCATTTCAACCCTTAAGCCTAGCTTAGTATTGGGAGCTTACAGTTTT--------GTAACTCCTCAAATTCAACGGCGGATCTGTGGTATCCTCTGAGCGTAGTTATCTCGCTTTTGTTAGGTGCTGCAGCTCC--CAGCCGCTAAAAATGGT--------------AGGTTAGTATTTCCCTGACCCAGTCATCATGTGAGCTCTC-------------CCCTTTGCATCACTTCATCATCCCACCGCGACCCCGCGGTGCCTTCCTCGC-GCCCCACTTATGCATATCAGCATATTCATGCAACAAGTAACTGACTCCCTCT----ACAGGAAGCCGCCGAGCTCGGTAAGGGTTCCTTCAAGTACGCATGGGTCCTTGACAAACTCAAGGCCGAGCGTGAGCGTGGTATCACCATTGATATCGCTCTCTGGAAGTTCGAGACCAACGAGTACAATGTCACCGTCATTGGTTAGTTCCACTTCTCACA--------------------C----------ATGTGTTTTCATGCTAACCATGGGTGCTGCCTTCTGGTATGTACCTGCGATCCGACGACGCCCCCTTCGGGTCATATCGAATGGAGAACGAAAATAAATACTGATAGTTCATCCATAGGCAAACCATCTCCGGCGAGCACGGTCTCGACAGCAATGGAGTGTACGTACTACATCCCTCTGTGTGGATTTTCTGGCAATCGTACTGACT-------GTGTCTTCTTAGCTACAACGGTACATCGGAGCTCCAGCTCGAGCGTATGAGCGTCTACTTCAACGAAGCTTCCGGCAACAAGTACGTTCCCCGTGCCGTCCTGGTCGATCTCGAGCCGGGTACCATGGATGCTGTCCGCGCTGGTCCCTTCGGCCAACTTTTCCGTCCCGACAACTTCGTTTTCGG--------------
>Pestalotiopsis_abietis_CFCC_53011
-------------------------ACCCATGTGAACTTACCGTTGCCTCGGCAGAAGCTGCTCGGTGCACCTTACCTTGGAACGGCCTACCCTGTAGCGCCTTACCCTGGAACGGCCTACCCTGTAGCGGCTGCCGGTGGACTACCAAACTCTTGTTATTTTATTGTAATCTGAGCGTCTTATTTTAATAAGTCAAAACTTTCAACAACGGATCTCTTGGTTCTGGCATCGATGAAGAACGCAGCGAAATGCGATAAGTAATGTGAATTGCAGAATTCAGTGAATCATCGAATCTTTGAACGCACATTGCGCCCATTAGTATTCTAGTGGGCATGCCTGTTCGAGCGTCATTTCAACCCTTAAGCCTAGCTTAGTGTTGGGAGCCTACTGCTTTTACTAGCTGTAGCTCCTGAAATACAACGGCGGATCTGCGATATCCTCTGAGCGTAGTTATCTCGCTTTTGACTGGAGTTGCAGCGTCTTTAGCCGCTAAAAATGGTTGACCTC--CGAGAAGGTTAGTCATCCTCGCTCCTCATTCTCATGCAAACATTTCCGGTGCCGAAAAGTTTTCGCACCTGCCCATTTTCCCAGCACGACCCCGCGGTGCAAACGTCACAGCCCCACTTTGGCAGCCACGCACTTTCCCACAATGAACAATTGCTGACCCCGCCAAATAGGAAGCCGCCGAGCTCGGAAAGGGTTCCTTCAAGTACGCATGGGTTCTTGACAAGCTCAAGGCCGAGCGTGAGCGTGGTATCACCATTGATATCGCTCTCTGGAAGTTCGAGACCAACGAGTACAATGTCACCGTCATTGGTTAGTATCCCTGCCCACAGACTAACCTTGCAATACAGACGCTCCCGGTCCCGTGATTTCATCAAGAACATGGGTGCTGCCTTCTGGTATGTAGCCGCAACTCGACAACGAAATTCTCAACTTGTTTGGAACCATACGAAAGACTTGATACTGACCGGTCTATGATAGGCAAACCATCTCTGGCGAGCACGGTCTCGACAGCAATGGAGTGTACGTACCCTTTCCCTGGCTACTCGCTTTCTCGTGAACATGTCAGCTAACAGTCGTGCTTGTTCAGCTACAACGGTACCTCCGAGCTCCAGCTCGAGCGCATGAGCGTCTACTTCAACGAGGCTTCCGGCAACAAGTACGTTCCTCGTGCCGTCCTCGTCGATCTCGAGCCCGGTACCATGGATGCCGTCCGCGCCGGTCCTTTCGGTCAGCTCTTCCGCCCTGACAACTTCGTTTTCGGTGGAAACAACTGGG
>Pestalotiopsis_abietis_CFCC_53012
-------------------------ACCCATGTGAACTTACCGTTGCCTCGGCAGAAGCTGCTCGGTGCACCTTACCTTGGAACGGCCTACCCTGTAGCGCCTTACCCTGGAACGGCCTACCCTGTAGCGGCTGCCGGTGGACTACCAAACTCTTGTTATTTTATTGTAATCTGAGCGTCTTATTTTAATAAGTCAAAACTTTCAACAACGGATCTCTTGGTTCTGGCATCGATGAAGAACGCAGCGAAATGCGATAAGTAATGTGAATTGCAGAATTCAGTGAATCATCGAATCTTTGAACGCACATTGCGCCCATTAGTATTCTAGTGGGCATGCCTGTTCGAGCGTCATTTCAACCCTTAAGCCTAGCTTAGTGTTGGGAGCCTACTGCTTTTACTAGCTGTAGCTCCTGAAATACAACGGCGGATCTGCGATATCCTCTGAGCGTAGTTATCTCGCTTTTGACTGGAGTTGCAGCGTCTTTAGCCGCTAAAAATGGTTGACCTC--CGAGAAGGTTAGTCATCCTCGCTCCTCATTCTCATGCAAACATTTCCGGTGCCGAAAAGTTTTCGCACCTGCCCATTTTCCCAGCACGACCCCGCGGTGCAAACGTCACAGCCCCACTTTGGCAGCCACGCACTTTCCCACAATGAACAATTGCTGACCCCGCCAAATAGGAAGCCGCCGAGCTCGGAAAGGGTTCCTTCAAGTACGCATGGGTTCTTGACAAGCTCAAGGCCGAGCGTGAGCGTGGTATCACCATTGATATCGCTCTCTGGAAGTTCGAGACCAACGAGTACAATGTCACCGTCATTGGTTAGTATCCCTGCCCACAGACTAACCTTGCAATACAGACGCTCCCGGTCCCGTGATTTCATCAAGAACATGGGTGCTGCCTTCTGGTATGTAGCCGCAACTCGACAACGAAATTCTCAACTTGTTTGGAACCATACGAAAGACTTGATACTGACCGGTCTATGATAGGCAAACCATCTCTGGCGAGCACGGTCTCGACAGCAATGGAGTGTACGTACCCTTTCCCTGGCTACTCGCTTTCTCGTGAACATGTCAGCTAACAGTCGTGCTTGTTCAGCTACAACGGTACCTCCGAGCTCCAGCTCGAGCGCATGAGCGTCTACTTCAACGAGGCTTCCGGCAACAAGTACGTTCCTCGTGCCGTCCTCGTCGATCTCGAGCCCGGTACCATGGATGCCGTCCGCGCCGGTCCTTTCGGTCAGCTCTTCCGCCCTGACAACTTCGTTTTCGGTGGAAACAACTGGG
>Pestalotiopsis_adusta_ICMP_6088
CATTATAGAGTTTTCTAAACTCCCAACCCATGTGAACTTACCGTTGCCTCGGCAGAAGCTGCTCGGTGCACCTTACCTTGGAACGGCCTACCCTGTAGCGCCTTACCCTGGAACGGCTTACCCTGCAACGGCTGCCGGTGGACTACCAAACTCTTGTTATTTTATGGTTATCTGAGCGTCTTATTTTAATAAGTCAAAACTTTCAACAACGGATCTCTTGGTTCTGGCATCGATGAAGAACGCAGCGAAATGCGATAAGTAATGTGAATTGCAGAATTCAGTGAATCATCGAATCTTTGAACGCACATTGCGCCCATTAGTATTCTAGTGGGCATGCCTGTTCGAGCGTCATTTCAACCCTTAAGCCTAGCTTAGTGTTGGGAGCCTACTGCTTTTGCTAGCTGTAGCTCCTGAAATACAACGGCGGATCTGCGATATCCTCTGAGCGTAGTTATCTCGCTTTTGACTGGAGTTGCAGCGTCTTTAGCCGCTAAAAATGGTTGACCTCGGCGAGAAGGTTAGTCATGCTCACTCCTCATCATCATGCAAACATTTCCGGTGCCGAAATGTTTTCGCACCTGCCCATTTTTCCAGCACGACCCCGCGGTGCAAACGTCACAGCCCCACTTTGGCAGCCACGCACTTTCCCACAATGAACAATTGCTGACCCCGCCAAATAGGAAGCCGCCGAGCTCGGAAAGGGTTCCTTCAAGTACGCATGGGTTCTTGACAAGCTCAAGGCCGAGCGTGAGCGTGGTATCACCATTGATATCGCTCTCTGGAAGTTCGAGACCAACGAGTACAATGTCACCGTCATTGGTTAGTATCCCTGTCCATAGACTAACATCGCAATACAGACGCTCCCGGTCCCGTGATTTCATCAAGAACATGGGTGCTGCTTTCTGGTATGTAGCCACAACTCGACGACGGCATTCTCGGCTTGGTTGGAACCAAACGAAAGACTTGATACTGACCGGTCTCTGATAGGCAAACCATCTCTGGCGAGCACGGTCTCGACAGCAATGGAGTGTACGTACCGCTTCCTTGGCTACTTGCTTTCCCACGGACTTGTTAGCTAACACTCGTGCTTGCTCAGCTACAACGGCACCTCCGAGCTCCAGCTCGAGCGCATGAGCGTCTACTTCAACGAGGCTTCCGGCAACAAGTACGTTCCTCGTGCTGTCCTCGTCGATCTCGAGCCCGGTACCATGGACGCCGTCCGCGCCGGTCCTTTCGGCCAGCTCTTCCGCCCTGACAACTTCGTCTTCGGTGGAAACAACTGGG
>Pestalotiopsis_adusta_MFLUCC_10_146
CATTATAGAGTTTTCTAAACTCCCAACCCATGTGAACTTACCGTTGCCTCGGCAGAAGCTGCTCGGTGCACCCTACCTTGGAACGGCCTACCCTGTAGCGCCTTACCCTGGAACGGCTTACCCTGCAACGGCTGCCGGTGGACTACCAAACTCTTGTTATTTTATGGTTATCTGAGCGTCTTATTTTAATAAGTCAAAACTTTCAACAACGGATCTCTTGGTTCTGGCATCGATGAAGAACGCAGCGAAATGCGATAAGTAATGTGAATTGCAGAATTCAGTGAATCATCGAATCTTTGAACGCACATTGCGCCCATTAGTATTCTAGTGGGCATGCCTGTTCGAGCGTCATTTCAACCCTTAAGCCTAGCTTAGTGTTGGGAGCCTACTGCTTTTGCTAGCTGTAGCTCCTGAAATACAACGGCGGATCTGCGATATCCTCTGAGCGTAGTTATCTCGCTTTTGACTGGAGTTGCAGCGTCTTTAGCCGCTAAAAATGGTTGACCTCGGCGAGAAGGTTAGTCATGCTCACTCCTCATCATCATGCAAACATTTCCGGTGCCGAAATGTTTTCGCACCTGCCCATTTTTCCAGCACGACCCCGCGGTGCAAACGTCACAGCCCCACTTTGGCAGCCACGCACTTTCCCACAATGAACAATTGCTGACCCCGCCAAATAGGAAGCCGCCGAGCTCGGAAAGGGTTCCTTCAAGTACGCATGGGTTCTTGACAAGCTCAAGGCCGAGCGTGAGCGTGGTATCACCATTGATATCGCTCTCTGGAAGTTCGAGACCAACGAGTACAATGTCACCGTCATTGGTTAGTATCCCTGTCCATAGACTAACATCGCAATACAGACGCTCCCGGTCCCGTGATTTCATCAAGAACATGGGTGCTGCTTTCTGGTATGTAGCCACAACTCGACGACGGCATTCTCGGCTTGGTTGGAACCAAACGAAAGACTTGATACTGACCGGTCTCTGATAGGCAAACCATCTCTGGCGAGCACGGTCTCGACAGCAATGGAGTGTACGTACCGCTTCCTTGGCTACTTGCTTTCCCACGGACTTGTTAGCTAACACTCGTGCTTGCTCAGCTACAACGGCACCTCCGAGCTCCAGCTCGAGCGCATGAGCGTCTACTTCAACGAGGCTTCCGGCAACAAGTACGTTCCTCGTGCTGTCCTCGTCGATCTCGAGCCCGGTACCATGGACGCCGTCCGCGCCGGTCCTTTCGGCCAGCTCTTCCGCCCTGACAACTTCGTCTTCGGTGGAAACAACTGGG
>Pestalotiopsis_aggestorum_LC6301
-------------------------ACCCATGTGAACTTACCGTTGCCTCGGCAGAAGCTGCTCGGTATACCCTACCTTGGAACGGCCTACCCTGTAGCGCCTTACCCTGGAACGGCTTACCCTGCAACGGCTGCCGGTGGACTACTAAACTCTTGTTATTTTATTGTAATCTGAGCGTCTTATTTTAATAAGTCAAAACTTTCAACAACGGATCTCTTGGTTCTGGCATCGATGAAGAACGCAGCGAAATGCGATAAGTAATGTGAATTGCAGAATTCAGTGAATCATCGAATCTTTGAACGCACATTGCGCCCATTAGTATTCTAGTGGGCATGCCTGTTCGAGCGTCATTTCAACCCTTAAGCCTAGCTTAGTGTTGGGAGCCTACTGCTTTTGCTAGCTGTAGCTCCTGAAATACAACGGCGGATCTGCGATATCCTCTGAGCGTAGTTATCTCGCTTTTGACTGGAGTTGCAGCGTCTTTAGCCGCTAAAAATGGTTGACCTC--CGAGAAGGTTAGTCATGCTCACTCCTCATCATAATGCAAACATTTCCGGTGCCGAAATGTTTTCGCACCTGCCCATTTTCCTAGCACGACCCCGCGGTGCAAACGTCACAGCCCCACTTTGGCAGCCACGCACTTTCCCACAATGAACAATTGCTGACCCCGCCAAATAGGAAGCCGCCGAGCTCGGAAAGGGTTCCTTCAAGTACGCATGGGTTCTTGACAAGCTCAAGGCCGAGCGTGAGCGTGGTATCACCATTGATATCGCTCTCTGGAAGTTCGAGACCAACGAGTACAATGTCACCGTCATTGGTTAGTATCCCTGTCCACAGACTAACATCGCAATACAGACGCTCCCGGTCCCGTGATTTCATCAAGAACATGGGTGCTGCCTTCTGGTATGTAGCCGCAACTCGACGACGACATTCTCGGCTTGGTTGGAACCGAACGAAAGACTTGATACTGACCGGTCTCTGATAGGCAAACCATCTCTGGCGAGCACGGTCTCGACAGCAATGGAGTGTACGTACCATTTCCTTGCCTACTTGCTTTCCCACGAACATGTTAGCTAACACTCGTGCTTGCTCAGCTACAACGGCACCTCCGAGCTCCAGCTCGAGCGCATGAGCGTCTACTTCAACGAGGCGTCCGGCAACAAGTACGTTCCTCGTGCCGTCCTCGTCGATCTCGAGCCCGGTACCATGGACGCCGTCCGCGCCGGTCCTTTCGGCCAGCTCTTCCGCCCTGACAACTTCGTCTTCGGTGGAAACAACTGGG
>Pestalotiopsis_aggestorum_LC8186
CATTATAGAGTTTTCTAAACTCCCAACCCATGTGAACTTACCGTTGCCTCGGCAGAAGCTGCTCGGTATACCCTACCTTGGAACGGCCTACCCTGTAGCGCCTTACCCTGGAACGGCTTACCCTGCAACGGCTGCCGGTGGACTACTAAACTCTTGTTATTTTATTGTAATCTGAGCGTCTTATTTTAATAAGTCAAAACTTTCAACAACGGATCTCTTGGTTCTGGCATCGATGAAGAACGCAGCGAAATGCGATAAGTAATGTGAATTGCAGAATTCAGTGAATCATCGAATCTTTGAACGCACATTGCGCCCATTAGTATTCTAGTGGGCATGCCTGTTCGAGCGTCATTTCAACCCTTAAGCCTAGCTTAGTGTTGGGAGCCTACTGCTTTTGCTAGCTGTAGCTCCTGAAATACAACGGCGGATCTGCGATATCCTCTGAGCGTAGTTATCTCGCTTTTGACTGGAGTTGCAGCGTCTTTAGCCGCTAAAAATGGTTGACCTCGGCGAGAAGGTTAGTCATGCTCACTCCTCATCATAATGCAAACATTTCCGGTGCCGAAATGTTTTCGCACCTGCCCATTTTCCTAGCACGACCCCGCGGTGCAAACGTCACAGCCCCACTTTGGCAGCCACGCACTTTCCCACAATGAACAATTGCTGACCCCGCCAAATAGGAAGCCGCCGAGCTCGGAAAGGGTTCCTTCAAGTACGCATGGGTTCTTGACAAGCTCAAGGCCGAGCGTGAGCGTGGTATCACCATTGATATCGCTCTCTGGAAGTTCGAGACCAACGAGTACAATGTCACCGTCATTGGTTAGTATCCCTGTCCACAGACTAACATCGCAATACAGACGCTCCCGGTCCCGTGATTTCATCAAGAACATGGGTGCTGCCTTCTGGTATGTAGCCGCAACTCGACGACGACATTCTCGGCTTGGTTGGAACCGAACGAAAGACTTGATACTGACCGGTCTCTGATAGGCAAACCATCTCTGGCGAGCACGGTCTCGACAGCAATGGAGTGTACGTACCATTTCCTTGCCTACTTGCTTTCCCACGAACATGTTAGCTAACACTCGTGCTTGCTCAGCTACAACGGCACCTCCGAGCTCCAGCTCGAGCGCATGAGCGTCTACTTCAACGAGGCGTCCGGCAACAAGTACGTTCCTCGTGCCGTCCTCGTCGATCTCGAGCCCGGTACCATGGACGCCGTCCGCGCCGGTCCTTTCGGCCAGCTCTTCCGCCCTGACAACTTCGTCTTCGGTGGAAACAACTGGG
>Pestalotiopsis_alloschemones_CGMCC_3_23480
--TTATAGAGTTTTCTAAACTCCCAACCCATGTGAACTTACCGTTGCCTCGGCAGAAGCTACCCGGTCCACCT-----------------------------------CGGTGCGAGTTACCCTGTAGCGGCTGCCGGTGGACCATCAAACTCTTGTTATTTTATGGTTATCTGAGCGTCTTATTTTAATAAGTCAAAACTTTCAACAACGGATCTCTTGGTTCTGGCATCGATGAAGAACGCAGCGAAATGCGATAAGTAATGTGAATTGCAGAATTCAGTGAATCATCGAATCTTTGAACGCACATTGCGCCCATTAGTATTCTAGTGGGCATGCCTGTTCGAGCGTCATTTCAACCCTTAAGCCTAGCTTAGTGTTGGGAGCCTACTGCTTTTACTAGCTGTAGCTCCTGAAATACAACGGCGGATCTGCGATATCCTCTGAGCGTAGTTTTCTCGCTTTTGACTGGAGTTGCAGCGTCCTTAGCCGCTAAAAATGGTTGACCTC--CGAGAAGGTTAGTGATTCTCAC---TCTTCCCTATATCGACATTTTCGGTGCCGAGAGTTTTCCGCACCTGCCCGTATTCCCAGCACGACCCCGCGGTGCAAACGTCTCAGCCCCACTTTGGCAGCCATGCATCTTCCCATAATGA-CAGTTGCTGACCCCGTCCAATAGGAAGCCGCCGAGCTCGGAAAGGGTTCCTTCAAGTACGCCTGGGTTCTTGACAAGCTCAAGGCCGAGCGTGAGCGTGGTATCACCATTGATATCGCTCTCTGGAAGTTCGAGACCAACGAGTACAATGTCACCGTCATTGGTTAGTATCCCTGCCCGTCGACTAATATGCCCATTTAGACGCTCCCGGTCCCGTGACTTCATCAAGAACATGGGTGCTGCCTTTTGGTATGTTATCGCAACCTCACTACGACAGTCATAGCTTGGCTGGAACCGACCGAAAGACATGACACTGATCAATCTTCGATAGGCAAACCATCTCTGGCGAGCACGGTCTCGACAGCAATGGAGTGTACGTACCCTCTCCTTGGCTACTTGCTTTCCCGTGGACATCTTAGCTAACACTCGTGACTGTTCAGCTACAACGGTACCTCCGAGCTCCAGCTCGAGCGCATGAGCGTCTACTTCAACGAGGCTTCCGGCAACAAGTACGTCCCTCGTGCCGTCCTCGTCGATCTCGAGCCCGGTACCATGGATGCCGTCCGCGCCGGTCCTTTCGGTCAGCTCTTCCGCCCCGACAACTTTGTCTTCGGCGGAAACAACTGG-
>Pestalotiopsis_alloschemones_LC15841
--TTATAGAGTTTTCTAAACTCCCAACCCATGTGAACTTACCGTTGCCTCGGCAGAAGCTACCCGGTCCACCT-----------------------------------CGGTGCGAGTTACCCTGTAGCGGCTGCCGGTGGACCATCAAACTCTTGTTATTTTATGGTTATCTGAGCGTCTTATTTTAATAAGTCAAAACTTTCAACAACGGATCTCTTGGTTCTGGCATCGATGAAGAACGCAGCGAAATGCGATAAGTAATGTGAATTGCAGAATTCAGTGAATCATCGAATCTTTGAACGCACATTGCGCCCATTAGTATTCTAGTGGGCATGCCTGTTCGAGCGTCATTTCAACCCTTAAGCCTAGCTTAGTGTTGGGAGCCTACTGCTTTTACTAGCTGTAGCTCCTGAAATACAACGGCGGATCTGCGATATCCTCTGAGCGTAGTTTTCTCGCTTTTGACTGGAGTTGCAGCGTCCTTAGCCGCTAAAAATGGTTGACCTC--CGAGAAGGTTAGTGATTCTCAC---TCTTCCCTATATCGACATTTTCGGTGCCGAGAGTTTTCCGCACCTGCCCGTATTCCCAGCACGACCCCGCGGTGCAAACGTCTCAGCCCCACTTTGGCAGCCATGCATCTTCCCATAATGA-CAGTTGCTGACCCCGTCCAATAGGAAGCCGCCGAGCTCGGAAAGGGTTCCTTCAAGTACGCCTGGGTTCTTGACAAGCTCAAGGCCGAGCGTGAGCGTGGTATCACCATTGATATCGCTCTCTGGAAGTTCGAGACCAACGAGTACAATGTCACCGTCATTGGTTAGTATCCCTGCCCGTCGACTAATATGCCCATTTAGACGCTCCCGGTCCCGTGACTTCATCAAGAACATGGGTGCTGCCTTTTGGTATGTTATCGCAACCTCACTACGACAGTCATAGCTTGGCTGGAACCGACCGAAAGACATGACACTGATCAATCTTCGATAGGCAAACCATCTCTGGCGAGCACGGTCTCGACAGCAATGGAGTGTACGTACCCTCTCCTTGGCTACTTGCTTTCCCGTGGACATCTTAGCTAACACTCGTGACTGTTCAGCTACAACGGTACCTCCGAGCTCCAGCTCGAGCGCATGAGCGTCTACTTCAACGAGGCTTCCGGCAACAAGTACGTCCCTCGTGCCGTCCTCGTCGATCTCGAGCCCGGTACCATGGATGCCGTCCGCGCCGGTCCTTTCGGTCAGCTCTTCCGCCCCGACAACTTTGTCTTCGGCGGAAACAACTGG-
>Pestalotiopsis_anacardiacearum_IFRDCC_2397
CATTATAGAGTTTTCTAAACTCCCAACCCATGTGAACTTACCGTTGCCTCGGCAGAGGCTACCCGGT--ACCTTACCTTGGTGCGGCCTACCCTGTAGCGCCTTACCCTGGAACGGGCTACCCTGTAGCGGCTGCCGGTGGACTACCAAACTCTTGTTATTTTATGGTTATCTGAGCGTCTTATTTTAATAAGTCAAAACTTTCAACAACGGATCTCTTGGTTCTGGCATCGATGAAGAACGCAGCGAAATGCGATAAGTAATGTGAATTGCAGAATTCAGTGAATCATCGAATCTTTGAACGCACATTGCGCCCATTAGTATTCTAGTGGGCATGCCTGTTCGAGCGTCATTTCAACCCTTAAGCCTAGCTTAGTGTTGGGAGCCTACTGCTTTTACTAGCTGTAGCTCCTGAAATACAACGGCGGATCTGCGATATCCTCTGAGCGTAGTTTTCTCGCTTTTGACTGGAGTTGCAGCGTCCTTAGCCGCTAAAAATGG-TGACCTCG-CGAGAAGGTTAGTCATCCTCAC---GCACATTCATTCGAAGATCTCGGATGTCGAAAATTTTTCGCACCTTCCCACATTTTC-CCACGACCCCGCGGTGCAAACG---CAGCCCCACTTTGGCAGCCACGCACTTTCCCATGATGAGCCATTGCTGACCCCGCCAAACAGGAAGCCGCCGAGCTCGGAAAGGGTTCCTTCAAGTACGCCTGGGTTCTTGACAAGCTCAAGGCCGAGCGTGAGCGTGGTATCACCATCGATATCGCTCTCTGGAAGTTCGAGACCAACGAGTACAATGTCACCGTCATTGGTTAGTATCCCTGTCCACAGACTAACATGACAATACAGACGCTCCCGGTCCCGTGACTTCATCAAGAACATGGGTGCTGCTTTCTGGTATGTACCCGCAACTCGACAACGGCGTTCTCAACTTGGTTGGAACCAAACGAAAGACTTGATACTGACCAGTCTTTGATAGGCAAACCATTTCTGGCGAGCACGGTCTCGACAGCAATGGAGTGTACGTACCCTTTCCTTGGCTCCTTGCTTTCCCATGAGCATGTTGACTAACACTCGTGGTTGTTCAGCTACAACGGTACCTCTGAGCTCCAGCTCGAGCGCATGAGCGTCTACTTCAACGAGGCTTCCGGCAACAAGTACGTTCCCCGTGCTGTCCTCGTCGATCTCGAGCCCGGTACCATGGATGCCGTCCGCGCCGGTCCTTTCGGCCAGCTCTTCCGCCCTGACAACTTCGTCTTCGGTGGCAACAACTGGG
>Pestalotiopsis_anhuiensis_CFCC_54791
-------------------------ACCCATGTGAACTTACCGTTGCCTCGGCAGAAGCTGCTCGGTGCACCTTACCCTGGAACGGCCTACCCTGTAGCGCCTTACCCTGGAACGGCCTACCCTGTAGCGGCTGCCGGTGGACTACCAAACTCTTGTTATTTTATTGTAATCTGAGCGTCTTATTTTAATAAGTCAAAACTTTCAACAACGGATCTCTTGGTTCTGGCATCGATGAAGAACGCAGCGAAATGCGATAAGTAATGTGAATTGCAGAATTCAGTGAATCATCGAATCTTTGAACGCACATTGCGCCCATTAGTATTCTAGTGGGCATGCCTGTTCGAGCGTCATTTCAACCCTTAAGCCTAGCTTAGTGTTGGGAGCCTACTGCTTTTACTAGCTGTAGCTCCTGAAATACAACGGCGGATCTGCGATATCCTCTGAGCGTAGTTATCTCGCTTTTGACTGGAGTTGCAGCGTCTTTAGCCGCTAAAAATGGTTGACCTC--CGAGAAGGTTAGTCATCCTCGCTCCTCATCCTCATGCAAACATTTCCGGTGCCGAAAAGTTTTCGCACCTGCCCATTTTCCCAGCACGACCCCGCGGTGCAAACGTCACAGCCCCACTTTGGCAGCCACGCACTTTCCCACAATGAACAATTGCTGACCCCGCCAAATAGGAAGCCGCCGAGCTCGGAAAGGGTTCCTTCAAGTACGCATGGGTTCTTGACAAGCTCAAGGCCGAGCGTGAGCGTGGTATCACCATTGATATCGCTCTCTGGAAGTTCGAGACCAACGAGTACAATGTCACCGTCATTGGTTAGTATCCCTGCCCACAGACTAACCTTGCAATACAGACGCTCCCGGTCCCGTGATTTCATCAAGAACATGGGTGCTGCCTTCTGGTATGTAGCCGCAACTCGACAACGAAATTCTCAACTTGTTTGGAACCATACGAAAGACTTGATACTGACCGGTCTATGATAGGCAAACCATCTCTGGCGAGCACGGTCTCGACAGCAATGGAGTGTACGTACCCTTTCCCTGGCTACTCGCTTTCTCGTGAACATGTCAGCTAACAGTCGTGCTTGTTCAGCTACAACGGTACCTCCGAGCTCCAGCTCGAGCGCATGAGCGTCTACTTCAACGAGGCTTCCGGCAACAAGTACGTTCCTCGTGCCGTCCTCGTCGATCTCGAGCCCGGTACCATGGATGCCGTCCGCGCCGGTCCTTTCGGTCAGCTCTTCCGCCCTGACAACTTCGTTTTCGGTGGAAACAACTGG-
>Pestalotiopsis_aporosae_dioicae_SAUCC224004
CATTATAGAGTTTTCTAAACTCCCAACCCATGTGAACTTACCGTTGCCTCGGCAGAAGCTATCCTGTGCGTCTTACCCGGGAACGGCCTACCCTGTAGCGCCTTACCCTGGAACGACCTACCCTGTAGCGGCTGCCGGTGGACTACTCAACTCTTGTTATTTTATGGTTATCTGAGCGTCTTATTTTAATAAGTCAAAACTTTCAACAACGGATCTCTTGGTTCTGGCATCGATGAAGAACGCAGCGAAATGCGATAAGTAATGTGAATTGCAGAATTCAGTGAATCATCGAATCTTTGAACGCACATTGCGCCCATTAGTATTCTAGTGGGCATGCCTGTTCGAGCGTCATTTCAACCCTTAAGCCTAGCTTAGTGTTGGGAGTCTACTGCTTTTACTAGCTGTAGCTCCTAAAATACAACGGCGGATCTGTGACATTCTCTGAGCGTAGTTTTCTCGCTTTTGACTGGAGTCGCAGCGTCTTTAGCCGCTAAAAATGGTTGACCTCGG----AAGGTTAGTCATGACGAT---CCATCTTTATCCAAACGATTCTCGTGCCGAAAATTTTTCGCACCTTCCCGCATTCTCTGCACGACCCCGCGGTGCAAACATCACAGCCCCACTTTGGCAGCCACGCACTGTCCCACCATGAGCCTCTGCTGACCCCGCCAAACAGGAAGCCGCCGAGCTCGGTAAGGGTTCCTTCAAGTACGCCTGGGTTCTTGACAAGCTCAAGGCCGAGCGTGAGCGTGGTATCACCATCGATATCGCTCTCTGGAAGTTCGAGACCAATGAGTACAATGTCACCGTCATTGGTTAGTAACCCTTCCCACAGACTAACACGGCATTACAGACGCTCCCGGTCCCGTGACTTCATCAAGAACAT-GGTGCTGCTTTCTGGTATGTACCCACAACCCGACCACGACATTCTCAACTCGGTTAGGATCACACGAAAGACCTGATACTGACCCGTCATTGATAGGCAAACCATCTCTGGCGAGCACGGTCTCGACAGCAATGGAGTGTACGTACCCTTTCCTTGGCTGCTTGCT-----ACGAACATGTTAGCTGACACTCGTGATTGTTCAGCTACAACGGTACCTCTGAGCTCCAGCTGGAGCGCATGAGCGTCTACTTCAACGAGGCCTCCGGCAACAAGTACGTTCCTCGTGCCGTCCTCGTCGATCTCGAGCCCGGTACGATGGATGCCGTCCGTGCCGGTCCTTTCGGTCAGCTCTTCCGCCCTGACAACTTTGTCTTCGGTCAGTCCGGTGCGG
>Pestalotiopsis_aporosae_dioicae_SAUCC224005
CATTATAGAGTTTTCTAAACTCCCAACCCATGTGAACTTACCGTTGCCTCGGCAGAAGCTATCCTGTGCGTCTTACCCGGGAACGGCCTACCCTGTAGCGCCTTACCCTGGAACGACCTACCCTGTAGCGGCTGCCGGTGGACTACTCAACTCTTGTTATTTTATGGTTATCTGAGCGTCTTATTTTAATAAGTCAAAACTTTCAACAACGGATCTCTTGGTTCTGGCATCGATGAAGAACGCAGCGAAATGCGATAAGTAATGTGAATTGCAGAATTCAGTGAATCATCGAATCTTTGAACGCACATTGCGCCCATTAGTATTCTAGTGGGCATGCCTGTTCGAGCGTCATTTCAACCCTTAAGCCTAGCTTAGTGTTGGGAGTCTACTGCTTTTACTAGCTGTAGCTCCTAAAATACAACGGCGGATCTGTGACATTCTCTGAGCGTAGTTTTCTCGCTTTTGACTGGAGTCGCAGCGTCTTTAGCCGCTAAAAATGGTTGACCTCGG----AAGGTTAGTCATGACGAT---CCATCTTTATCCAAACGATTCTCGTGCCGAAAATTTTTCGCACCTTCCCGCATTCTCTGCACGACCCCGCGGTGCAAACATCACAGCCCCACTTTGGCAGCCACGCACTGTCCCACCATGAGCCTCTGCTGACCCCGCCAAACAGGAAGCCGCCGAGCTCGGTAAGGGTTCCTTCAAGTACGCCTGGGTTCTTGACAAGCTCAAGGCCGAGCGTGAGCGTGGTATCACCATCGATATCGCTCTCTGGAAGTTCGAGACCAATGAGTACAATGTCACCGTCATTGGTTAGTAACCCTTCCCACAGACTAACACGGCATTACAGACGCTCCCGGTCCCGTGACTTCATCAAGAACAT-GGTGCTGCTTTCTGGTATGTACCCACAACCCGACCACGACATTCTCAACTCGGTTAGGATCACACGAAAGACCTGATACTGACCCGTCATTGATAGGCAAACCATCTCTGGCGAGCACGGTCTCGACAGCAATGGAGTGTACGTACCCTTTCCTTGGCTGCTTGCT-----ACGAACATGTTAGCTGACACTCGTGATTGTTCAGCTACAACGGTACCTCTGAGCTCCAGCTGGAGCGCATGAGCGTCTACTTCAACGAGGCCTCCGGCAACAAGTACGTTCCTCGTGCCGTCCTCGTCGATCTCGAGCCCGGTACGATGGATGCCGTCCGTGCCGGTCCTTTCGGTCAGCTCTTCCGCCCTGACAACTTTGTCTTCGGTCAGTCCGGTGCGG
>Pestalotiopsis_appendiculata_CGMCC_3_23550
-------------------CTCCCAACCCATGTGAACTTACCGTTGCCTCGGCAGAAGCTACCTGG-TTACCTTACCTTGGAACGGCCTACCCTGTAGCGCCTTACCCTGGAACGGCCTACCCTGTAACGGCTGCCGGTGGACTACCAAACTCTTGTTATTTTATTGTAATCTGAGCGTCTTATTTTAATAAGTCAAAACTTTCAACAACGGATCTCTTGGTTCTGGCATCGATGAAGAACGCAGCGAAATGCGATAAGTAATGTGAATTGCAGAATTCAGTGAATCATCGAATCTTTGAACGCACATTGCGCCCATTAGTATTCTAGTGGGCATGCCTGTTCGAGCGTCATTTCAACCCTTAAGCCTAGCTTAGTGTTGGGAGCCTACTGCTTTTGCTAGCGGTAGCTCCTGAAATACAACGGCGGATCTGCGATATCCTCTGAGCGTAGTTATCTCGCTTTTGACTGGAGTTGCAGCGTCTTTAGCCGCTAAA------------------------------------------------------------CCGGTGCCGAGAAGTTTTCGCATCTGCCCATTTTCCCAGCACGACCCCGCGGTGCAAACGTCACAGCCCCACTTCGGCAGCCATGCACTTTCCCACAATGAACATTTGCTGACCCCGCCAAATAGGAAGCCGCCGAGCTCGGAAAGGGTTCCTTCAAGTACGCATGGGTTCTTGACAAGCTCAAGGCCGAGCGTGAGCGTGGTATCACCATCGATATCGCTCTCTGGAAGTTCGAGACCAACGAGTACAATGTCACCGTCATTGGTTAGTATTCCTGTCCACATACTAACATGGCAACACAGATGCTCCCGGTCCCGTGA-------------------------------TATGTAGGAGCAACTCGACAACGACGTTCTCAACTTGGTTGGAAACAAGGGAAAGACTTGATACTGACCGGTCCCTGATAGGCAAACCATCTCTGGCGAGCACGGTCTCGACAGCAATGGAGTGTACGTACCCTTTCCTTAGCTACTTGCTTTCCCACGAACATCTTAGCTAACACTCGTGGTTGTTCAGCTACAACGGTACCTCCGAGCTCCAGCTCGAGCGCATGAGCGTCTACTTCAACGAGGCTTCCGGCAACAAGTACGTTCCTCGTGCCGTCCTCGTCGATCTCGAGCCCGGTACCATGGATGCCGTCCGCGCCGGTCCTTTCGGTCAGCTCTTCCGCCCTGACAACTTCGTCTTCGGTGGAAACAACTGGG
>Pestalotiopsis_arceuthobii_CBS_434_65
CATTATAGAGTTTTCTAAACTCCCAACCCATGTGAACTTACTGTTGCCTCGGCAGAGGCTACCCGGT--ACC-TACCTTGGAACGGCCTACCCTGTAGCGCCTTACCCGGGAACGGATTACCCTGTAGCGGCTGCCGGTGGACCACTAAACTCTTGTTATTTTATTGTAATCTGAGCGTCTTATTTTAATAAGTCAAAACTTTCAACAACGGATCTCTTGGTTCTGGCATCGATGAAGAACGCAGCGAAATGCGATAAGTAATGTGAATTGCAGAATTCAGTGAATCATCGAATCTTTGAACGCACATTGCGCCCATTAGTATTCTAGTGGGCATGCCTGTTCGAGCGTCATTTCAACCCTTAAGCCTAGCTTAGTGTTGGGAGCCTACTGCTTTTACTAGCTGTAGCTCCTGAAATACAACGGCGGATCTGCGATATCCTCTGAGCGTAGTTTTCTCGCTTTTGACTGGAGTTGCAGCGTCCTTTGCCGCTAAAAATGGTTGACCTCGG-GAGAAGGTTAGTCATCCTCCTTCATCGTCATCACTCCAACATCTCACGGGTCGAAAACTATCCGCACCTGGGCATATTCT--GCACGACCCCGCGGTGCCAACGTCACAGCCCCACTTTGGCCGCTATGCCTTTTCCCACTTTGAGCACTTGCTGACACCGCCAAACAGGAAGCCGCCGAGCTCGGTAAGGGTTCCTTCAAGTACGCCTGGGTTCTTGACAAGCTCAAGGCCGAGCGTGAGCGTGGTATCACCATCGATATCGCTCTCTGGAAGTTCGAGACCAACGAGTACAATGTCACCGTCATTGGTTAGTATCCACGTCCACAGACTAACATGGCAATACAGACGCTCCCGGTCCCGTGATTTCATCAAGAACATGGGTGCTGCCTTCTGGTATGTAGCCGCAACTCTACAACGACCTTCTCAACTTGGTTGGAACCCAGCGAAAGACTTGATACTGACCGGTCTTCGATAGGCAAACCATTTCTGGCGAGCACGGTCTCGACAGCAATGGAGTGTACGTACCCCTTCCTTGGCTACTTGCTTTCCCACGAACATGTTGGCTAACACACGAGCTTGTCCAGCTACAACGGTACCTCCGAGCTCCAGCTCGAGCGCATGAGCGTCTACTTCAACGAGGCTTCCGGCAACAAGTACGTTCCTCGTGCCGTCCTCGTCGATCTCGAGCCCGGTACCATGGATGCCGTCCGCGCCGGTCCTTTCGGTCAGCTCTTCCGCCCTGACAACTTCGTCTTTGGTGGAAACAACT---
>Pestalotiopsis_arengae_CBS_331_92
CATTATAGAGTTTTCTAAACTCCCAACCCATGTGAACTTACCGTTGCCTCGGCAGAAGCTACCCTGTACGTCTTACCCGGGAACGGCCTACCCTGTAGCGCCTTACCCTGGAACGACCTACCCTGTAGCGGCTGCCGGTGGACTACTCAACTCTTGTTATTTTATGGTTATCTGAGCGTCTTATTTTAATAAGTCAAAACTTTCAACAACGGATCTCTTGGTTCTGGCATCGATGAAGAACGCAGCGAAATGCGATAAGTAATGTGAATTGCAGAATTCAGTGAATCATCGAATCTTTGAACGCACATTGCGCCCATTAGTATTCTAGTGGGCATGCCTGTTCGAGCGTCATTTCAACCCTTAAGCCTAGCTTAGTGTTGGGAGCCTACTGCTTTTACTAGCTGTAGCTCCTGAAATACAACGGCGGACCTGCGATATCCTCTGAGCGTAGTTTTCTCGCTTTTGACTGGAGTTGCAGCGTCCTTGGCCGCTAAAAATGGTTGACCTCGGCGAGAAGGTTAGTCATC--------TCATCTTCATTCAAACAATTCAGGTGCCGAAAATTTTTCGCACCTTCCCACGTTCTCTGCACGACCCCGCGGTGCAAACGTCACAGCCCCACTTTGGCAGCCACGCACTGTCCCACCATGAACCTATACTGACCCCGCCAAATAGGAAGCCGCCGAGCTCGGTAAGGGTTCCTTCAAGTACGCCTGGGTTCTTGACAAGCTCAAGGCCGAGCGTGAGCGTGGTATCACCATCGATATCGCTCTCTGGAAGTTCGAGACCAACGAGTACAATGTCACCGTCATTGGTTAGTATCCCTGTCTACAGACTAACATGGTAATACAGACGCTCCCGGTCCCGTGACTTCATCAAGAACAT-GGTGCTGCTTTCTGGTATGTACCCGCAACCCGACCACGACATTCTCAACTCGGTTGGAATCACACGAAAGACTTGATACTGACCCGTCATTGATAGGCAAACCATCTCTGGCGAGCACGGTCTCGACAGCAATGGAGTGTACGTACCCTTTCCTTGGCTGCTTGCT-----ACGAACATGTTAGCTGACACTCGTGATTGTTCAGCTACAACGGTACCTCTGAGCTCCAGCTGGAGCGCATGAGCGTCTACTTCAACGAGGCTTCCGGCAACAAGTACGTTCCTCGTGCCGTCCTCGTCGATCTCGAGCCCGGTACCATGGACGCCGTCCGTGCCGGTCCTTTCGGTCAGCTCTTCCGCCCTGACAACTTCGTCTTCGGTGGAAACAACTGGG
>Pestalotiopsis_australasiae_CBS_114126
CATTATAGAGTTTTCTAAACTCCCAACCCATGTGAACTTACCGTTGCCTCGGCAGAAGCTGCTCGGTGCACCCTACCTTGGAACGGCCTACCCTGTAGCGCCTTACCCTGGAACGGCTTACCCTGTAACGGCTGCCGGTGGACTACCAAACTCTTGTTATTTTATTGTAATCTGAGCGTCTTATTTTAATAAGTCAAAACTTTCAACAACGGATCTCTTGGTTCTGGCATCGATGAAGAACGCAGCGAAATGCGATAAGTAATGTGAATTGCAGAATTCAGTGAATCATCGAATCTTTGAACGCACATTGCGCCCATTAGTATTCTAGTGGGCATGCCTGTTCGAGCGTCATTTCAACCCTTAAGCCTAGCTTAGTGTTGGGAGCCTACTGCTTTTGCTAGCTGTAGCTCCTGAAATACAACGGCGGATCTGCGATATCCTCTGAGCGTAGTTATCTCGCTTTTGACTGGAGTTGCAGCGTCTTTGGCCGCTAAAAATGGTTGACCTCGGCGAGAAGGTTAGTCATCCTCGCTCCTCATCCTCATGCAAACATTTCCGGTGCCGAAAAGTTTTCGCACCTGCCCATTTTCCCAGCACGACCCCGCGGTGCAAACGTCACAGCCCCACTTTGGCAGCCACGCACTTTCCCACAATGAACAATTGCTGACCCCGCCAAATAGGAAGCCGCCGAGCTCGGAAAGGGTTCCTTCAAGTACGCATGGGTTCTTGACAAGCTCAAGGCCGAGCGTGAGCGTGGTATCACCATTGATATCGCTCTCTGGAAGTTCGAGACCAACGAGTACAATGTCACCGTCATTGGTTAGCATCCCTGTCCACAGACTAACCTTGCAATACAGACGCTCCCGGTCCCGTGATTTCATCAAGAACATGGGTGCTGCCTTCTGGTATGTAGCCGCAACTCGGCAACGACATTCTCAAATTGTTTGGAACCATACGAAAGACTTGATACTGACCGGCCTATGATAGGCAAACCATCTCTGGCGAGCACGGTCTCGACAGCAATGGAGTGTACGTACCCTTTCCCTGGCTACTCGCTTTCCCGTGAACATGTCAGCTAACAGTCGTGCTTGTGCAGCTACAACGGTACCTCCGAGCTCCAGCTCGAGCGCATGAGCGTCTACTTCAACGAGGCTTCCGGCAACAAGTACGTTCCTCGTGCCGTCCTCGTCGATCTCGAGCCCGGTACCATGGATGCCGTCCGCGCCGGTCCTTTCGGTCAGCTCTTCCGCCCTGACAACTTCGTCTTCGGTGGAAACAACTGGG
>Pestalotiopsis_australasiae_CBS_114141
CATTATAGAGTTTTCTAAACTCCCAACCCATGTGAACTTACCGTTGCCTCGGCAGAAGCTGCTCGGTGCACCCTACCTTGGAACGGCCTACCCTGTAGCGCCTTACCCTGGAACGGCTTACCCTGTAACGGCTGCCGGTGGACTACCAAACTCTTGTTATTTTATTGTAATCTGAGCGTCTTATTTTAATAAGTCAAAACTTTCAACAACGGATCTCTTGGTTCTGGCATCGATGAAGAACGCAGCGAAATGCGATAAGTAATGTGAATTGCAGAATTCAGTGAATCATCGAATCTTTGAACGCACATTGCGCCCATTAGTATTCTAGTGGGCATGCCTGTTCGAGCGTCATTTCAACCCTTAAGCCTAGCTTAGTGTTGGGAGCCTACTGCTTTTGCTAGCTGTAGCTCCTGAAATACAACGGCGGATCTGCGATATCCTCTGAGCGTAGTTATCTCGCTTTTGACTGGAGTTGCAGCGTCTTTGGCCGCTAAAAATGGTTGACCTCGGCGAGAAGGTTAGTCATCCTCGCTCCTCATCCTCATGCAAACATTTCCGGTGCCGAAAAGTTTTCGCACCTGCCCATTTTCCCAGCACGACCCCGCGGTGCAAACGTCACAGCCCCACTTTGGCAGCCACGCACTTTCCCACAATGAACAATTGCTGACCCCGCCAAATAGGAAGCCGCCGAGCTCGGAAAGGGTTCCTTCAAGTACGCATGGGTTCTTGACAAGCTCAAGGCCGAGCGTGAGCGTGGTATCACCATTGATATCGCTCTCTGGAAGTTCGAGACCAACGAGTACAATGTCACCGTCATCGGTTAGTATCCCTGTCCACAGACTAACCTTGCAATACAGACGCTCCCGGTCCCGTGATTTCATCAAGAACATGGGTGCTGCCTTCTGGTATGTAGCCGCAACTCGGCAACGACATTCTCAAATTGTTTGGAACCATACGAAAGACTTGATACTGACCGGCCTATGATAGGCAAACCATCTCTGGCGAGCACGGTCTCGACAGCAATGGAGTGTACGTACCCTTTCCCTGGCTACTCGCTTTCCCGTGAACATGTCAGCTAACAGTCGTGCTTGTGCAGCTACAACGGTACCTCCGAGCTCCAGCTCGAGCGCATGAGCGTCTACTTCAACGAGGCTTCCGGCAACAAGTACGTTCCTCGTGCCGTCCTCGTCGATCTCGAGCCCGGTACCATGGATGCCGTCCGCGCCGGTCCTTTCGGTCAGCTCTTCCGCCCTGACAACTTCGTCTTCGGTGGAAACAACTGGG
>Pestalotiopsis_australis_CBS_111503
CATTATAGAGTTTTCTAAACTCCCAACCCATGTGAACTTACCGTTGCCTCGGCAGAAGCTACCTGG-TTACCCTACCTTGGAACGGCCTACCCTGTAGCGCCTTACCCTGGAACGGCTTACCCTGTAACGGCTGCCGGTGGACTACCAAACTCTTGTTATTTTATTGTAATCTGAGCGTCTTATTTTAATAAGTCAAAACTTTCAACAACGGATCTCTTGGTTCTGGCATCGATGAAGAACGCAGCGAAATGCGATAAGTAATGTGAATTGCAGAATTCAGTGAATCATCGAATCTTTGAACGCACATTGCGCCCATTAGTATTCTAGTGGGCATGCCTGTTCGAGCGTCATTTCAACCCTTAAGCCTAGCTTAGTGTTGGGAGCCTACTGCTTTTGCTAGCGGTAGCTCCTGAAATACAACGGCGGATCTGCGATATCCTCTGAGCGTAGTTATCTCGCTTTTGACTGGAGTTGCAGCGTCTTTAGCCGCTAAAAATGGTTGACCTCGG---------------------CTTCCCATCCTCATGCACACATT-CCGGTGCCGAAAAGTTTTCGCACCTGCCCATTTTCCCAGCACGACCCCGCGGTGCAAACGTCACAGCCCCACTTTGGCAGCCATGCACTTTCCCACAATGAACAATTGCTGACCCCGCCAAATAGGAAGCCGCCGAGCTCGGAAAGGGTTCCTTCAAGTACGCATGGGTTCTTGACAAGCTCAAGGCCGAGCGTGAGCGTGGTATCACCATTGATATCGCTCTCTGGAAGTTCGAGACCAACGAGTACAATGTCACCGTCATTGGTTAGTAACCCTGTCCATGTGCTAACATGGCAACACAGATGCTCCCGGTCCCGTGATTTCATCAAGA-----GGTGCTGCCTTTTGGTATGTAGCCGCAATTCGACAACGACGTTCTCAACTTGATTGGAAACAAGGGAAAGACTTGATACTGACCGGTCCCTGATAGGCAAACCATCTCTGGCGAGCACGGTCTCGACAGCAATGGAGTGTACGTACCCTTTCCTTGGCTACTTGCTTTGCCACGAACATCTCAGCTAACACTCGTGGTTGTTCAGCTACAACGGTACCTCCGAGCTCCAGCTCGAGCGCATGAGCGTCTACTTCAACGAGGCTTCCGGCAACAAGTACGTTCCTCGTGCCGTCCTCGTCGATCTCGAGCCCGGTACCATGGACGCCGTCCGCGCCGGTCCTTTCGGTCAGCTCTTCCGCCCTGACAACTTCGTCTTCGGTGGAAACAACTGGG
>Pestalotiopsis_australis_CBS_114193
CATTATAGAGTTTTCTAAACTCCCAACCCATGTGAACTTACCGTTGCCTCGGCAGAAGCTACCTGG-TTACCCTACCTTGGAACGGCCTACCCTGTAGCGCCTTACCCTGGAACGGCCTACCCTGTAACGGCTGCCGGTGGACTACCAAACTCTTGTTATTTTATTGTAATCTGAGCGTCTTATTTTAATAAGTCAAAACTTTCAACAACGGATCTCTTGGTTCTGGCATCGATGAAGAACGCAGCGAAATGCGATAAGTAATGTGAATTGCAGAATTCAGTGAATCATCGAATCTTTGAACGCACATTGCGCCCATTAGTATTCTAGTGGGCATGCCTGTTCGAGCGTCATTTCAACCCTTAAGCCTAGCTTAGTGTTGGGAGCCTACTGCTTTTGCTAGCGGTAGCTCCTGAAATACAACGGCGGATCTGCGATATCCTCTGAGCGTAGTTATCTCGCTTTTGACTGGAGTTGCAGCGTCTTTAGCCGCTAAAAATGGTTGACCTCGG--AGAAGGTTAG---TCCTCACTTCCCATCCTCATGCACACATT-CCGGTGCCGAAAAGTTTTCGCACCTGCCCATTTTCCCAGCACGACCCCGCGGTGCAAACGTCACAGCCCCACTTTGGCAGCCATGCACTTTCCCACAATGAACAATTGCTGACCCCGCCAAATAGGAAGCCGCCGAGCTCGGAAAGGGTTCCTTCAAGTACGCATGGGTTCTTGACAAGCTCAAGGCCGAGCGTGAGCGTGGTATCACCATTGATATCGCTCTCTGGAAGTTCGAGACCAACGAGTACAATGTCACCGTCATTGGTTAGTAACCCTGTCCATGTGCTAACATGGCAACACAGATGCTCCCGGTCCCGTGATTTCATCAAGAACATGGGTGCTGCCTTTTGGTATGTAGCCGCAATTCGACAACGACGTTCTCAACTTGATTGGAAACAAGGGAAAGACTTGATACTGACCGGTCCCTGATAGGCAAACCATCTCTGGCGAGCACGGTCTCGACAGCAATGGAGTGTACGTACCCTTTCCTTGGCTACTTGCTTTGCCACGAACATCTCAGCTAACACTCGTGGTTGTTCAGCTACAACGGTACCTCCGAGCTCCAGCTCGAGCGCATGAGCGTCTACTTCAACGAGGCTTCCGGCAACAAGTACGTTCCTCGTGCCGTCCTCGTCGATCTCGAGCCCGGTACCATGGACGCCGTCCGCGCCGGTCCTTTCGGTCAGCTCTTCCGCCCTGACAACTTCGTCTTCGGTGGAAACAACTGGG
>Pestalotiopsis_biappendiculata_CGMCC_3_23487
--TTATAGAGTTTTCTAAACTCCCAACCCATGTGAACTTACCGTTGCCTCGGCAGAAGCTGCTCGGTGCACCTTACCTTGGAACGGCCTACCCTGTAGCGCCTTACCCTGGAACGGCTTACCCTGCAACGGCTGCCGGTGGACTACCAAACTCTTGTTATTTTATTGTAATCTGAGCGTCTTA-TTTAATAAGTCAAAACTTTCAACAACGGATCTCTTGGTTCTGGCATCGATGAAGAACGCAGCGAAATGCGATAAGTAATGTGAATTGCAGAATTCAGTGAATCATCGAATCTTTGAACGCACATTGCGCCCATTAGTATTCTAGTGGGCATGCCTGTTCGAGCGTCATTTCAACCCTTAAGCCTAGCTTAGTGTTGGGAGCCTACTGCTTTTGCTAGCTGTAGCTCCTGAAATACAACGGCGGATCTGCGATATCCTCTGAGCGTAGTTATCTCGCTTTTGACTGGAGTTGCAGCGTCTTTAGCCGCTAAAAATGGTTGACCTC--CGAGAAGGTTAGTCATCCTCACTCCCCATCTTCATGCAAACATTTCCGGTGCCGAAAAGTTTTCGCACCTGCCCACTTTCCCAGCACGACCCCGCGGTGCAAACGTCACAGCCCCACTTTGGCAGCCATGCACTTTCCCACAATGACTATTCGCTGACCCCGCCATATAGGAAGCCGCCGAGCTCGGAAAGGGTTCCTTCAAGTACGCATGGGTTCTTGACAAGCTCAAGGCCGAGCGTGAGCGTGGTATCACCATTGATATCGCTCTCTGGAAGTTCGAGACCAACGAGTACAATGTCACCGTCATTGGTTAGTATCCCTGTCCACAGACTAACATGCCAATGCAGATGCTCCCGGTCCCGTGATTTCATCAAGAACATGGGTGCTGCCTTTTGGTATGTAGCCGCAACTCCACGACGACTTTTTCAACTTGGTTGGAACCAAACGAAAGACTTGATACTGACCGGTCTCTGATAGGCAAACCATCTCTGGCGAGCACGGTCTCGACAGCAATGGAGTGTACGTACCCTTTTCTTGGCTACTTGCTTTCCCACGAACATGTCAGCTAACGCTCGTGCTTGCTCAGCTACAACGGTACCTCCGAGCTCCAGCTCGAGCGCATGAGCGTCTACTTCAACGAGGCTTCCGGTAACAAGTACGTTCCTCGTGCCGTCCTCGTCGATCTCGAGCCCGGTACCATGGATGCCGTCCGCGCCGGTCCTTTCGGTCAGCTCTTCCGCCCTGACAACTTCGTCTTCGGCGGAAACAACTGG-
>Pestalotiopsis_biappendiculata_LC4282
--TTATAGAGTTTTCTAAACTCCCAACCCATGTGAACTTACCGTTGCCTCGGCAGAAGCTGCTCGGTGCACCTTACCTTGGAACGGCCTACCCTGTAGCGCCTTACCCTGGAACGGCTTACCCTGCAACGGCTGCCGGTGGACTACCAAACTCTTGTTATTTTATTGTAATCTGAGCGTCTTA-TTTAATAAGTCAAAACTTTCAACAACGGATCTCTTGGTTCTGGCATCGATGAAGAACGCAGCGAAATGCGATAAGTAATGTGAATTGCAGAATTCAGTGAATCATCGAATCTTTGAACGCACATTGCGCCCATTAGTATTCTAGTGGGCATGCCTGTTCGAGCGTCATTTCAACCCTTAAGCCTAGCTTAGTGTTGGGAGCCTACTGCTTTTGCTAGCTGTAGCTCCTGAAATACAACGGCGGATCTGCGATATCCTCTGAGCGTAGTTATCTCGCTTTTGACTGGAGTTGCAGCGTCTTTAGCCGCTAAAAATGGTTGACCTC--CGAGAAGGTTAGTCATCCTCACTCCCCATCATCATGCAAACATTTCCGGTACCGAAAAGTTTTCGCACCTGCCCACTTTCCCAGCACGACCCCGCGGTGCAAACGTCACAGCCCCACTTTGGCAGCCATGCACTTTCCCACAACGACTATTCGCTGACCCCGCCATATAGGAAGCCGCCGAGCTCGGAAAGGGTTCCTTCAAGTACGCATGGGTTCTTGACAAGCTCAAGGCCGAGCGTGAGCGTGGTATCACCATTGATATCGCTCTCTGGAAGTTCGAGACCAACGAGTACAATGTCACCGTCATTGGTTAGTATCCCTGTCCACAGACTAATATGGCAATACAGATGCTCCCGGTCCCGTGATTTCATCAAGAACATGGGTGCTGCCTTTTGGTATGTAGCCGCAACTCCACGACGACTTTTTCAACTTGGTTGGAACCAAACGAAAGACTTGATACTGACCGGTCTCTGATAGGCAAACCATCTCTGGCGAGCACGGTCTCGACAGCAATGGAGTGTACGTACCCTTTTCTTGGCTACTTGCTTTCCCACGAACATGTCAGCTAACGCTCGTGCTTGCTCAGCTACAACGGTACCTCCGAGCTCCAGCTCGAGCGCATGAGCGTCTACTTCAACGAGGCTTCCGGTAACAAGTACGTTCCTCGTGCCGTCCTCGTCGATCTCGAGCCCGGTACCATGGATGCCGTCCGCGCCGGTCCTTTCGGTCAGCTCTTCCGCCCTGACAACTTCGTCTTCGGCGGAAACAACTGG-
>Pestalotiopsis_biappendiculata_LC4283
--TTATAGAGTTTTCTAAACTCCCAACCCATGTGAACTTACCGTTGCCTCGGCAGAAGCTGCTCGGTGCACCTTACCTTGGAACGGCCTACCCTGTAGCGCCTTACCCTGGAACGGCTTACCCTGCAACGGCTGCCGGTGGACTACCAAACTCTTGTTATTTTATTGTAATCTGAGCGTCTTA-TTTAATAAGTCAAAACTTTCAACAACGGATCTCTTGGTTCTGGCATCGATGAAGAACGCAGCGAAATGCGATAAGTAATGTGAATTGCAGAATTCAGTGAATCATCGAATCTTTGAACGCACATTGCGCCCATTAGTATTCTAGTGGGCATGCCTGTTCGAGCGTCATTTCAACCCTTAAGCCTAGCTTAGTGTTGGGAGCCTACTGCTTTTGCTAGCTGTAGCTCCTGAAATACAACGGCGGATCTGCGATATCCTCTGAGCGTAGTTATCTCGCTTTTGACTGGAGTTGCAGCGTCTTTAGCCGCTAAAAATGGTTGACCTC--CGAGAAGGTTAGTCATCCTCACTCCCCATCATCATGCAAACATTTCCGGTACCGAAAAGTTTTCGCACCTGCCCACTTTCCCAGCACGACCCCGCGGTGCAAACGTCACAGCCCCACTTTGGCAGCCATGCACTTTCCCACAACGACTATTCGCTGACCCCGCCATATAGGAAGCCGCCGAGCTCGGAAAGGGTTCCTTCAAGTACGCATGGGTTCTTGACAAGCTCAAGGCCGAGCGTGAGCGTGGTATCACCATTGATATCGCTCTCTGGAAGTTCGAGACCAACGAGTACAATGTCACCGTCATTGGTTAGTATCCCTGTCCACAGACTAATATGGCAATACAGATGCTCCCGGTCCCGTGATTTCATCAAGAACATGGGTGCTGCCTTTTGGTATGTAGCCGCAACTCCACGACGACTTTTTCAACTTGGTTGGAACCAAACGAAAGACTTGATACTGACCGGTCTCTGATAGGCAAACCATCTCTGGCGAGCACGGTCTCGACAGCAATGGAGTGTACGTACCCTTTTCTTGGCTACTTGCTTTCCCACGAACATGTCAGCTAACGCTCGTGCTTGCTCAGCTACAACGGTACCTCCGAGCTCCAGCTCGAGCGCATGAGCGTCTACTTCAACGAGGCTTCCGGTAACAAGTACGTTCCTCGTGCCGTCCTCGTCGATCTCGAGCCCGGTACCATGGATGCCGTCCGCGCCGGTCCTTTCGGTCAGCTCTTCCGCCCTGACAACTTCGTCTTCGGCGGAAACAACTGG-
>Pestalotiopsis_biciliata_CBS_124463
CATTATAGAGTTTTCTAAACTCCCAACCCATGTGAACTTACCGTTGCCTCGGCAGAAGCTGCTCGGTACACCTTACCTTGGAACGGCCTACCCTGTAGCGCCTTACCCTGGAACGGCTTACCCTGTAACGGCTGCCGGTGGACTACCAAACTCTTGTTATTTTATTGTAATCTGAGCGTCTTATTTTAATAAGTCAAAACTTTCAACAACGGATCTCTTGGTTCTGGCATCGATGAAGAACGCAGCGAAATGCGATAAGTAATGTGAATTGCAGAATTCAGTGAATCATCGAATCTTTGAACGCACATTGCGCCCATTAGTATTCTAGTGGGCATGCCTGTTCGAGCGTCATTTCAACCCTTAAGCCTAGCTTAGTGTTGGGAGCCTACTGCTTTTACTAGCTGTAGCTCCTGAAATACAACGGCGGATCTGCGATATCCTCTGAGCGTAGTTATCTCGCTTTTGACTGGAGTTGCAGCGTCTTTAGCCGCTAAAAATGGTTGACCTCGG-GAGAAGGTTAGTCATCCTCGCTCCCCATCCTCATGCAAACATTTCCGGTGCCGAAAAGTTTCCGCACCTGCCCATTTTCCCAGCACGACCCCGCGGTGCAAACGTCGCAGCCCCACTTTGGCAGCCACGCACTTTCCCACAATGAACAATTGCTGACCCCGCCAAATAGGAAGCCGCCGAGCTCGGAAAGGGTTCCTTCAAGTACGCATGGGTTCTTGACAAGCTCAAGGCCGAGCGTGAGCGTGGTATCACCATTGATATCGCTCTCTGGAAGTTCGAGACCAACGAGTACAATGTCACCGTCATTGGTTAGTATCCCTGTCCACAGACTAACCTTGCAATACAGACGCTCCCGGTCCCGTGATTTCATCAAGAACATGGGTGCTGCCTTCTGGTATGTAGCCGCAACTCGACAACGACATTCTCAACTTGTTTGGAACCATACGAAAGACTTGATACTGACCGGTCTATGATAGGCAAACCATCTCTGGCGAGCACGGTCTCGACAGCAATGGAGTGTACGTACCCTTTCCCTGGCTACTCGCTTTCTCGTGAACATGTCAGCTAACAGTCGTGCTTGTTCAGCTACAACGGTACCTCCGAGCTCCAGCTCGAGCGCATGAGCGTCTACTTCAACGAGGCTTCCGGCAACAAGTACGTTCCTCGTGCCGTCCTCGTCGATCTCGAGCCCGGTACCATGGATGCCGTCCGCGCCGGTCCTTTCGGTCAGCTCTTCCGCCCTGACAACTTCGTTTTCGGTGGAAACAACTGGG
>Pestalotiopsis_biciliata_CBS_236_38
CATTATAGAGTTTTCTAAACTCCCAACCCATGTGAACTTACCGTTGCCTCGGCAGAAGCTGCTCGGTACACCTTACCTTGGAACGGCCTACCCTGTAGCGCCTTACCCTGGAACGGCTTACCCTGTAACGGCTGCCGGTGGACTACCAAACTCTTGTTATTTTATTGTAATCTGAGCGTCTTATTTTAATAAGTCAAAACTTTCAACAACGGATCTCTTGGTTCTGGCATCGATGAAGAACGCAGCGAAATGCGATAAGTAATGTGAATTGCAGAATTCAGTGAATCATCGAATCTTTGAACGCACATTGCGCCCATTAGTATTCTAGTGGGCATGCCTGTTCGAGCGTCATTTCAACCCTTAAGCCTAGCTTAGTGTTGGGAGCCTACTGCTTTTACTAGCTGTAGCTCCTGAAATACAACGGCGGATCTGCGATATCCTCTGAGCGTAGTTATCTCGCTTTTGACTGGAGTTGCAGCGTCTTTAGCCGCTAAAAATGGTTGACCTCGG--AGAAGGTTAGTCATCCTCGCTCCCCATCCTCATGCAAACATTTCCGGTGCCGAAAAGTTTCCGCACCTTCCCATTTTCCCAGCACGACCCCGCGGTGCAAACGTCGCAGCCCCACTTTGGCAGCCACGCACTTTCCCACAATGAACAATTGCTGACCCCGCCAAATAGGAAGCCGCCGAGCTCGGAAAGGGTTCCTTCAAGTACGCATGGGTTCTTGACAAGCTCAAGGCCGAGCGTGAGCGTGGTATCACCATTGATATCGCTCTCTGGAAGTTCGAGACCAACGAGTACAATGTCACCGTCATTGGTTAGTATCCCTGTCCACAGACTAACCTTGCAATACAGACGCTCCCGGTCCCGTGATTTCATCAAGAACAT-GGTGCTGCCTTCTGGTATGTAGCCGCAACTCGACAACGACATTCTCAACTTGTTTGGAACCATACGAAAGACTTGATACTGACCGGTCTATGATAGGCAAACCATCTCTGGCGAGCACGGTCTCGACAGCAATGGAGTGTACGTACCCTTTCCCTGGCTACTCGCTTTCTCGTGAACATGTCAGCTAACAGTCGTGCTTGTTCAGCTACAACGGTACCTCCGAGCTCCAGCTCGAGCGCATGAGCGTCTACTTCAACGAGGCTTCCGGCAACAAGTACGTTCCTCGTGCCGTCCTCGTCGATCTCGAGCCCGGTACCATGGATGCCGTCCGCGCCGGTCCTTTCGGTCAGCTCTTCCGCCCTGACAACTTCGTTTTCGGTGGAAACAACTGG-
>Pestalotiopsis_brachiata_LC2988
-------------------------ACCCATGTGAACTTACCGTTGCCTCGGCAGAAGCTGCTCGGTGCACCCTACCTTGGAACGGCCTACCCTGTAGCGCCTTACCCTGGAACGGCCTACCCTGTAGCGGCTGCCGGTGGACTACCAAACTCTTGTTATTTTATTGTAATCTGAGCGTCTTATTTTAATAAGTCAAAACTTTCAACAACGGATCTCTTGGTTCTGGCATCGATGAAGAACGCAGCGAAATGCGATAAGTAATGTGAATTGCAGAATTCAGTGAATCATCGAATCTTTGAACGCACATTGCGCCCATTAGTATTCTAGTGGGCATGCCTGTTCGAGCGTCATTTCAACCCTTAAGCCTAGCTTAGTGTTGGGAGCCTACTGCTTTTGCTAGCTGTAGCTCCTGAAATACAACGGCGGATCTGCGATATCCTCTGAGCGTAGTTATCTCGCTTTTGACTGGAGTTGCAGCGTCTTTAGCCGCTAAAAATGGTTGACCTC--CGAGAAGGTTAGTCATCCTCGCTCCTCATCCTCATGCAAACGTTGCCGGTGGCGAAAAGTTTTCGCACCTGCCCATTTTCCCAGCACGACCCCGCGGTGCAAACGTCATAGCCCCACTTTGGCAGCCACGCACTTTCCCACAATGAACAATTGCTGACCCCGCCAAATAGGAAGCCGCCGAGCTCGGAAAGGGTTCCTTCAAGTACGCATGGGTTCTTGACAAGCTCAAGGCCGAGCGTGAGCGTGGTATCACCATTGATATCGCTCTCTGGAAGTTCGAGACCAACGAGTACAATGTCACCGTCATTGGTTAGTATCCCTGTCCACAGACTAACCTTGCAATACAGACGCTCCCGGTCCCGTGATTTCATCAAGAACATGGGTGCTGCCTTCTGGTATGTAGCCGCAACTCGACAACGACATTCTCAACTTGTTTGGAACCATACGAAAGACTTGATACTGACCGGTCTATGATAGGCAAACCATCTCTGGCGAGCACGGTCTCGACAGCAATGGAGTGTACGTACCCTTTCCCTGGCTACTCGCTTTCTCGTGAACATGTCAGCTAACAGTCGTGCTTGTTCAGCTACAACGGTACCTCCGAGCTCCAGCTCGAGCGCATGAGCGTCTACTTCAACGAGGCTTCCGGCAACAAGTACGTTCCTCGTGCCGTCCTCGTCGATCTCGAGCCCGGTACCATGGATGCCGTCCGCGCCGGTCCTTTCGGTCAGCTCTTCCGCCCTGACAACTTCGTTTTCGGT-------------
>Pestalotiopsis_brachiata_LC8188
CATTATAGAGTTTTCTAAACTCCCAACCCATGTGAACTTACCGTTGCCTCGGCAGAAGCTGCTCGGTGCACCCTACCTTGGAACGGCCTACCCTGTAGCGCCTTACCCTGGAACGGCCTACCCTGTAGCGGCTGCCGGTGGACTACCAAACTCTTGTTATTTTATTGTAATCTGAGCGTCTTATTTTAATAAGTCAAAACTTTCAACAACGGATCTCTTGGTTCTGGCATCGATGAAGAACGCAGCGAAATGCGATAAGTAATGTGAATTGCAGAATTCAGTGAATCATCGAATCTTTGAACGCACATTGCGCCCATTAGTATTCTAGTGGGCATGCCTGTTCGAGCGTCATTTCAACCCTTAAGCCTAGCTTAGTGTTGGGAGCCTACTGCTTTTGCTAGCTGTAGCTCCTGAAATACAACGGCGGATCTGCGATATCCTCTGAGCGTAGTTATCTCGCTTTTGACTGGAGTTGCAGCGTCTTTAGCCGCTAAAAATGGTTGACCTCGG------------------TCGCTCCTCATCCTCATGCAAACGTTGCCGGTGSCGAAAAGTTTTCGCACCTGCCCATTTTCCCAGCACGACCCCGCGGTGCAAACGTCATAGCCCCACTTTGGCAGCCACGCACTTTCCCACAATGAACAATTGCTGACCCCGCCAAATAGGAAGCCGCCGAGCTCGGAAAGGGTTCCTTCAAGTACGCATGGGTTCTTGACAAGCTCAAGGCCGAGCGTGAGCGTGGTATCACCATTGATATCGCTCTCTGGAAGTTCGAGACCAACGAGTACAATGTCACCGTCATTGGTTAGTATCCCTGTCCACAGACTAACCTTGCAATACAGACGCTCCCGGTCCCGTGATTTCATCAAGAACATGGGTGCTGCCTTCTGGTATGTAGCCGCAACTCGACAACGACATTCTCAACTTGTTTGGAACCATACGAAAGACTTGATACTGACCGGTCTATGATAGGCAAACCATCTCTGGCGAGCACGGTCTCGACAGCAATGGAGTGTACGTACCCTTTCCCTGGCTACTCGCTTTCTCGTGAACATGTCAGCTAACAGTCGTGCTTGTTCAGCTACAACGGTACCTCCGAGCTCCAGCTCGAGCGCATGAGCGTCTACTTCAACGAGGCTTCCGGCAACAAGTACGTTCCTCGTGCCGTCCTCGTCGATCTCGAGCCCGGTACCATGGATGCCGTCCGCGCCGGTCCTTTCGGTCAGCTCTTCCGCCCTGACAACTTCGTTTTCGGTGGAAACAACTGGG
>Pestalotiopsis_brachiata_LC8189
CATTATAGAGTTTTCTAAACTCCCAACCCATGTGAACTTACCGTTGCCTCGGCAGAAGCTGCTCGGTGCACCCTACCTTGGAACGGCCTACCCTGTAGCGCCTTACCCTGGAACGGCCTACCCTGTAGCGGCTGCCGGTGGACTACCAAACTCTTGTTATTTTATTGTAATCTGAGCGTCTTATTTTAATAAGTCAAAACTTTCAACAACGGATCTCTTGGTTCTGGCATCGATGAAGAACGCAGCGAAATGCGATAAGTAATGTGAATTGCAGAATTCAGTGAATCATCGAATCTTTGAACGCACATTGCGCCCATTAGTATTCTAGTGGGCATGCCTGTTCGAGCGTCATTTCAACCCTTAAGCCTAGCTTAGTGTTGGGAGCCTACTGCTTTTGCTAGCTGTAGCTCCTGAAATACAACGGCGGATCTGCGATATCCTCTGAGCGTAGTTATCTCGCTTTTGACTGGAGTTGCAGCGTCTTTAGCCGCTAAAAATGGTTGACCTCGGCGAGAAGGTTAGTCATCCTCGCTCCTCATCCTCATGCAAACGTTGCCGGTGGCGAAAAGTTTTCGCACCTGCCCATTTTCCCAGCACGACCCCGCGGTGCAAACGTCATAGCCCCACTTTGGCAGCCACGCACTTTCCCACAATGAACAATTGCTGACCCCGCCAAATAGGAAGCCGCCGAGCTCGGAAAGGGTTCCTTCAAGTACGCATGGGTTCTTGACAAGCTCAAGGCCGAGCGTGAGCGTGGTATCACCATTGATATCGCTCTCTGGAAGTTCGAGACCAACGAGTACAATGTCACCGTCATTGGTTAGTATCCCTGTCCACAGACTAACCTTGCAATACAGACGCTCCCGGTCCCGTGATTTCATCAAGAACATGGGTGCTGCCTTCTGGTATGTAGCCGCAACTCGACAACGACATTCTCAACTTGTTTGGAACCATACGAAAGACTTGATACTGACCGGTCTATGATAGGCAAACCATCTCTGGCGAGCACGGTCTCGACAGCAATGGAGTGTACGTACCCTTTCCCTGGCTACTCGCTTTCTCGTGAACATGTCAGCTAACAGTCGTGCTTGTTCAGCTACAACGGTACCTCCGAGCTCCAGCTCGAGCGCATGAGCGTCTACTTCAACGAGGCTTCCGGCAACAAGTACGTTCCTCGTGCCGTCCTCGTCGATCTCGAGCCCGGTACCATGGATGCCGTCCGCGCCGGTCCTTTCGGTCAGCTCTTCCGCCCTGACAACTTCGTTTTCGGTGGAAACAACTGGG
>Pestalotiopsis_brassicae_CBS_170_26
CATTATAGAGTTTTCTAAACTCCCAACCCATGTGAACTTACCGTTGCCTCGGCAGAAGCTACCTGG-TTACCCTACCTTGGAACGGCCTACCCTGTAGCGCCTTACCCTGGAACGGCCTACCCTGTAACGGCTGCCGGTGGACTACCAAACTCTTGTTATTTTATTGTAATCTGAGCGTCTTATTTTAATAAGTCAAAACTTTCAACAACGGATCTCTTGGTTCTGGCATCGATGAAGAACGCAGCGAAATGCGATAAGTAATGTGAATTGCAGAATTCAGTGAATCATCGAATCTTTGAACGCACATTGCGCCCATTAGTATTCTAGTGGGCATGCCTGTTCGAGCGTCATTTCAACCCTTAAGCCTAGCTTAGTGTTGGGAGCCTACCGCTTTTGCTAGCGGTAGCTCCTGAAATACAACGGCGGATCTGCGATATCCTCTGAGCGTAGTTATCTCGCTTTTGACTGGAGTTGCAGCGTCTTTAGCCGCTAAAAATGGTTGACCTCGG--------------ATCCACACTTCCCACTCTTAT-CAAACATCTCCGGTGCCGAAAAGTTTTCGCACCTGCCCATTTTCCCAGCACGACCCCGCGGTGCAAACGTCACAGCCCCACTTTGGCAGCCATGCACTTTCCCACAATGAACAATTGCTGACCCCGCCAAATAGGAAGCCGCCGAGCTCGGAAAGGGTTCCTTCAAGTACGCATGGGTTCTTGACAAGCTCAAGGCCGAGCGTGAGCGTGGTATCACCATTGATATCGCTCTCTGGAAGTTCGAGACCAACGAGTACAATGTCACCGTCATTGGTTAGTATCCCTGCCCACATGCTAACATGGCAACACAGATGCTCCCGGTCCCGTGACTTCATCAAGA-----?????????????????????????????????????????????????????????????????????????????????????????????????????????????????????????????????????????????????????????????????????????????????????????????????????????????????????????????????????????????????????????????????????????????????????????????????????????????????????????????????????????????????????????????????????????????????????????????????????????
>Pestalotiopsis_camelliae_MFLUCC_12_0277
CATTATAGAGTTTTTTAAACTCCCAACCCATGTGAACTTACCGTTGCCTCGGCAGAAGCTACCCGGT--ACCTTACCTTGGAACGGCCTACCCTGTAGCGCCTTACCCTGGAACGGCTTACCCTGCAGCGGCTGCCGGTGGACTACCAAACTCTTGTTATTTTTATGTTATCTGAGCGTCTTATTTTAATAAGTCAAAACTTTCAACAACGGATCTCTTGGTTCTGGCATCGATGAAGAACGCAGCGAAATGCGATAAGTAATGTGAATTGCAGAATTCAGTGAATCATCGAATCTTTGAACGCACATTGCGCCCATTAGTATTCTAGTGGGCATGCCTGTTCGAGCGTCATTTCAACCCTTAAGCCTAGCTTAGTGTTGGGAGCCTACTGCTTTTGTTAGCTGTAGCTCCTGAAATACAACGGCGGATCTGCGATATCCTCTGAGCGTAGTTTCCTCGCTTTTGACTGGAGTTGCAGCGTCTTTAGCCGCTAAAAATGGTTGACCTCGGCGAGAAGGATAGTTATCCTCAC------TCCTCACGCAAATACTTCAGGTGTCGAAAATTTTTCGCGCCTGCCCACATCCCCAGCACGACCCCGCGGTGCAAACGTCACAGCCCCACTTTGGCAGCCATGCACTTTCCCAC-ACGAGCATTTGCTGACCCCGCCAAATAGGAAGCCGCCGAGCTCGGAAAGGGTTCCTTCAAGTACGCATGGGTTCTTGACAAGCTCAAGGCCGAGCGTGAGCGTGGTATCACCATCGATATCGCTCTCTGGAAGTTCGAGACCAACGAGTACAATGTCACCGTCATTGGTTAGTATCCCTGTCCACAGACTAACACGGCACCACAGATGCTCCCGGTCCCGTGATTTCATCAAGAACATGGGTGCTGCTTTCTGGTATGTAGCTGCAACTCGACAACGACGTTATCAACTTGGTTGAAACCAAGCGAAAGACTTGATACTGACAGGCCTCTGATAGGCAAACCATCTCTGGCGAGCACGGTCTCGACAGCAATGGAGTGTACGTACCGTACCCTTGGCTACCTGCTTCCC-ACGAACATGTCAGCTAACACTCGTG---GTTCAGCTACAACGGTACCTCCGAGCTCCAGCTCGAGCGCATGAGCGTCTACTTCAACGAGGCTTCCGGCAACAAGTACGTTCCTCGTGCCGTCCTCGTCGATCTCGAGCCCGGTACCATGGATGCCGTCCGCGCCGGTCCTTTCGGTCAGCTCTTCCGCCCTGACAACTTCGTCTTCGGTGGAAACAACTGGG
>Pestalotiopsis_camelliae_oleiferae_CSUFTCC08
------------------------------TGTGAACTTACCGTTGCCTCGGCAGAAGCTGCTCGGTGCACCCTACCTTGGAACGGCCTACCCTGTAGCGCCTTACCCTGGAACGGCTTACCCTGTAGCGGCTGCCGGTGGACTACTAAACTCTTGTTATTTTATTGTAATCTGAGCGTCTTATTTTAATAAGTCAAAACTTTCAACAACGGATCTCTTGGTTCTGGCATCGATGAAGAACGCAGCGAAATGCGATAAGTAATGTGAATTGCAGAATTCAGTGAATCATCGAATCTTTGAACGCACATTGCGCCCATTAGTATTCTAGTGGGCATGCCTGTTCGAGCGTCATTTCAACCCTTAAGCCTAGCTTAGTGTTGGGAGCCTACTGCTTTTACTAGCTGTAGCTCCTGAAATACAACGGCGGATCTGCGATATCCTCTGAGCGTAGTTATCTCGCTTTTGACTGGAGTTGCAGCGTCTTTAGCCGCTAAAAATGGTTGACCTC--CGAGAAGGTTAGTCATCCTCGCTCCCCATCCTCATGCAAACATTTCCGGTGCCGAAAAGTTTCCGCACCTGCCCATTTTCCCAGCACGACCCCGCGGTGCAAACGTCGCAGCCCCACTTTGGCAGCCACGCACTTTCCCACAATGAACAATTGCTGACCCCGCCAAATAGGAAGCCGCCGAGCTCGGAAAGGGTTCCTTCAAGTACGCATGGGTTCTTGACAAGCTCAAGGCCGAGCGTGAGCGTGGTATCACCATTGATATCGCTCTCTGGAAGTTCGAGACCAACGAGTACAATGTCACCGTCATTGGTTAGTATCCCTGTCCACAGACTAACCTTGCAATACAGACGCTCCCGGTCCCGTGATTTCATCAAGAAC-----TGCTGCCTTCTGGTATGTAGCCGCAACTCGACAACGACATTCTCAACTTGTTTGGAACCATACGAAAGACTTGATACTGACCGGTCTATGATAGGCAAACCATCTCTGGCGAGCACGGTCTCGACAGCAATGGAGTGTACGTACCCTTTCCCTGGCTACTCGCTTTCTCGTGAACATGTCAGCTAACAGTTGTGCTTGTTCAGCTACAACGGTACCTCCGAGCTCCAGCTCGAGCGCATGAGCGTCTACTTCAACGAGGCTTCCGGCAACAAGTACGTTCCTCGTGCCGTCCTCGTCGATCTCGAGCCCGGTACCATGGATGCCGTCCGCGCCGGTCCTTTCGGTCAGCTCTTCCGCCCTGACAACTTCGTCTTCGGTGGAAACA-CTGGG
>Pestalotiopsis_camelliae_oleiferae_CSUFTCC09
------------------------------TGTGAACTTACCGTTGCCTCGGCAGAAGCTGCTCGGTGCACCCTACCTTGGAACGGCCTACCCTGTAGCGCCTTACCCTGGAACGGCTTACCCTGTAGCGGCTGCCGGTGGACTACTAAACTCTTGTTATTTTATTGTAATCTGAGCGTCTTATTTTAATAAGTCAAAACTTTCAACAACGGATCTCTTGGTTCTGGCATCGATGAAGAACGCAGCGAAATGCGATAAGTAATGTGAATTGCAGAATTCAGTGAATCATCGAATCTTTGAACGCACATTGCGCCCATTAGTATTCTAGTGGGCATGCCTGTTCGAGCGTCATTTCAACCCTTAAGCCTAGCTTAGTGTTGGGAGCCTACTGCTTTTACTAGCTGTAGCTCCTGAAATACAACGGCGGATCTGCGATATCCTCTGAGCGTAGTTATCTCGCTTTTGACTGGAGTTGCAGCGTCTTTAGCCGCTAAAAATGGTTGACCTC--CGAGAAGGTTAGTCATCCTCGCTCCCCATCCTCATGCAAACATTTCCGGTGCCGAAAAGTTTCCGCACCTGCCCATTTTCCCAGCACGACCCCGCGGTGCAAACGTCGCAGCCCCACTTTGGCAGCCACGCACTTTCCCACAATGAACAATTGCTGACCCCGCCAAATAGGAAGCCGCCGAGCTCGGAAAGGGTTCCTTCAAGTACGCATGGGTTCTTGACAAGCTCAAGGCCGAGCGTGAGCGTGGTATCACCATTGATATCGCTCTCTGGAAGTTCGAGACCAACGAGTACAATGTCACCGTCATTGGTTAGTATCCCTGTCCACAGACTAACCTTGCAATACAGACGCTCCCGGTCCCGTGATTTCATCAAGAAC-----TGCTGCCTTCTGGTATGTAGCCGCAACTCGACAACGACATTCTCAACTTGTTTGGAACCATACGAAAGACTTGATACTGACCGGTCTATGATAGGCAAACCATCTCTGGCGAGCACGGTCTCGACAGCAATGGAGTGTACGTACCCTTTCCCTGGCTACTCGCTTTCTCGTGAACATGTCAGCTAACAGTTGTGCTTGTTCAGCTACAACGGTACCTCCGAGCTCCAGCTCGAGCGCATGAGCGTCTACTTCAACGAGGCTTCCGGCAACAAGTACGTTCCTCGTGCCGTCCTCGTCGATCTCGAGCCCGGTACCATGGATGCCGTCCGCGCCGGTCCTTTCGGTCAGCTCTTCCGCCCTGACAACTTCGTCTTCGGTGGAAACA-CTGGG
>Pestalotiopsis_cangshanensis_CGMCC_3_23544
------------------------------------CTTACCGTTGCCTCGGCAGAAGCTGCTCGGTGCACCTTACCCTGGAACGGCCTACCCTGTAGCGCCTTACCCTGGAACGGCTTACCCTGTAGCGGCTGCCGGTGGACTACCAAACTCTTGTTATTTTATTGTAATCTGAGCGTCTTATTTTAATAAGTCAAAACTTTCAACAACGGATCTCTTGGTTCTGGCATCGATGAAGAACGCAGCGAAATGCGATAAGTAATGTGAATTGCAGAATTCAGTGAATCATCGAATCTTTGAACGCACATTGCGCCCATTAGTATTCTAGTGGGCATGCCTGTTCGAGCGTCATTTCAACCCTTAAGCCTAGCTTAGTGTTGGGAGCCTACTGCTTTTGCTAGCGGTAGCTCCTGAAATACAACGGCGGATCTGCGATATCCTCTGAGCGTAGTTATCTCGCTTTTGACTGGAGTTGCAGCGTCTTTAGCCGCTAAAAATGGTTGACCTCGG---------------------CTTCCCATCCTCATGCAAACATTTCCGGTGCCGAAAAGTTTTCGCACCTGCCCATTTTCCCAGCACGACCCCGCGGTGCAAACGTCACAGCCCCACTTTGGCAGTCATGCACTTTCCCACAATGAACAATTGCTGACCCCGCCAAATAGGAAGCCGCCGAGCTCGGAAAGGGTTCCTTCAAGTACGCATGGGTTCTTGACAAGCTCAAGGCCGAGCGTGAGCGTGGTATCACCATTGATATCGCTCTCTGGAAGTTCGAGACCAACGAGTACAATGTCACCGTCATTGGTTAGTATCCCTGTCCACATACTAACATGGCAATCCAGATGCTCCCGGTCCCGTGATTTCATCAAGAACATG------------------ACTCTAGCAACTCGACCACGATAATCTCAACTTGGTTGGAACCATACGAAAGACTCGATACTGACCGGTCTATGATAGGCAAACCATCTCTGGCGAGCACGGTCTCGACAGCAATGGAGTGTACGTACCCTTTCCCTGGCTGTTCGCTTTCTCGTGAACATGTCAGCTAACAGTCGTGCTTGTTCAGCTACAACGGTACCTCCGAGCTCCAGCTCGAGCGCATGAGCGTCTACTTCAACGAGGCTTCCGGCAACAAGTACGTTCCTCGTGCCGTCCTCGTCGATCTCGAGCCCGGTACCATGGATGCCGTCCGCGCCGGTCCTTTCGGTCAGCTCTTCCGCCCTGACAACTTCGTCTTCGGTGGAAACAACTGGG
>Pestalotiopsis_castanopsidis_CFCC_54305
-------------------CTCCCAACCCATGTGAACTTACCGTTGCCTCGGCAGAGGCTACCCGGT--ACCT-ACCCTGGAACGGCCTACCCTGTAGCGCCTTACCTGGGAAC-GGTTACCCTGTAGCGGCTGCCGGTGGACTACTAAACTCTTGTTATTTTATTGTAATCTGAGCGTCTTATTTTAATAAGTCAAAACTTTCAACAACGGATCTCTTGGTTCTGGCATCGATGAAGAACGCAGCGAAATGCGATAAGTAATGTGAATTGCAGAATTCAGTGAATCATCGAATCTTTGAACGCACATTGCGCCCATTAGTATTCTAGTGGGCATGCCTGTTCGAGCGTCATTTCAACCCTTAAGCCTAGCTTAGTGTTGGGAGCCTACTAGCCCTGCGGCCTGTAGCTCCTGAAATACAACGGCGGATCTGCGATATCCTCTGAGCGTAGTTATCTCGCTTTTGTCAGGATTCCCAGCATC--TAGCCGCTAAAAATGGTTGACCTCGGCGAGAAGGTTAGTCATCCTCAC-CTTCGTGCCCATGCGAAAATCACGTGTGTCGAATATTTTTCGCATCCGCCCACATTCTCTGCACGACCCCGCGGTGCAAACGTCACAGCCCCACCCAAAAAGCTATGCGTTCTCCCACAACGAGGACTTGCTGACCCCGCCAAATAGGAAGCCGCCGAGCTCGGTAAGGGTTCCTTCAAGTACGCATGGGTTCTTGACAAGCTCAAGGCCGAGCGTGAGCGTGGTATCACCATCGATATCGCTCTCTGGAAGTTCGAGACCAACGAGTACAATGTCACCGTCATTGGTTAGTACTCCCATCCAGAGACTAACATTGCACTACAGATGCTCCCGGTCCCGTGACTTCATCAAGAACATGGGTGCTGCCTTCTGGTACGTAGCCAGTACCCTA---CGACGAT-TCGAACTAGTGGCAGCAACATGGAAGGCATGATACTGACTCGTCTTTGACAGGCAAACTATCTCTGGTGAGCACGGTCTCGACAGCAATGGAGTGTACGTACCATTCCCCTGGCCACTCGCTTTCTGAAGAACATGCAAGCTAAATCTCATGGTCGATTAGTTACAACGGCACCTCCGAGCTCCAGCTCGAGCGTATGAGCGTCTACTTCAACGAGGCTTCCGGCAACAAGTACGTTCCCCGTGCCGTCCTCGTCGATCTCGAGCCCGGTACCATGGATGCCGTCCGCGCCGGTCCCTTCGGTCAGCTCTTCCGCCCTGACAACTTCGTCTTCGGTGGCAACAACTGGG
>Pestalotiopsis_castanopsidis_CFCC_54384
-------------------CTCCCAACCCATGTGAACTTACCGTTGCCTCGGCAGAGGCTACCCGGT--ACCT-ACCCTGGAACGGCCTACCCTGTAGCGCCTTACCTGGGAAC-GGTTACCCTGTAGCGGCTGCCGGTGGACTACTAAACTCTTGTTATTTTATTGTAATCTGAGCGTCTTATTTTAATAAGTCAAAACTTTCAACAACGGATCTCTTGGTTCTGGCATCGATGAAGAACGCAGCGAAATGCGATAAGTAATGTGAATTGCAGAATTCAGTGAATCATCGAATCTTTGAACGCACATTGCGCCCATTAGTATTCTAGTGGGCATGCCTGTTCGAGCGTCATTTCAACCCTTAAGCCTAGCTTAGTGTTGGGAGCCTACTAGCCCTGCGGCCTGTAGCTCCTGAAATACAACGGCGGATCTGCGATATCCTCTGAGCGTAGTTATCTCGCTTTTGTCAGGATTCCCAGCATC--TAGCCGCTAAAAATGGTTGACCTCGGCGAGAAGGTTAGTCATCCTCAC-CTTCGTGCCCATGCGAAAATCACGTGTGTCGAA--TTTTTCGCATCCGCCCACATTCTCTGCACGACCCCGCGGTGCAAACGTCACAGCCCCACCCAAAAAGCTATGCGTTCTCCCACAACGAGGACTTGCTGACCCCGCCAAATAGGAAGCCGCCGAGCTCGGTAAGGGTTCCTTCAAGTACGCATGGGTTCTTGACAAGCTCAAGGCCGAGCGTGAGCGTGGTATCACCATCGATATCGCTCTCTGGAAGTTCGAGACCAACGAGTACAATGTCACCGTCATTGGTTAGTACTCCCATCCAGAGACTAACATTGCACTACAGATGCTCCCGTTCTCCCGAT---------------GGTGCTGCTTTCTGGTACGTAGCCAGTACCCTA---CGACGAT-TCGAACTAGTGGCAGCAACATGGAAGGCATGATACTGACTCGTCTTTGACAGGCAAACTATCTCTGGTGAGCACGGTCTCGACAGCAATGGAGTGTACGTACCATTCCCCTGGCCACTCGCTTTCTGAAGAACATGCAAGCTAAATCTCATGGTCGATTAGTTACAACGGCACCTCCGAGCTCCAGCTCGAGCGTATGAGCGTCTACTTCAACGAGGCTTCCGGCAACAAGTACGTTCCCCGTGCCGTCCTCGTCGATCTCGAGCCCGGTACCATGGATGCCGTCCGCGCCGGTCCCTTCGGTCAGCTCTTCCGCCCTGACAACTTCGTCTTCGGTGGCAACAACTGGG
>Pestalotiopsis_castanopsidis_CFCC_54430
-------------------CTCCCAACCCATGTGAACTTACCGTTGCCTCGGCAGAGGCTACCCGGT--ACCT-ACCCTGGAACGGCCTACCCTGTAGCGCCTTACCTGGGAAC-GGTTACCCTGTAGCGGCTGCCGGTGGACTACTAAACTCTTGTTATTTTATTGTAATCTGAGCGTCTTATTTTAATAAGTCAAAACTTTCAACAACGGATCTCTTGGTTCTGGCATCGATGAAGAACGCAGCGAAATGCGATAAGTAATGTGAATTGCAGAATTCAGTGAATCATCGAATCTTTGAACGCACATTGCGCCCATTAGTATTCTAGTGGGCATGCCTGTTCGAGCGTCATTTCAACCCTTAAGCCTAGCTTAGTGTTGGGAGCCTACTAGCCCTGCGGCCTGTAGCTCCTGAAATACAACGGCGGATCTGCGATATCCTCTGAGCGTAGTTATCTCGCTTTTGTCAGGATTCCCAGCATC--TAGCCGCTAAAAATGGTTGACCTCGGCGAGAAGGTTAGTCATCCTCAC-CTTCGTGCCCATGCGAAAATCACGTGTGTCGAATATTTTTCGCATCCGCCCACATTCTCTGCACGACCCCGCGGTGCAAACGTTACAGCCCCACCCCAAAAGCTATGCGTTCTCCCACAACGAGGATTTGCTGACCCCGCCAAATAGGAAGCCGCCGAGCTCGGTAAGGGTTCCTTCAAGTACGCATGGGTTCTTGACAAGCTCAAGGCCGAGCGTGAGCGTGGTATCACCATCGATATCGCTCTCTGGAAGTTCGAGACCAACGAGTACAATGTCACCGTCATTGGTTAGTACTCCCATCCAGAGACTAACATTGCACTACAGATGCTCCCGGTCCCGTGACTTCATCAAGAAC---GGTGCTGCCTTCTGGTACGTAGCCAGTACCCTA---CGACGAT-TCGAACTAGTGGCAGCAACATGGAAGGCATGATACTGACTCGTCTTTGACAGGCAAACTATCTCTGGTGAGCACGGTCTCGACAGCAATGGAGTGTACGTACCATTCCCCTGGCCACTCGCTTTCTGAAGAACATGCAAGCTAAATCTCATGGTCGATTAGTTACAACGGCACCTCCGAGCTCCAGCTCGAGCGTATGAGCGTCTACTTCAACGAGGCTTCCGGCAACAAGTACGTTCCCCGTGCCGTCCTCGTCGATCTCGAGCCCGGTACCATGGATGCCGTCCGCGCCGGTCCCTTCGGTCAGCTCTTCCGCCCTGACAACTTCGTCTTCGGTGGCAACAACTGGG
>Pestalotiopsis_chamaeropis_CBS_186_71
-------------------------ACCCATGTG-ACTTACCGTTGCCTCGGCAGAAGCTACCTGG-TTACCTTACCTTGGAACGGCCTACCCTGTAGCGCCTTACCCTGGAACGGCCTACCCTGTAACGGCTGCCGGTGGACTACCAAACTCTTGTTATTATATTGTAATCTGAGCGTCTTATTTTAATAAGTCAAAACTTTCAACAACGGATCTCTTGGTTCTGGCATCGATGAAGAACGCAGCGAAATGCGATAAGTAATGTGAATTGCAGAATTCAGTGAATCATCGAATCTTTGAACGCACATTGCGCCCATTAGTATTCTAGTGGGCATGCCTGTTCGAGCGTCATTTCAACCCTTAAGCCTAGCTTAGTGTTGGGAGCCTACTGCTTTTGCTAGCGGTAGCTCCTGAAATACAACGGCGGATCTGCGATATCCTCTGAGCGTAGTTATCTCGCTTTTGACTGGAGTTGCAGCGTCTTTAGCCGCTAAAAATGGTTGACCTC--CGAGAAGGTTAGTCATCCTCA-TTCCCATCCTCATGCAAACATTTCCGGTGCCGAGAAGTTTTCGCATCTGCCCATTTTCCCAGCACGACCCCGCGGTGCAAACGTCACAGCCCCACTTTGGCAGCCATGCACTTTCCCACAATGAACATTTGCTGACCCCGCCAAATAGGAAGCCGCCGAGCTCGGAAAGGGTTCCTTCAAGTACGCATGGGTTCTTGACAAGCTCAAGGCCGAGCGTGAGCGTGGTATCACCATCGATATCGCTCTCTGGAAGTTCGAGACCAACGAGTACAATGTCACCGTCATTGGTTAGTATCCCTGTCCACATACTAACATGGCAACACAGATGCTCCCGGTCCCGTGATTTCAT----------GGTGCTGCCTTTTGGTATGTAGCCGCAACTCGACAACGACGTTCTCAACTTGCTTGGAAACAAGGGAAAGACTTGATACTGACCGGTCCCTGATAGGCAAACCATCTCTGGCGAGCACGGTCTCGACAGCAATGGAGTGTACGTACCCTTTCCTTGGCTACTTGCTTTCCCACGAACATCTCAGCTAACACTCGTGGTTGTTCAGCTACAACGGTACCTCCGAGCTCCAGCTCGAGCGCATGAGCGTCTACTTCAACGAGGCTTCCGGCAACAAGTACGTTCCTCGTGCCGTCCTCGTCGATCTCGAGCCCGGTACCATGGATGCCGTCCGCGCCGGTCCTTTCGGTCAGCTCTTCCGCCCTGACAACTTCGTCTTCGGTGGAAACAACTGGG
>Pestalotiopsis_chamaeropis_CFCC_55023
-------------------------ACCCATGTG-ACTTACCGTTGCCTCGGCAGAAGCTACCTGG-TTACCTTACCTTGGAACGGCCTACCCTGTAGCGCCTTACCCTGGAACGGCCTACCCTGTAACGGCTGCCGGTGGACTACCAAACTCTTGTTATTATATTGTAATCTGAGCGTCTTATTTTAATAAGTCAAAACTTTCAACAACGGATCTCTTGGTTCTGGCATCGATGAAGAACGCAGCGAAATGCGATAAGTAATGTGAATTGCAGAATTCAGTGAATCATCGAATCTTTGAACGCACATTGCGCCCATTAGTATTCTAGTGGGCATGCCTGTTCGAGCGTCATTTCAACCCTTAAGCCTAGCTTAGTGTTGGGAGCCTACTGCTTTTGCTAGCGGTAGCTCCTGAAATACAACGGCGGATCTGCGATATCCTCTGAGCGTAGTTATCTCGCTTTTGACTGGAGTTGCAGCGTCTTTAGCCGCTAAAAATGGTTGACCTC--CGAGAAGGTTAGTCATCCTCA-TTCCCATCCTCATGCAAACATTTCCGGTGCCGAGAAGTTTTCGCATCTGCCCATTTTCCCAGCACGACCCCGCGGTGCAAACGTCACAGCCCCACTTTGGCAGCCATGCACTTTCCCACAATGAACATTTGCTGACCCCGCCAAATAGGAAGCCGCCGAGCTCGGAAAGGGTTCCTTCAAGTACGCATGGGTTCTTGACAAGCTCAAGGCCGAGCGTGAGCGTGGTATCACCATCGATATCGCTCTCTGGAAGTTCGAGACCAACGAGTACAATGTCACCGTCATTGGTTAGTATCCCTGTCCACATACTAACATGGCAACACAGATGCTCCCGGTCCCGTGATTTCAT----------GGTGCTGCCTTTTGGTATGTAGCCGCAACTCGACAACGACGTTCTCAACTTGCTTGGAAACAAGGGAAAGACTTGATACTGACCGGTCCCTGATAGGCAAACCATCTCTGGCGAGCACGGTCTCGACAGCAATGGAGTGTACGTACCCTTTCCTTGGCTACTTGCTTTCCCACGAACATCTCAGCTAACACTCGTGGTTGTTCAGCTACAACGGTACCTCCGAGCTCCAGCTCGAGCGCATGAGCGTCTACTTCAACGAGGCTTCCGGCAACAAGTACGTTCCTCGTGCCGTCCTCGTCGATCTCGAGCCCGGTACCATGGATGCCGTCCGCGCCGGTCCTTTCGGTCAGCTCTTCCGCCCTGACAACTTCGTCTTCGGTGGAAACAACTGGG
>Pestalotiopsis_chamaeropis_CFCC_55122
-------------------------ACCCATGTGAACTTACCGTTGCCTCGGCAGAAGCTACCTGG-TTACCTTACCTTGGAACGGCCTACCCTGTAGCGCCTTACCCTGGAACGGCCTACCCTGTAACGGCTGCCGGTGGACTACCAAACTCTTGTTATTATATTGTAATCTGAGCGTCTTATTTTAATAAGTCAAAACTTTCAACAACGGATCTCTTGGTTCTGGCATCGATGAAGAACGCAGCGAAATGCGATAAGTAATGTGAATTGCAGAATTCAGTGAATCATCGAATCTTTGAACGCACATTGCGCCCATTAGTATTCTAGTGGGCATGCCTGTTCGAGCGTCATTTCAACCCTTAAGCCTAGCTTAGTGTTGGGAGCCTACTGCTTTTGCTAGCGGTAGCTCCTGAAATACAACGGCGGATCTGCGATATCCTCTGAGCGTAGTTATCTCGCTTTTGACTGGAGTTGCAGCGTCTTTAGCCGCTAAAAATGGTTGACCTC--CGAGAAGGTTAGTCATCCTCA-TTCCCATCCTCATGCAAACATTTCCGGTGCCGAGAAGTTTTCGCATCTGCCCATTTTCCCAGCACGACCCCGCGGTGCAAACGTCACAGCCCCACTTTGGCAGCCATGCACTTTCCCACAATGAACATTTGCTGACCCCGCCAAATAGGAAGCCGCCGAGCTCGGAAAGGGTTCCTTCAAGTACGCATGGGTTCTTGACAAGCTCAAGGCCGAGCGTGAGCGTGGTATCACCATCGATATCGCTCTCTGGAAGTTCGAGACCAACGAGTACAATGTCACCGTCATTGGTTAGTATCCCTGTCCACATACTAACATGGCAACACAGATGCTCCCGGTCCCGTGATTTCAT----------GGTGCTGCCTTTTGGTATGTAGCCGCAACTCGACAACGACGTTCTCAACTTGCTTGGAAACAAGGGAAAGACTTGATACTGACCGGTCCCTGATAGGCAAACCATCTCTGGCGAGCACGGTCTCGACAGCAATGGAGTGTACGTACCCTTTCCTTGGCTACTTGCTTTCCCACGAACATCTCAGCTAACACTCGTGGTTGTTCAGCTACAACGGTACCTCCGAGCTCCAGCTCGAGCGCATGAGCGTCTACTTCAACGAGGCTTCCGGCAACAAGTACGTTCCTCGTGCCGTCCTCGTCGATCTCGAGCCCGGTACCATGGATGCCGTCCGCGCCGGTCCTTTCGGTCAGCTCTTCCGCCCTGACAACTTCGTCTTCGGTGGAAACAACTGGG
>Pestalotiopsis_changjiangensis_CFCC_52803
-------------------CTCCCAACCCATGTGAACTTACCGTTGCCTCGGCAGAAGTTATCTGGTGCAGCTTACCTTGGAACGGCCTACCCTGTAGCGCCCTACCCTGGAACGGCTTACCCTGTAACGGCTGCCGGTGGACTACCAAACTCTTGTTATTTTATTGTAATCTGAGCGTCTTATTTTAATAAGTCAAAACTTTCAACAACGGATCTCTTGGTTCTGGCATCGATGAAGAACGCAGCGAAATGCGATAAGTAATGTGAATTGCAGAATTCAGTGAATCATCGAATCTTTGAACGCACATTGCGCCCATTAGTATTCTAGTGGGCATGCCTGTTCGAGCGTCATTTCAACCCTTAAGCCTAGCTTAGTGTTGGGAGCCTACTGCTTTTACTAGCTGTAGCTCCTGAAATACAACGGCGGATCTGCGATATCCTCTGAGCGTAGTTTTCTCGCTTTTGACTGGAGTTGCAGCGTCTTTAGCCGCTAAAAATGGTTGACCTCGGCGAGAAGGTTAGTCATCCTCAC---TCATCCTCCTGCAAACATTTCGTGTGTCGAAGAGTTTTCGCACCTGCCCATTTTCCCACCACGACCCCGCGGTGCAAACGTCACAGCCCCACTTTGGCAGCCATGCACTTTCCCACAATGAGCATTCGCTGACCCCGCCAAATAGGAAGCCGCCGAGCTCGGAAAGGGTTCCTTCAAGTACGCATGGGTTCTTGACAAGCTCAAGGCCGAGCGTGAGCGTGGTATCACCATTGATATCGCTCTCTGGAAGTTCGAGACCAACGAGTACAATGTCACCGTCATTGGTTAGTATCCCTGTCCACAGACTAACACCGCATTACAGATGCTCCCGGTCCCGTGATTTCATCAAGAACATGGGTGCTGCCTTCTGGTATGTAGCCGCAACTCGACAACGACGTTCTCAGCTTGGTTGGAACCAAACAAAAGAC---ATACTGACCGGTCTCTGATAGGCAAACCATCTCTGGCGAGCACGGTCTCGACAGCAATGGAGTGTACGTACCCTTTCCTTGGCTACTTGCTTTCCCATGAACATGTTGGCTAACACTCGTGCTTGCTCAGCTACAACGGTACCTCCGAGCTCCAGCTCGAGCGCATGAGCGTCTACTTCAACGAGGCTTCCGGCAACAAGTACGTTCCTCGTGCTGTCCTCGTCGATCTCGAGCCCGGTACCATGGACGCCGTCCGCGCCGGTCCTTTCGGCCAGCTCTTCCGCCCTGACAACTTCGTCTTCGGTGGAAACAACTGGG
>Pestalotiopsis_changjiangensis_CFCC_54314
-------------------CTCCCAACCCATGTGAACTTACCGTTGCCTCGGCAGAAGTTATCTGGTGCAGCTTACCTTGGAACGGCCTACCCTGTAGCGCCCTACCCTGGAACGGCTTACCCTGTAACGGCTGCCGGTGGACTACCAAACTCTTGTTATTTTATTGTAATCTGAGCGTCTTATTTTAATAAGTCAAAACTTTCAACAACGGATCTCTTGGTTCTGGCATCGATGAAGAACGCAGCGAAATGCGATAAGTAATGTGAATTGCAGAATTCAGTGAATCATCGAATCTTTGAACGCACATTGCGCCCATTAGTATTCTAGTGGGCATGCCTGTTCGAGCGTCATTTCAACCCTTAAGCCTAGCTTAGTGTTGGGAGCCTACTGCTTTTGCTAGCTGTAGCTCCTGAAATACAACGGCGGATCTGCGATATCCTCTGAGCGTAGTTTTCTCGCTTTTGACTGGAGTTGCAGCGTCTTTAGCCGCTAAAAATGGTTGACCTCGGCGAGAAGGTTAGTCATCCTCAC------TCCTCCTGCAAACATTTCGTGTGTCGAAGAGTTTTCGCACCTGCCCATTTTCCCACCACGACCCCGCGGTGCAAACGTTACAGCCCCACTTTGGCAGCCATGCACTTTCCCACAATGAGCATTCGCTGACCCCGCCAAATAGGAAGCCGCCGAGCTCGGAAAGGGTTCCTTCAAGTACGCATGGGTTCTTGACAAGCTCAAGGCCGAGCGTGAGCGTGGTATCACCATTGATATCGCTCTCTGGAAGTTCGAGACCAACGAGTACAATGTCACCGTCATTGGTTAGTATCCCTGTCCACAGACTAACACCGCATTACAGATGCTCCCGGTCCCGTGATTTCATCAAGAACATGGGTGCTGCCTTCTGGTATGTAGCCGCAACTCGACAACGACGTTCTCAGCTTGGTTGGAACCAAACAAAAGACATGATACTGACCGGTCTCTGATAGGCAAACCATCTCTGGCGAGCACGGTCTCGACAGCAATGGAGTGTACGTACCCTTTCCTTGGCTACTTGCTTTCCCATGAACATGTTGGCTAACACTCGTGCTTGCTCAGCTACAACGGTACCTCCGAGCTCCAGCTCGAGCGCATGAGCGTCTACTTCAACGAGGCTTCCGGCAACAAGTACGTTCCTCGTGCTGTCCTCGTCGATCTCGAGCCCGGTACCATGGACGCCGTCCGCGCCGGTCCTTTCGGCCAGCTCTTCCGCCCTGACAACTTCGTCTTCGGCGGAAACAACTGGG
>Pestalotiopsis_changjiangensis_CFCC_54433
-------------------CTCCCAACCCATGTGAACTTACCGTTGCCTCGGCAGAAGTTATCTGGTGCAGCTTACCTTGGAACGGCCTACCCTGTAGCGCCCTACCCTGGAACGGCTTACCCTGTAACGGCTGCCGGTGGACTACCAAACTCTTGTTATTTTATTGTAATCTGAGCGTCTTATTTTAATAAGTCAAAACTTTCAACAACGGATCTCTTGGTTCTGGCATCGATGAAGAACGCAGCGAAATGCGATAAGTAATGTGAATTGCAGAATTCAGTGAATCATCGAATCTTTGAACGCACATTGCGCCCATTAGTATTCTAGTGGGCATGCCTGTTCGAGCGTCATTTCAACCCTTAAGCCTAGCTTAGTGTTGGGAGCCTACTGCTTTTGCTAGCTGTAGCTCCTGAAATACAACGGCGGATCTGCGATATCCTCTGAGCGTAGTTTTCTCGCTTTTGACTGGAGTTGCAGCGTCTTTAGCCGCTAAAAATGGTTGACCTCGGCGAGAAGGTTAGTCATCCTCAC------TCCTCCTGCAAACATTTCGTGTGTCGAAGAGTTTTCGCACCTGCCCATTTTCCCACCACGACCCCGCGGTGCAAACGTCACAGCCCCACTTTGGCAGCCATGCACTTTCCCACAATGAGCATTCGCTGACCCCGCCAAATAGGAAGCCGCCGAGCTCGGAAAGGGTTCCTTCAAGTACGCATGGGTTCTTGACAAGCTCAAGGCCGAGCGTGAGCGTGGTATCACCATTGATATCGCTCTCTGGAAGTTCGAGACCAACGAGTACAATGTCACCGTCATTGGTTAGTATCCCTGTCCACAGACTAACACCGCATTACAGATGCTCCCGGTCCCGTGATTTCATCAAGAACATGGGTGCTGCTTTCTGGTATGTAGCCGCAACTCGACAACGACGTTCTCAGCTTGGTTGGAACCAAACAAAAGACATGATACTGACCGGTCTCTGATAGGCAAACCATCTCTGGCGAGCACGGTCTCGACAGCAATGGAGTGTACGTACCCTTTCCTTGGCTACTTGCTTTCCCATGAACATGTTGGCTAACACTCGTGCTTGCTCAGCTACAACGGTACCTCCGAGCTCCAGCTCGAGCGCATGAGCGTCTACTTCAACGAGGCTTCCGGCAACAAGTACGTTCCTCGTGCTGTCCTCGTCGATCTCGAGCCCGGTACCATGGACGCCGTCCGCGCCGGTCCTTTCGGCCAGCTCTTCCGCCCTGACAACTTCGTCTTCGGTGGAAACAACTGGG
>Pestalotiopsis_chaoyangensis_CFCC_55549
-------------------------ACCCATGTGAACTTACCGTTGCCTCGGCAGAAGCTGCTCGGTGCACCCTACCTTGGAACGGCCTACCCTGTAGCGCCTTACCCTGGAACGGCTTACCCTGTAGCGGCTGCCGGTGGACTACCAAACTCTTGTTATTTTATTGTAATCTGAGCGTCTTATTTTAATAAGTCAAAACTTTCAACAACGGATCTCTTGGTTCTGGCATCGATGAAGAACGCAGCGAAATGCGATAAGTAATGTGAATTGCAGAATTCAGTGAATCATCGAATCTTTGAACGCACATTGCGCCCATTAGTATTCTAGTGGGCATGCCTGTTCGAGCGTCATTTCAACCCTTAAGCCTAGCTTAGTGTTGGGAGCCTACTGCTTTTACTAGCTGTAGCTCCTGAAATACAACGGCGGATCTGCGATATCCTCTGAGCGTAGTTATCTCGCTTTTGACTGGAGTTGCAGCGTCTTTAGCCGCTAAAAATGGTTGACCTC-----------TAGTCATCCTCGCTTCTCATCTTCACGCAAACATTCCCGGTGCCGAAAAGATTTCGCACCTGCCCATTTTCCCAACACGACCCCGCGGTGCAAACGTCGCAGCCCCACTTTGGCAGCCACGCACTTTCCCACAATGAACAATTGCTGACCCCGCCAAATAGGAAGCCGCCGAGCTCGGTAAGGGTTCCTTC---------------------------------------------------------------------------------------------------------------------------------------------------------------------------------------TGCTGCTTTCTGGTATGTAGCCGCAACTCGACAACGACATTCTCAACTTGTTTGGAACCATACGAAAGACTTGATACTGACCGGTCTATGATAGGCAAACCATCTCTGGCGAGCACGGTCTCGACAGCAATGGAGTGTACGTACCCTTTCCCTGGCTACTCGCTTTCTCGTGAACATGTCAGCTAACAGTTGTGCTTGTTCAGCTACAACGGTACCTCCGAGCTCCAGCTCGAGCGCATGAGCGTCTACTTCAACGAGGCTTCCGGCAACAAGTACGTTCCTCGTGCCGTCCTCGTCGATCTCGAGCCCGGTACCATGGATGCCGTCCGCGCCGGTCCTTTCGGTCAGCTCTTCCGCCCTGACAACTTCGTC-------------------
>Pestalotiopsis_chaoyangensis_CFCC_58805
-------------------------ACCCATGTGAACTTACCGTTGCCTCGGCAGAAGCTGCTCGGTGCACCCTACCTTGGAACGGCCTACCCTGTAGCGCCTTACCCTGGAACGGCTTACCCTGTAGCGGCTGCCGGTGGACTACCAAACTCTTGTTATTTTATTGTAATCTGAGCGTCTTATTTTAATAAGTCAAAACTTTCAACAACGGATCTCTTGGTTCTGGCATCGATGAAGAACGCAGCGAAATGCGATAAGTAATGTGAATTGCAGAATTCAGTGAATCATCGAATCTTTGAACGCACATTGCGCCCATTAGTATTCTAGTGGGCATGCCTGTTCGAGCGTCATTTCAACCCTTAAGCCTAGCTTAGTGTTGGGAGCCTACTGCTTTTACTAGCTGTAGCTCCTGAAATACAACGGCGGATCTGCGATATCCTCTGAGCGTAGTTATCTCGCTTTTGACTGGAGTTGCAGCGTCTTTAGCCGCTAAAAATGGTTGACCTC-----------TAGTCATCCTCGCTTCTCATCTTCACGCAAACATTCCCGGTGCCGAAAAGATTTCGCACCTGCCCATTTTCCCAACACGACCCCGCGGTGCAAACGTCGCAGCCCCACTTTGGCAGCCACGCACTTTCCCACAATGAACAATTGCTGACCCCGCCAAATAGGAAGCCGCCGAGCTCGGTAAGGGTTCCTTC---------------------------------------------------------------------------------------------------------------------------------------------------------------------------------------TGCTGCTTTCTGGTATGTAGCCGCAACTCGACAACGACATTCTCAACTTGTTTGGAACCATACGAAAGACTTGATACTGACCGGTCTATGATAGGCAAACCATCTCTGGCGAGCACGGTCTCGACAGCAATGGAGTGTACGTACCCTTTCCCTGGCTACTCGCTTTCTCGTGAACATGTCAGCTAACAGTTGTGCTTGTTCAGCTACAACGGTACCTCCGAGCTCCAGCTCGAGCGCATGAGCGTCTACTTCAACGAGGCTTCCGGCAACAAGTACGTTCCTCGTGCCGTCCTCGTCGATCTCGAGCCCGGTACCATGGATGCCGTCCGCGCCGGTCCTTTCGGTCAGCTCTTCCGCCCTGACAACTTCGTC-------------------
>Pestalotiopsis_chiangmaiensis_MFLUCC_22_0127
--TTATAGAGTTTTCTAAACTCCCAACCCATGTGAACTTACCGTTGCCTCGGCAGAAGCTGCTCGGTGCACCTTACCTTGGAACGGCCTACCCTGTAGCGCCTTACCCTGGAACGGCTTACCCTGTAGCGGCTGCCGGTGGACTACCAAACTCTTGTTATTTTATTGTAATCTGAGCGTCTTATTTTAATAAGTCAAAACTTTCAACAACGGATCTCTTGGTTCTGGCATCGATGAAGAACGCAGCGAAATGCGATAAGTAATGTGAATTGCAGAATTCAGTGAATCATCGAATCTTTGAACGCACATTGCGCCCATTAGTATTCTAGTGGGCATGCCTGTTCGAGCGTCATTTCAACCCTTAAGCCTAGCTTAGTGTTGGGAGCCTACTGCTTTTACTAGCTGTATCTCCTGAAATACAACGGCGGATCTGCGATATCCTCTGAGCGTAGTTATCTCGCTTTTGACTGGAGTTGCAGCGTCCTTAGCCGCTAAAAATGGTTGACCTCGG------------TCATCCTCACTCCTCATCATCATGCAAACATTTCCGGTGCCAAAAAGTTTTCGCACCTGCCCATTTTCCCAGCACGACCCCGCGGTGCAAACGTCATAGCCCCACTTCGACAGCCGCGCACTTTCCCACAATGAACAATTGCTGACCCCGCCAAATAGGAAGCCGCCGAGCTCGGAAAGGGTTCCTTCAAGTACGCATGGGTTCTTGACAAGCTCAAGGCCGAGCGTGAGCGTGGTATCACCATTGATATCGCTCTCTGGAAGTTCGAGACCAACGAGTACAATGTCACCGTCATTGGTTAGTATCCCTGTCCACAGACTAACCTTACAACACAGACGCTCCCGGTCCCGTGATTTCATCAAGA-----GGTGCTGCCTTCTGGTATGTAGCCGCAACTCGACAACGACGTTCTCAACTTGGTTGAAACCAAATGAAAGACTTGATACTGACCGGTCTCTGATAGGCAAACCATCTCTGGCGAGCACGGTCTCGACAGCAATGGAGTGTACGTACCCTTTCCCTGGCTACTCGCTTTCTCGTGAACATGTCAGCTAACACTCGTGCTTGTTCAGCTACAACGGTACCTCCGAGCTCCAGCTCGAGCGCATGAGCGTCTACTTCAACGAGGCTTCCGGCAACAAGTACGTTCCTCGTGCCGTCCTCGTCGATCTCGAGCCCGGTACCATGGATGCCGTCCGCGCCGGTCCTTTCGGTCAGCTCTTCCGCCCTGACAACTTCGTCTTCGGTGGAAACAACTGGG
>Pestalotiopsis_chiaroscuro_BRIP_72970
CATTATAGAGTTTTCTAAACTCCCAACCCATGTGAACTTACCGTTGCCTCGGCAGAAGCTGCTCGGTGCACCTTACCTTGGAACGGCCTACCCTGTAGCGCCTTACCCTGGAACGGCTTACCCTGCAACGGCTGCCGGTGGACTACCAAACTCTTGTTATTTTATGGTTATCTGAGCGTCTTATTTTAATAAGTCAAAACTTTCAACAACGGATCTCTTGGTTCTGGCATCGATGAAGAACGCAGCGAAATGCGATAAGTAATGTGAATTGCAGAATTCAGTGAATCATCGAATCTTTGAACGCACATTGCGCCCATTAGTATTCTAGTGGGCATGCCTGTTCGAGCGTCATTTCAACCCTTAAGCCTAGCTTAGTGTTGGGAGCCTACTGCTTTTGCTAGCGGTAGCTCCTGAAATACAACGGCGGATCTGCGATATCCTCTGAGCGTAGTTATCTCGCTTTTGACTGGAGTTGCAGCGTCTTTAGCCGCTAAAAATGGTTGACCTCGG-----AGGTTAGTCATGCTCAATCCTCATCATCATGCAAACATTTCCGGTGCCGAAATGTTTTCGCACCTGCCCATTTTCCCAGCACGACCCCGCGGTGCAAACGTCACAGCCCCACTTTGGCAGCCACGCACTTTCCCACAATGAACAATTGCTGACCCCGCCAAATAGGAAGCCGCCGAGCTCGGAAAGGGTTCCTTCAAGTACGCATGGGTTCTTGACAAGCTCAAGGCCGAGCGTGAGCGTGGTATCACCATTGATATCGCTCTCTGGAAGTTCGAGACCAACGAGTACAATGTCACCGTCATTGGTTAGTATCCCTGTCCACAGACTAACATCGCAATACAGACGCTCCCGGTCCCGTGATTTCATCAAGAA----GGTGCTGCCTTCTGGTATGTAGCCGCAACTCGACGACGGCATTCTCGGCTTGGTTGGAACCAAACGAAAGACTTGATACTGACCGGTCTCTGATAGGCAAACCATCTCTGGCGAGCACGGTCTCGACAGCAATGGAGTGTACGTACCGCTTCCTTGGCTACTTGCTTTCCCACGAACATGTTAGCTAACACTCGTGCTTGCTCAGCTACAACGGCACCTCCGAGCTCCAGCTCGAGCGCATGAGCGTCTACTTCAACGAGGCTTCCGGCAACAAGTACGTTCCTCGTGCTGTCCTCGTCGATCTCGAGCCCGGTACCATGGACGCCGTCCGCGCCGGTCCTTTCGGCCAGCTCTTCCGCCCTGACAACTTCGTCTTCGGTGGAAAC-------
>Pestalotiopsis_chinensis_MFLUCC_12_0273
CATTATAGAGTTTTCTAAACTCCCAACCCATGTGAACTTACCGTTGCCTCGGCAGAAGCTACCTGG-TTACCCTACCTTGGAACGGCCTACCCTGTAGCGCCTTACCCTGGAACGGCCTACCCTGTAACGGCTGCCGGTGGACTACCAAACTCTTGTTATTTTATTGTAATCTGAGCGTCTTATTTTAATAAGTCAAAACTTTCAACAACGGATCTCTTGGTTCTGGCATCGATGAAGAACGCAGCGAAATGCGATAAGTAATGTGAATTGCAGAATTCAGTGAATCATCGAATCTTTGAACGCACATTGCGCCCATTAGTATTCTAGTGGGCATGCCTGTTCGAGCGTCATTTCAACCCTTAAGCCTAGCTTAGTGTTGGGAGCCTACCGCTTTTGCTAGCGGTAGCTCCTGAAATACAACGGCGGATCTGCGATATCCTCTGAGCGTAGTTATCTCGCTTTTGACTGGAGTTGCAGCGTCTTTAGCCGCTAAAAATGGTTGACCTCGG??????????????????????????????????????????????????????????????????????????????????????????????????????????????????????????????????????????????????????????????????????????????????????????????????????????????????????????????????????????????????????????????????????????????????????????????????????????????????????????????????????????????????????????????????????????????????????????????????????????????????????????????????????????????????????????????????????????????????????????????????????????????????????????????????????????????????????????????????????????????????????????????????????????????????????????????????????????????????????????????????????????????????????????????????????????????????????????????????????????????????????????????????????????????????????????????????????
>Pestalotiopsis_clavata_MFLUCC_12_0268
CATTATAGAGTTTTCTAAACTCCCAACCCATGTGAACTTACCGTTGCCTCGGCAGAAGCTGCTCGGTGCACCTTACCCTGGAACGGCCTACCCTGTAGCGCCTTACCCTGGAACGGCTTACCCTGTAGCGGCTGCCGGTGGACTACCAAACTCTTGTTATTTTATTGTAATCTGAGCGTCTTATTTTAATAAGTCAAAACTTTCAACAACGGATCTCTTGGTTCTGGCATCGATGAAGAACGCAGCGAAATGCGATAAGTAATGTGAATTGCAGAATTCAGTGAATCATCGAATCTTTGAACGCACATTGCGCCCATTAGTATTCTAGTGGGCATGCCTGTTCGAGCGTCATTTCAACCCTTAAGCCTAGCTTAGTGTTGGGAGCCTACTGCTTTTGCTAGCTGTAGCTCCTGAAATACAACGGCGGATCTGCGATATCCTCTGAGCGTAGTTATCTCGCTTTTGACTGGAGTTGCAGCGTCTTTAGCCGCTAAAAATGGTTGACCTCGGCGAGAAGGTTAGTCATTCTCACTTCCCATCCTCATGCAAACATTTCCGGTGCCGAAAAGTTTTCGCACCTGCCCATTTTCCCAGCACGACCCCGCGGTGCAAACGTCACAGCCCCACTTTGGCAGTCATGCACTTTCCCACAATGAACAATTGCTGACCCCGCCAAATAGGAAGCCGCCGAGCTCGGAAAGGGTTCCTTCAAGTACGCATGGGTTCTTGACAAGCTCAAGGCCGAGCGTGAGCGTGGTATCACCATTGATATCGCTCTCTGGAAGTTCGAGACCAACGAGTACAATGTCACCGTCATTGGTTAGTATCCCTGTCCACATACTAACATGGCAATCCAGATGCTCCCGGTCCCGTGATTTCATCAAGAACATGGGTGCTGCTTTCTGGTACGTAGTCGCAACTCGACAACGACCTTCTCAACTTGGTTGGAACCAAAGAAAAGACCTGATACTGACCGGTCTCTGATAGGCAAACCATCTCTGGCGAGCACGGTCTCGACAGCAATGGAGTGTACGTACCCTTTCCTTGGCTACTTGCTTTCCCACGAACATCTCAGCTAATACCCGTGATTGTTCAGCTACAACGGTACCTCTGAGCTCCAGCTCGAGCGCATGAGCGTCTACTTCAACGAGGCTTCCGGCAACAAGTACGTTCCTCGTGCCGTCCTCGTCGATCTCGAGCCCGGTACCATGGATGCCGTCCGCGCCGGTCCTTTCGGTCAGCTCTTCCGCCCTGACAACTTTGTCTTCGGTGGAAACAACTGGG
>Pestalotiopsis_colombiensis_CBS_118553
CATTATAGAGTTTTCTAAACTCCCAACCCATGTGAACTTACCGTTGCCTCGGCAGAAGCTGCTCGGTATACCCTACCTTGGAACGGCCTACCCTGTAGCGCCTTACCCTGGAACGGCTTACCCTGCAACGGCTGCCGGTGGACTACTAAACTCTTGTTATTTTATTGTAATCTGAGCGTCTTATTTTAATAAGTCAAAACTTTCAACAACGGATCTCTTGGTTCTGGCATCGATGAAGAACGCAGCGAAATGCGATAAGTAATGTGAATTGCAGAATTCAGTGAATCATCGAATCTTTGAACGCACATTGCGCCCATTAGTATTCTAGTGGGCATGCCTGTTCGAGCGTCATTTCAACCCTTAAGCCTAGCTTAGTGTTGGGAGCCTACTGCTTTTACTAGCTGTAGCTCCTGAAATACAACGGCGGATCTGCGATATCCTCTGAGCGTAGTTATCTCGCTTTTGACTGGAGTTGCAGCGTCTTTAGCCGCTAAAAATGGTTGACCTCGG---GAAGGTTAGTCATGCTCACTCCTCATCATAATGCAAACATTTCCGGTGCCGAAATGTTTTCGCACCTGCCCATTTTCCCAGCACGACCCCGCGGTGCAAACGTCACAGCCCCACTTTGGCAGCCACGCACTTTCCCACAGTGAACAATTGCTAACCCCGCCAAATAGGAAGCCGCCGAGCTCGGAAAGGGTTCCTTCAAGTACGCATGGGTTCTTGACAAGCTCAAGGCCGAGCGTGAGCGTGGTATCACCATTGATATCGCTCTCTGGAAGTTCGAGACCAACGAGTACAATGTCACCGTCATTGGTTAGTATCCCTGTTCACAGACTAACATCACAACACAGACGCTCCCGGTCCCGTGATTTCATCAAGAACATGGGTGCTGCCTTCTGGTATGTAGCCGCAACTCGACGACGACATTCTCGGCTTGGTTGGAACCGAACGAAAGACTTGATACTGACCGGTCTCTGATAGGCAAACCATCTCTGGCGAGCACGGTCTCGACAGCAATGGAGTGTACGTACCATTTCCTTGCCTACTTGCTTTCCCACGAACATGTTAGCTAACACTCGTGCTTGCTCAGCTACAACGGCACCTCCGAGCTCCAGCTCGAGCGCATGAGCGTCTACTTCAACGAGGCGTCCGGCAACAAGTACGTTCCTCGTGCCGTCCTCGTCGATCTCGAGCCCGGTACCATGGACGCCGTCCGCGCCGGTCCTTTCGGCCAGCTCTTCCGCCCTGACAACTTCGTCTTCGGTGGAAACAACTGGG
>Pestalotiopsis_cratoxyli_CGMCC_3_23512
--TTATAGAGTTTTCTAAACTCCCAACCCATGTGAACTTACCGTTGCCTCGGCAGAAGCTGCTCGGTGCACCTTACCTTGGAACGGCCTACCCTGTAGCGCCTTACCCTGGAACGGCTTACCCTGTAGCGGCTGCCGGTGGACTACCAAACTCTTGTTATTTTATTGTAATCTGAGCGTCTTATTTTAATAAGTCAAAACTTTCAACAACGGATCTCTTGGTTCTGGCATCGATGAAGAACGCAGCGAAATGCGATAAGTAATGTGAATTGCAGAATTCAGTGAATCATCGAATCTTTGAACGCACATTGCGCCCATTAGTATTCTAGTGGGCATGCCTGTTCGAGCGTCATTTCAACCCTTAAGCCTAGCTTAGTGTTGGGAGCCTACTGCTTTTGCTAGCTGTAGCTCCTGAAATACAACGGCGGATCTGCGATATCCTCTGAGCGTAGTTATCTCGCTTTTGACTGGAGTTGCAGCGTCTTTAGCCGCTAAAAATGGTTGACCTC--CGAGAAGGTTAGTCATCCTCGCTCCCC--------GCAAACATTTCCGGTGCCGAAAAGTTTTCGCACCTGCCCATTTTCCCAGCACGACCCCGCGGTGCAAACGTCACAGCCCCACTTTGGCAGCCACGCACTTTCCCACAATGAACAATTGCTGACCCCGCCAAATAGGAAGCCGCCGAGCTCGGAAAGGGTTCCTTCAAGTACGCATGGGTTCTTGACAAGCTCAAGGCCGAGCGTGAGCGTGGTATCACCATTGATATCGCTCTCTGGAAGTTCGAGACCAACGAGTACAATGTCACCGTCATTGGTTAGTATCCCCGCCCACAGACTAACTTTACAATACAGACGCTCCCGGTCCCGTGATTTCATCAAGAACATGGGTGCTGCCTTCTGGTATGTAGCGGCAACTCGACAACGACGTTCTCAACTTGGTTGAAGCCAAATGAAAGACTTGATACTGACCGGTCTCTGATAGGCAAACCATCTCTGGCGAGCACGGTCTCGACAGCAATGGAGTGTACGTACCCTTTCCCTGGCTACTCGCTTTCTCGTGAACATGTCAGCTAACACTCGTGCTTGTTCAGCTACAACGGTACCTCCGAGCTCCAGCTCGAGCGCATGAGCGTCTACTTCAACGAGGCTTCCGGCAACAAGTACGTTCCTCGTGCCGTCCTCGTCGATCTCGAGCCCGGTACCATGGATGCCGTCCGCGCCGGTCCTTTCGGTCAGCTCTTCCGCCCTGACAACTTCGTCTTCGGCGGAAACAACTGG-
>Pestalotiopsis_cratoxyli_LC8772
--TTATAGAGTTTTCTAAACTCCCAACCCATGTGAACTTACCGTTGCCTCGGCAGAAGCTGCTCGGTGCACCTTACCTTGGAACGGCCTACCCTGTAGCGCCTTACCCTGGAACGGCTTACCCTGTAGCGGCTGCCGGTGGACTACCAAACTCTTGTTATTTTATTGTAATCTGAGCGTCTTATTTTAATAAGTCAAAACTTTCAACAACGGATCTCTTGGTTCTGGCATCGATGAAGAACGCAGCGAAATGCGATAAGTAATGTGAATTGCAGAATTCAGTGAATCATCGAATCTTTGAACGCACATTGCGCCCATTAGTATTCTAGTGGGCATGCCTGTTCGAGCGTCATTTCAACCCTTAAGCCTAGCTTAGTGTTGGGAGCCTACTGCTTTTGCTAGCTGTAGCTCCTGAAATACAACGGCGGATCTGCGATATCCTCTGAGCGTAGTTATCTCGCTTTTGACTGGAGTTGCAGCGTCTTTAGCCGCTAAAAATGGTTGACCTC--CGAGAAGGTTAGTCATCCTCGCTCCCC--------GCAAACATTTCCGGTGCCGAAAAGTTTTCGCACCTGCCCATTTTCCCAGCACGACCCCGCGGTGCAAACGTCACAGCCCCACTTTGGCAGCCACGCACTTTCCCACAATGAACAATTGCTGACCCCGCCAAATAGGAAGCCGCCGAGCTCGGAAAGGGTTCCTTCAAGTACGCATGGGTTCTTGACAAGCTCAAGGCCGAGCGTGAGCGTGGTATCACCATTGATATCGCTCTCTGGAAGTTCGAGACCAACGAGTACAATGTCACCGTCATTGGTTAGTATCCCCGCCCACAGACTAACTTTACAATACAGACGCTCCCGGTCCCGTGATTTCATCAAGAACATGGGTGCTGCCTTCTGGTATGTAGCGGCAACTCGACAACGACGTTCTCAACTTGGTTGAAGCCAAATGAAAGACTTGATACTGACCGGTCTCTGATAGGCAAACCATCTCTGGCGAGCACGGTCTCGACAGCAATGGAGTGTACGTACCCTTTCCCTGGCTACTCGCTTTCTCGTGAACATGTCAGCTAACACTCGTGCTTGTTCAGCTACAACGGTACCTCCGAGCTCCAGCTCGAGCGCATGAGCGTCTACTTCAACGAGGCTTCCGGCAACAAGTACGTTCCTCGTGCCGTCCTCGTCGATCTCGAGCCCGGTACCATGGATGCCGTCCGCGCCGGTCCTTTCGGTCAGCTCTTCCGCCCTGACAACTTCGTCTTCGGCGGAAACAACTGG-
>Pestalotiopsis_cyclobalanopsidis_CFCC_54328
-------------------CTCCCAACCCATGTGAACTTACCGTTGCCTCGGCAGAGGCTACCCGGT--ACCT--CCCTGGAACGGCCTACCCTGTAGCGCCCGACCCG------GGTTACCCTGTAGCGGCTGCCGGTGGACCACTAAACTCTTGTTATTTTATTGTAATCTGAGCGTCTTATATTAATAAGTCAAAACTTTCAACAACGGATCTCTTGGTTCTGGCATCGATGAAGAACGCAGCGAAATGCGATAAGTAATGTGAATTGCAGAATTCAGTGAATCATCGAATCTTTGAACGCACATTGCGCCCATTAGTATTCTAGTGGGCATGCCTGTTCGAGCGTCATTTCAACCCTTAAGCCTAGCTTAGTGTTGGGAGCCTACTAGCCCTGGGGCCTGTAGCTCCTGAAATACAACGGCGGATCTGTGACATCCTCTGAGCGTAGTTATCTCGCTTTTGTCAGGATTCTCAGCGTC--TGGCCGCTAAAAATGGTTGACCTCGGCGAGAAGGTTAGTCATCCTCAC-TTCCATGCCCGCGTCCAAATCACACGTGTCGAAAATTTTTCGCACCTGCCCACATTCTCTGCACGACCCCGCGGTGCAAACGTCACAGCCCCACCCAAAAATCAATGCACTCTCCCACATTGAGCA-TTGCTAACCCCGCCAAATAGGAAGCCGCCGAGCTCGGTAAGGGTTCCTTCAAGTACGCATGGGTTCTTGACAAGCTCAAGGCCGAGCGTGAGCGTGGTATCACCATCGATATTGCTCTCTGGAAGTTCGAGACCAACGAGTACAATGTCACCGTCATTGGTTAGTATCCCCACCCGGAGACTAACATTGCAACACAGATGCTCCCGGTCCCGTGACTTCATCAAGAACATGGGTGCTGCCTTCTGGTATGTAACCGCAACTCTA---CGACCATCTCGGACTAGTGGCAGCAAGGTCAGAGGCAAGATACTGACTGGTCTCGGATAGGCAAACTATCTCTGGCGAGCACGGTCTCGACAGCAATGGAGTGTATGTACCATATCCCTGACTACTCGCTTTCTGACGAACATGCAAACTAAACTTCGTGGTCCAATAGTTACAACGGTACCTCCGAGCTCCAGCTCGAGCGTATGAGCGTCTACTTCAACGAGGCTTCCGGCAACAAGTACGTTCCCCGTGCCGTCCTCGTCGATCTCGAGCCCGGTACCATGGATGCCGTCCGCGCCGGTCCTTTTGGTCAGCTCTTCCGCCCTGACAATTTCGTCTTCGGTGGCAACAACTGGG
>Pestalotiopsis_cyclobalanopsidis_CFCC_55891
-------------------CTCCCAACCCATGTGAACTTACCGTTGCCTCGGCAGAGGCTACCCGGT--ACCT--CCCTGGAACGGCCTACCCTGTAGCGCCCGACCCG------GGTTACCCTGTAGCGGCTGCCGGTGGACCACTAAACTCTTGTTATTTTATTGTAATCTGAGCGTCTTATATTAATAAGTCAAAACTTTCAACAACGGATCTCTTGGTTCTGGCATCGATGAAGAACGCAGCGAAATGCGATAAGTAATGTGAATTGCAGAATTCAGTGAATCATCGAATCTTTGAACGCACATTGCGCCCATTAGTATTCTAGTGGGCATGCCTGTTCGAGCGTCATTTCAACCCTTAAGCCTAGCTTAGTGTTGGGAGCCTACTAGCCCTGGGGCCTGTAGCTCCTGAAATACAACGGCGGATCTGTGACATCCTCTGAGCGTAGTTATCTCGCTTTTGTCAGGATTCTCAGCGTC--TGGCCGCTAAAAATGGTTGACCTCGGCGAGAAGGTTAGTCATCCTCAC-TTCCATGCCCGCGTCCAAATCACACGTGTCGAAAATTTTTCGCACCTGCCCACATTCTCTGCACGACCCCGCGGTGCAAACGTCACAGCCCCACCCAAAAATCAATGCACTCTCCCACATTGAGCA-TTGCTAACCCCGCCAAATAGGAAGCCGCCGAGCTCGGTAAGGGTTCCTTCAAGTACGCATGGGTTCTTGACAAGCTCAAGGCCGAGCGTGAGCGTGGTATCACCATCGATATTGCTCTCTGGAAGTTCGAGACCAACGAGTACAATGTCACCGTCATTGGTTAGTATCCCCACCCGGAGACTAACATTGCAACACAGATGCTCCCGGTCCCGTGACTTCATCAAGAACATGGGTGCTGCCTTCTGGTATGTAACCGCAACTCTA---CGACCATCTCGGACTAGTGGCAGCAAGGTCAGAGGCAAGATACTGACTGGTCTCGGATAGGCAAACTATCTCTGGCGAGCACGGTCTCGACAGCAATGGAGTGTATGTACCATATCCCTGACTACTCGCTTTCTGACGAACATGCAAACTAAACTTCGTGGTCCAATAGTTACAACGGTACCTCCGAGCTCCAGCTCGAGCGTATGAGCGTCTACTTCAACGAGGCTTCCGGCAACAAGTACGTTCCCCGTGCCGTCCTCGTCGATCTCGAGCCCGGTACCATGGATGCCGTCCGCGCCGGTCCTTTTGGTCAGCTCTTCCGCCCTGACAATTTCGTCTTCGGTGGCAACAACTGGG
>Pestalotiopsis_daliensis_CGMCC_3_23548
-------------------CTCCCAACCCATGTGAACTTACCGTTGCCTCGGCAGAAGCTACCTGG-TTACCTTACCTTGGAACGGCCTACCCTGTAGCGCCTTACCCTGGAACGGCCTACCCTGTAACGGCTGCCGGTGGACTACCAAACTCTTGTTATTTTATTGTAATCTGAGCGTCTTATTTTAATAAGTCAAAACTTTCAACAACGGATCTCTTGGTTCTGGCATCGATGAAGAACGCAGCGAAATGCGATAAGTAATGTGAATTGCAGAATTCAGTGAATCATCGAATCTTTGAACGCACATTGCGCCCATTAGTATTCTAGTGGGCATGCCTGTTCGAGCGTCATTTCAACCCTTAAGCCTAGCTTAGTGTTGGGAGCCTACTGCTTTTGCTAGCGGTAGCTCCTGAAATACAACGGCGGATCTGCGATATCCTCTGAGCGTAGTTATCTCGCTTTTGACTGGAGTTGCAGCGTCTTTAGCCGCTA-------------------------GTAATCATC------TTCCATCCTCATGCAAACATTTCCGGTGCCGAGAAGTTTTCGCATCTGCCCATTTTCCCAGCACGACCCCGCGGTGCAAACGTCACAGCCCCACTTTGGCAGCCATGCACTTTCCCACAATGAACATTTGCTGACCCCGCCAAATAGGAAGCCGCCGAGCTCGGAAAGGGTTCCTTCAAGTACGCATGGGTTCTTGACAAGCTCAAGGCCGAGCGTGAGCGTGGTATCACCATCGATATCGCTCTCTGGAAGTTCGAGACCAACGAGTACAATGTCACCGTCATTGGTTAGTATCCCTGTCCACATACTAACATGGCAACACAGATGCTCCCGGTCCCGTGA------------------------------GTATGTAGCCGCAACTCGACAACGACGTTCTCAACTTGCTTGGAAATAAGGGAAAGACTTGATACTGACCGGTCCCTGATAGGCAAACCATCTCTGGCGAGCACGGTCTCGACAGCAATGGAGTGTATGTATCCTTTCCTTGGCTACTTGCTTTCCCACGAACATCTCAGCTAACACTCGTGGTTGTTCAGCTACAACGGTACCTCCGAGCTCCAGCTCGAGCGCATGAGCGTCTACTTCAACGAGGCTTCCGGCAACAAGTACGTTCCTCGTGCCGTCCTCGTCGATCTCGAGCCCGGTACCATGGATGCCGTCCGCGCCGGTCCTTTCGGTCAGCTCTTCCGCCCTGACAACTTCGTCTTCGGTGGAAACAACT---
>Pestalotiopsis_dianellae_CBS_143421
CATTATAGAGTTTTCTAAACTCCCAACCCATGTGAACTTACCGTTGCCTCGGCAGAGGCTACCCGGT--ACC-TACCCTGGAACGGCCTACCCTGTAGCGCCTTACCCGGGAACGGATTACCCTGTAGCGGCTGCCGGTGGACTACTCAACTCTTGTTATTTTATTGTTATCTGAGCGTCTTATTTTAATAAGTCAAAACTTTCAACAACGGATCTCTTGGTTCTGGCATCGATGAAGAACGCAGCGAAATGCGATAAGTAATGTGAATTGCAGAATTCAGTGAATCATCGAATCTTTGAACGCACATTGCGCCCATTAGTATTCTAGTGGGCATGCCTGTTCGAGCGTCATTTCAACCCTTAAGCCTAGCTTAGTGTTGGGAGCCTACTGCTTTTACTAGCTGTAGCTCCTGAAATACAACGGCGGATCTGCGATATCCTCTGAGCGTAGTTTTCTCGCTTTTGACTGGAGTTGCAGCGTCTTTAGCCGCTAAAAATGGTTGACCTCGG?????????????????????????????????????????????????????????????????????????????????????????????????????????????????????????????????????????????????????????????????????????????????????????????????????????????????????????????????????????????????????????????????????????????????????????????????????????????????????????????????????????????????????????????????????????????????????????????GGTGCTGCTTTCTGGTATGTAGCCGCAACTCTACGACGACGGTCCCAACTTGGTCGGAACCAAACCAAAGACTTGACACTGACCAGTCCTCGATAGGCAAACCATCTCTGGCGAGCACGGTCTCGACAGCAATGGAGTGTACGTACCATTTCCTTGGCTACTTGCTTTCCCGTGAACGTCTAAGCTAACACTCGTGGTTGTTCAGCTACAACGGTACCTCCGAGCTCCAGCTCGAGCGCATGAGCGTCTACTTCAACGAGGCTTCCGGCAACAAGTACGTTCCTCGTGCCGTCCTCGTCGATCTCGAGCCCGGTACCATGGATGCCGTCCGCGCCGGTCCTTTCGGCCAGCTCTTCCGCCCTGACAACTTCGTCTTCGGTGGAAACAACTGGG
>Pestalotiopsis_digitalis_MFLU_14_0208
CATTATAGAGTTTTCTAAACTCCCAACCCATGTGAACTTACCGTTGCCTCGGCAGAAGCTGCTCGGTGCACCCTACCTTGGAACGGCCTACCCTGTAGCGCCTTACCCTGGAACGGCTTACCCTGTAGCGGCTGCCGGTGGACTACCAAACTCTTGTTATTTTATTGTAATCTGAGCGTCTTATTTTAATAAGTCAAAACTTTCAACAACGGATCTCTTGGTTCTGGCATCGATGAAGAACGCAGCGAAATGCGATAAGTAATGTGAATTGCAGAATTCAGTGAATCATCGAATCTTTGAACGCACATTGCGCCCATTAGTATTCTAGTGGGCATGCCTGTTCGAGCGTCATTTCAACCCTTAAGCCTAGCTTAGTGTTGGGAGCCTACTGCTTTTGCTAGCTGTAGCTCCTGAAATACAACGGCGGATCTGCGATATCCTCTGAGCGTAGTTATCTCGCTTTTGACTGGAGTTGCAGCGTCTTTAGCCGCTAAAAATGGTTGACCTCGG?????????????????????????????????????????????????????????????????????????????????????????????????????????????????????????????????????????????????????????????????????????????????????????????????????????????????????????????????????????????????????????????????????????????????????????????????????????????????????????????????????????????????????????????????????????????????????????????GGTGCTGCTTTCTGGTATGTAGCCGCAACTCGACGACGACGTTCTCAACTCGGTTGGAACCAAATGAAAGACTTGATACTGACCGGTCTCTGATAGGCAAACCATCTCTGGCGAGCACGGTCTCGACAGCAATGGAGTGTACGTACCCTTTCCCTGGCTACTCGCTTTCCCACGAACATGCCAGCTAACACTCGTGGTTGTGAAGCTACAACGGTACCTCCGAGCTCCAGCTCGAGCGCATGAGCGTCTACTTCAACGAGGCTTCCGGCAACAAGTACGTTCCTCGTGCCGTCCTCGTCGATCTCGAGCCCGGTACCATGGATGCCGTCCGCGCCGGTCCTTTCGGTCAGCTCTTCCGCCCTGACAACTTCGTCTTCGGTGGAAACAACTGG-
>Pestalotiopsis_dilucida_LC3232
-------------------------ACCCATGTGAACTTACCGTTGCCTCGGCAGAAGCTGCTCGGTATACCTTACCTTGGAACGGCCTACCCTGTAGCGCCTTACCCTGGAACGGCTTACCCTGTGACGGCTGCCGGTGGACTACCAAACTCTTGTTATTTTATTGTAATCTGAGCGTCTTATTTTAATAAGTCAAAACTTTCAACAACGGATCTCTTGGTTCTGGCATCGATGAAGAACGCAGCGAAATGCGATAAGTAATGTGAATTGCAGAATTCAGTGAATCATCGAATCTTTGAACGCACATTGCGCCCATTAGTATTCTAGTGGGCATGCCTGTTCGAGCGTCATTTCAACCCTTAAGCCTAGCTTAGTGTTGGGAGCCTACTGCTTTTGTTAGCTGTAGCTCCTGAAATACAACGGCGGATCTGCGATATCCTCTGAGCGTAGTTATCTCGCTTTTGACTGGAGTTGCAGCGTCTTTAGCCGCTAAAAATGGTTGACCTC--CGAGAAGGTTAGTCATCCTCGCTCCCCATCCTCCTGCAAACATTTCCGGTGCCGAAAAGTTCGCGCACCTGCCCATTTTTCCAACACGACCCCGCGGTGCAAACGTCACAGCCCCACTTTGGCATCCATGCACGTTCCCACCATGAACAATTGCTGACCCCGCCAAATAGGAAGCCGCCGAGCTCGGAAAGGGTTCCTTCAAGTACGCATGGGTTCTTGACAAGCTCAAGGCCGAGCGTGAGCGTGGTATCACCATTGATATCGCTCTCTGGAAGTTCGAGACCAACGAGTACAATGTCACTGTCATTGGTTAGTATCCCTGCTCACAGACTAACATTACGATCCAGACGCTCCCGGTCCCGTGATTTCATCAAGAACATG------GCTTTCTGGTATGTAGCCGCAACTCGACAACGACGTTCTCACCTTGGTCGGAACCAAACAAAAGACATGATACTGACCGGTCTCTGATAGGCAAACCATTTCTGGCGAGCACGGTCTCGACAGCAATGGAGTGTACGTACCCTTTCCTTGGCTACTTGCTTTCCCATGAACGTGTTAGCTAACACTCGTCCTTGCTCAGCTACAACGGTACCTCCGAGCTCCAGCTCGAGCGCATGAGCGTCTACTTCAACGAGGCTTCCGGCAACAAGTACGTTCCTCGTGCCGTCCTCGTCGATCTCGAGCCCGGTACCATGGATGCCGTCCGCGCCGGTCCTTTCGGTCAGCTCTTCCGCCCTGACAACTTCGTCTTCGGTGGAAACAACTGGG
>Pestalotiopsis_dilucida_LC8184
CATTATAGAGTTTTCTAAACTCCCAACCCATGTGAACTTACCGTTGCCTCGGCAGAAGCTGCTCGGTATACCTTACCTTGGAACGGCCTACCCTGTAGCGCCTTACCCTGGAACGGCTTACCCTGTGACGGCTGCCGGTGGACTACCAAACTCTTGTTATTTTATTGTAATCTGAGCGTCTTATTTTAATAAGTCAAAACTTTCAACAACGGATCTCTTGGTTCTGGCATCGATGAAGAACGCAGCGAAATGCGATAAGTAATGTGAATTGCAGAATTCAGTGAATCATCGAATCTTTGAACGCACATTGCGCCCATTAGTATTCTAGTGGGCATGCCTGTTCGAGCGTCATTTCAACCCTTAAGCCTAGCTTAGTGTTGGGAGCCTACTGCTTTTGTTAGCTGTAGCTCCTGAAATACAACGGCGGATCTGCGATATCCTCTGAGCGTAGTTATCTCGCTTTTGACTGGAGTTGCAGCGTCTTTAGCCGCTAAAAATGGTTGACCTCGGCGAGAAGGTTAGTCATCCTCGCTCCCCATCCTCCTGCAAACATTTCCGGTGCCGAAAAGTTCGCGCACCTGCCCATTTTTCCAACACGACCCCGCGGTGCAAACGTCACAGCCCCACTTTGGCATCCATGCACGTTCCCACCATGAACAATTGCTGACCCCGCCAAATAGGAAGCCGCCGAGCTCGGAAAGGGTTCCTTCAAGTACGCATGGGTTCTTGACAAGCTCAAGGCCGAGCGTGAGCGTGGTATCACCATTGATATCGCTCTCTGGAAGTTCGAGACCAACGAGTACAATGTCACTGTCATTGGTTAGTATCCCTGCTCACAGACTAACATTACGATCCAGACGCTCCCGGTCCCGTGATTTCATCAAGA-----GGTGCTGCCTTCTGGTATGTAGCCGCAACTCGACAACGACGTTCTCACCTTGGTCGGAACCAAACAAAAGACATGATACTGACCGGTCTCTGATAGGCAAACCATTTCTGGCGAGCACGGTCTCGACAGCAATGGAGTGTACGTACCCTTTCCTTGGCTACTTGCTTTCCCATGAACGTGTTAGCTAACACTCGTCCTTGCTCAGCTACAACGGTACCTCCGAGCTCCAGCTCGAGCGCATGAGCGTCTACTTCAACGAGGCTTCCGGCAACAAGTACGTTCCTCGTGCCGTCCTCGTCGATCTCGAGCCCGGTACCATGGATGCCGTCCGCGCCGGTCCTTTCGGTCAGCTCTTCCGCCCTGACAACTTCGTCTTCGGTGGAAACAACTGGG
>Pestalotiopsis_diploclisiae_CBS_115449
CATTATAGAGTTTTCTAAACTCCCAACCCATGTGAACTTACCGTTGCCTCGGCAGAAGCTGCTCGGTGCACCCTACCTTGGAACGGCCTACCCTGTAGCGCCTTACCCTGGAACGGCTTACCCTGCAACGGCTGCCGGTGGACTACCAAACTCTTGTTATTTTATGGTTATCTGAGCGTCTTATTTTAATAAGTCAAAACTTTCAACAACGGATCTCTTGGTTCTGGCATCGATGAAGAACGCAGCGAAATGCGATAAGTAATGTGAATTGCAGAATTCAGTGAATCATCGAATCTTTGAACGCACATTGCGCCCATTAGTATTCTAGTGGGCATGCCTGTTCGAGCGTCATTTCAACCCTTAAGCCTAGCTTAGTGTTGGGAGCCTACTGCTTTTGCTAGCTGTAGCTCCTGAAATACAACGGCGGATCTGCGATATCCTCTGAGCGTAGTTATCTCGCTTTTGACTGGAGTTGCAGCGTCTTTAGCCGCTAAAAATGGTTGACCTCGGCGAGAAGGTTAGTCATGCTCACTCCTCATCACCATGCAAACATTTCCGTTGCCGAAATGTTTTCGCACCTGCCCATTTTCCCAGCACGACCCCGCGGTGCAAACGTCACAGCCCCACTTTGGCAGCCACGCACTTTCCCACAATGAACAATTGCTGACCCCGCCAAATAGGAAGCCGCCGAGCTCGGAAAGGGTTCCTTCAAGTACGCATGGGTTCTTGACAAGCTCAAGGCCGAGCGTGAGCGTGGTATCACCATTGATATCGCTCTCTGGAAGTTCGAGACCAACGAGTACAATGTCACCGTCATTGGTTAGTATCCCTGTCCACAGACTAACATCGCGATACAGACGCTCCCGGTCCCGTGATTTCATCAAGAACA--GGTGCTGCCTTCTGGTATGTAGTCGCAACTCGACGACGGCATTCTCGGCTTGGTTGGAACCAAACGAAAGACTTGATACTGACCGGTCTCTGATAGGCAAACCATCTCTGGCGAGCACGGTCTCGACAGCAATGGAGTGTACGTACCGTTTCCTTGGCTACTTGCTTTCCCACGAACATGTTAGCTAACACTCGTGCTTGCTCAGCTACAACGGCACCTCCGAGCTCCAGCTCGAGCGCATGAGCGTCTACTTCAACGAGGCTTCCGGCAACAAGTACGTTCCTCGTGCTGTCCTCGTCGATCTCGAGCCCGGTACCATGGACGCCGTCCGCGCCGGTCCTTTCGGCCAGCTCTTCCGCCCTGACAACTTCGTCTTCGGTGGAAACAACTGGG
>Pestalotiopsis_diploclisiae_CBS_115587
CATTATAGAGTTTTCTAAACTCCCAACCCATGTGAACTTACCGTTGCCTCGGCAGAAGCTGCTCGGTGCACCTTACCTTGGAACGGCCTACCCTGTAGCGCCTTACCCTGGAACGGCTTACCCTGCAACGGCTGCCGGTGGACTACCAAACTCTTGTTATTTTATGGTTATCTGAGCGTCTTATTTTAATAAGTCAAAACTTTCAACAACGGATCTCTTGGTTCTGGCATCGATGAAGAACGCAGCGAAATGCGATAAGTAATGTGAATTGCAGAATTCAGTGAATCATCGAATCTTTGAACGCACATTGCGCCCATTAGTATTCTAGTGGGCATGCCTGTTCGAGCGTCATTTCAACCCTTAAGCCTAGCTTAGTGTTGGGAGCCTACTGCTTTTGCTAGCTGTAGCTCCTGAAATACAACGGCGGATCTGCGATATCCTCTGAGCGTAGTTATCTCGCTTTTGACTGGAGTTGCAGCGTCTTTAGCCGCTAAAAATGGTTGACCTCGGCGAGAAGGTTAGTCATGCTCACTCCTCATCACCATGCAAACATTTCCGTTGCCGAAATGTTTTCGCACCTGCCCATTTTCCCAGCACGACCCCGCGGTGCAAACGTCACAGCCCCACTTTGGCAGCCACGCACTTTCCCACAATGAACAATTGCTGACCCCGCCAAATAGGAAGCCGCCGAGCTCGGAAAGGGTTCCTTCAAGTACGCATGGGTTCTTGACAAGCTCAAGGCCGAGCGTGAGCGTGGTATCACCATTGATATCGCTCTCTGGAAGTTCGAGACCAACGAGTACAATGTCACCGTCATTGGTTAGTATCCCTGTCCACAGACTAACATCGCGATACAGACGCTCCCGGTCCCGTGATTTCATCAAGAACATGGGTGCTGCCTTCTGGTATGTAGTCGCAACTCGACGACGGCATTCTCGGCTTGGTTGGAACCAAACGAAAGACTTGATACTGACCGGTCTCTGATAGGCAAACCATCTCTGGCGAGCACGGTCTCGACAGCAATGGAGTGTACGTACCGTTTCCTTGGCTACTTGCTTTCCCACGAACATGTTAGCTAACACTCGTGCTTGCTCAGCTACAACGGCACCTCCGAGCTCCAGCTCGAGCGCATGAGCGTCTACTTCAACGAGGCTTCCGGCAACAAGTACGTTCCTCGTGCTGTCCTCGTCGATCTCGAGCCCGGTACCATGGACGCCGTCCGCGCCGGTCCTTTCGGCCAGCTCTTCCGCCCTGACAACTTCGTCTTCGGTGGAAACAACTGGG
>Pestalotiopsis_disseminata_CBS_143904
CATTATAGAGTTTTCTAAACTCCCAACCCATGTGAACTTACCGTTGCCTCGGCAGAAGCTGCTCGGTGCACCTTACCTTGGAACGGCCTACCCTGTAGCGCCTTACCCTGGAACGGCTTACCCTGTAGCGGCTGCCGGTGGACTACCAAACTCTTGTTATTTTATTGTAATCTGAGCGTCTTATTTTAATAAGTCAAAACTTTCAACAACGGATCTCTTGGTTCTGGCATCGATGAAGAACGCAGCGAAATGCGATAAGTAATGTGAATTGCAGAATTCAGTGAATCATCGAATCTTTGAACGCACATTGCGCCCATTAGTATTCTAGTGGGCATGCCTGTTCGAGCGTCATTTCAACCCTTAAGCCTAGCTTAGTGTTGGGAGCCTACTGCTTTTACTAGCTGTAGCTCCTGAAATACAACGGCGGATCTGCGATATCCTCTGAGCGTAGTTATCTCGCTTTTGACTGGAGTTGCAGCGTCTTTAGCCGCTAAAAATGGTTGACCTC-------AGGTTAGTCATCCTCGCTCCTCATCCTCATCCAAACATTTCCGGTGCCGAAAAGTTTTCGCACCTGCCCATTTTCCCAGCACGACCCCGCGGTGCAAACGTCACAGCCCCACTTTGGCAGCCACGCACTTTCCCACAATGAACAATTGCTGACCCCGCCAAATAGGAAGCCGCCGAGCTCGGAAAGGGTTCCTTCAAGTACGCATGGGTTCTTGACAAGCTCAAGGCCGAGCGTGAGCGTGGTATCACCATTGATATCGCTCTCTGGAAGTTCGAGACCAACGAGTACAATGTCACCGTCATTGGTTAGTATCCCTGCCCACAGACTAACCTTGCAATACAGACGCTCCCGGTCCCGTGATTTCATCAAGAACA--GGTGCTGCCTTCTGGTATGTAGCCGCAACTCGACAACGAAATTCTCAACTTGTTTGGAACCATACGAAAGACTTGATACTGACCGGTCTATGATAGGCAAACCATCTCTGGCGAGCACGGTCTCGACAGCAATGGAGTGTACGTACCCTTTCCCTGGCTACTCGCTTTCTCGTGAACATGTCAGCTAACAGTCGTGCTTGTTCAGCTACAACGGTACCTCCGAGCTCCAGCTCGAGCGCATGAGCGTCTACTTCAACGAGGCTTCCGGCAACAAGTACGTTCCTCGTGCCGTCCTCGTCGATCTCGAGCCCGGTACCATGGATGCCGTCCGCGCCGGTCCTTTCGGTCAGCTCTTCCGCCCTGACAACTTCGTTTTCGGT-------------
>Pestalotiopsis_disseminata_MEAN_1165
----------TTTTCTAAACTCCCAACCCATGTGAACTTACCGTTGCCTCGGCAGAAGCTGCTCGGTGCACCTTACCTTGGAACGGCCTACCCTGTAGCGCCTTACCCTGGAACGGCTTACCCTGTAGCGGCTGCCGGTGGACTACCAAACTCTTGTTATTTTATTGTAATCTGAGCGTCTTATTTTAATAAGTCAAAACTTTCAACAACGGATCTCTTGGTTCTGGCATCGATGAAGAACGCAGCGAAATGCGATAAGTAATGTGAATTGCAGAATTCAGTGAATCATCGAATCTTTGAACGCACATTGCGCCCATTAGTATTCTAGTGGGCATGCCTGTTCGAGCGTCATTTCAACCCTTAAGCCTAGCTTAGTGTTGGGAGACTACTGCTTTTACTAGCTGTAGCTCCTGAAATACAACGGCGGATCTGCGATATCCTCTGAGCGTAGTTATCTCGCTTTTGACTGGAGTTGCAGCGTCTTTAGCCGCTAAAAATGGTTGACCTCGGCGAGAAGGTTAGTCATCCTCGCTCCTCATCCTCATCCAAACATTTCCGGTGCCGAAAAGTTTTCGCACCTGCCCATTTTCCCAGCACGACCCCGCGGTGCAAACGTCACAGCCCCACTTTGGCAGCCACGCACTTTCCCACAATGAACAATTGCTGACCCCGCCAAATAGGAAGCCGCCGAGCTCGGAAAGGGTTCCTTCAAGTACGCATGGGTTCTTGACAAGCTCAAGGCCGAGCGTGAGCGTGGTATCACCATTGATATCGCTCTCTGGAAGTTCGAGACCAACGAGTACAATGTCACCGTCATTGGTTAGTATCCCTGCCCACAGACTAACCTTGCAATACAGACGCTCCCGGTCCCGTGATTTCATCAAGAACATGGGTGCTGCCTTCTGGTATGTAGCCGCAACTCGACAACGACATTCTCAACTTGTTTGGAACCATACGAAAGACTTGATACTGACCGGTCTATGATAGGCAAACCATCTCTGGCGAGCACGGTCTCGACAGCAATGGAGTGTACGTACCCTTTCCCTGGCTACTCGCTTTCTCGTGAACATGTCAGCTAACAGTCGTGCTTGTTCAGCTACAACGGTACCTCCGAGCTCCAGCTCGAGCGCATGAGCGTCTACTTCAACGAGGCTTCCGGCAACAAGTACGTTCCTCGTGCCGTCCTCGTCGATCTCGAGCCCGGTACCATGGATGCCGTCCGCGCCGGTCCTTTCGGTCAGCTCTTCCGCCCTGACAAC-------------------------
>Pestalotiopsis_diversiseta_MFLUCC_12_0287
CATTATAGAGTTTTTTAAACTCCCAACCCATGTGAACTTACCGTTGCCTCGGCAGAGGCTACCCGGTACACCTTACCCTGGAACGGCCTACCCTGTAGCGCCTTACCCTGGAACGGCTTACCCTGTAGCGGCTGCCGGTGGACTACTAAACTCTTGTTATTTTATTGTAATCTGAGCGTCTTATTTTAATAAGTCAAAACTTTCAACAACGGATCTCTTGGTTCTGGCATCGATGAAGAACGCAGCGAAATGCGATAAGTAATGTGAATTGCAGAATTCAGTGAATCATCGAATCTTTGAACGCACATTGCGCCCATTAGTATTCTAGTGGGCATGCCTGTTCGAGCGTCATTTCAACCCTTAAGCCTAGCTTAGTGTTGGGAGTCTACTGCTTTTACTAGCTGTAGCTCCTGAAATACAACGGCGGATCTGCGATATCCTCTGAGCGTAGTTTTCTCGCTTTTGACTGGAGTTGCAGCGTCTTTAGCCGCTAAAAATGGTTGACCTCGGCGAGAAGGTTAGTCATCCTCAC---TCATCTTCATGCACACATTTCAAGTGCCGAAAAG-TTTCGCACCTGCCCACATTCCCAGCACGACCCCGCGGTGCAAACGTC--AGCCCCACTTTGGCGGCCATGCACTTTCCCACAATGAGCAATTGCTGACCCTGCCAAATAGGAAGCCGCCGAGCTCGGAAAGGGTTCCTTCAAGTACGCATGGGTTCTTGACAAGCTCAAGGCCGAGCGTGAGCGTGGTATCACCATCGATATCGCTCTCTGGAAGTTCGAGACCAACGAGTACAATGTCACCGTCATTGGTCAGTATCCCTGCCCACATACTAACATCGCAATATAGATGCTCCCGGTCCCGTGATTTCATCAAGAACATGGGTGCTGCTTTCTGGTATGTAGCCGCAACTCAACAACGACGTTCTCAACTTGGTTGGAACCAAACGAAAGACTTGATACTGACCCGTCTCTGATAGGCAAACCATCTCTGGCGAGCACGGCCTCGACAGCAATGGAGTGTACGTATCCGTTCCTTGGCTACTTGCTTTCCCACGAACATGCTAGCTGACATCCGTGGTTGTTCAGCTACAACGGTACCTCCGAGCTCCAGCTCGAGCGCATGAGCGTCTACTTCAACGAGGCTTCCGGCAACAAGTACGTTCCTCGTGCCGTCCTCGTCGATCTCGAGCCCGGTACCATGGATGCCGTCCGCGCCGGTCCTTTCGGTCAGCTCTTCCGCCCTGACAACTTCGTCTTCGGTGGAAACAACTGGG
>Pestalotiopsis_doitungensis_MFLUCC_14_0115
CATTATAGAGTTTTCTAAACTCCCAACCCATGTGAACTTACCGTTGCCTCGGCAGAAGCTGCTCGGTGCACCTTACCCTGGAACGGCCTACCTTGTAGCGCCTTACCCTGGAACGGCTTACCCTGTAGCGGCTGCCGGTGGACTACCAAACTCTTGTTATTTTATTGTAATCTGAGCGTCTTATTTTAATAAGTCAAAACTTTCAACAACGGATCTCTTGGTTCTGGCATCGATGAAGAACGCAGCGAAATGCGATAAGTAATGTGAATTGCAGAATTCAGTGAATCATCGAATCTTTGAACGCACATTGCGCCCATTAGTATTCTAGTGGGCATGCCTGTTCGAGCGTCATTTCAACCCTTAAGCCTAGCTTAGTGTTGGGAGCCTACTGCTTTTGCTAGCGGTAGCTCCTGAAATACAACGGCGGATCTGCGATATCCTCTGAGCGTAGTTATCTCGCTTTTGACTGGAGTTGCAGCGTCTTTAGCCGCTAAA----------------GAGAAGGTTAGTCATCCTCACTCCCCAT-----TGCAAACATTTCCGGTGCCGAAAAGTTTTCGCACCTGCCCATTTTCCCAGCACGACCCCGCGGTGCAAACGTCACAGCCCCACTTTGGCAGCCATGCACTTTCCCACAATGAACAATTGCTGACCCCGCCAAATAGGAAGCCGCCGAGCTCGGTAAGGGTC-------------------------------------------------------------------------------------------------------------------------------------------------------------------------------------------GTGCTGCTTTCTGGTACGTAGTCGCAACTCGACAACGACCTTCTCAACTTGGTTGGAACCAAAGAAAAGACCTGATACTGACCGGTCTCTGATAGGCAAACCATCTCTGGCGAGCACGGTCTCGACAGCAATGGAGTGTACGTACCCTTTCCTTGGCTACTTGCTTTCCCACGAACATCTCAGCTAATACCCGTGATTGTTCAGCTACAACGGTACCTCTGAGCTCCAGCTCGAGCGCATGAGCGTCTACTTCAACGAGGCTTCCGGCAACAAGTACGTTCCTCGTGCCGTCCTCGTCGATCTCGAGCCCGGTACCATGGATGCCGTCCGCGCCGGTCCTTTCGGTCAGCTCTTCCGCCCTGACAACTTTGTCTTCGGTGGAAACAACTGGG
>Pestalotiopsis_dracaenae_HGUP4037
??????????????????????????????????????????????????????????????????????????????????????????????????????????????????????????????????????????????????????????????????????????????????????????????????????????????????????????????????????????????????????????????????????????????????????????????????????????????????????????????????????????????????????????????????????????????????????????????????????????????????????????????????????????????????????????????????????????????????????????????????????????????????????????????----------------------TCCTCATCACCATGCAAACATTTCCGTTGCCGAAATGTTTTCGCACCTGCCCATTTTCCCAGCACGACCCCGCGGTGCAAACGTCACAGCCCCACTTTGGCAGCCACGCACTTTCCCACAATGAACAATTGCTGACCCCGCCAAATAGGAAGCCGCCGAGCTCGGAAAGGGTTCCTTCAAGTACGCATGGGTTCTTGACAAGCTCAAGGCCGAGCGTGAGCGTGGTATCACCATTGATATCGCTCTCTGGAAGTTCGAGACCAACGAGTACAATGTCACCGTCATTGGTTAGTATCCCTGTCCACAGACTAACATCGCGATACAGACGCTCCCGGTCCCGTGATTTCATCAAGA----------------------ATCAGGTGCAACTCGACGACGACATTCTCGGCTTGGTTGGAACCAAACGAAAGACTT-ATACTGACCGGTCTCTGATAGGCAAACCATCTCTGGCGAGCACGGTCTCGACAGCAATGGAGTGTACGTACCATTTCCTTGCCTACTTGCTTTCCCACGGACTTGTTAGCTAACACTCGTGCTTGCTCAGCTACAACGGCACCTCCGAGCTCCAGCTCGAGCGCATGAGCGTCTACTTCAACGAGGCTTCCGGCAACAAGTACGTTCCTCGTGCTGTCCTCGTCGATCTCGAGCCCGGTACCATGGACGCCGTCCGTGCCGGTCCTTTCGGCCAGCTCTTCCGCCCTGACAACTTCGTCTTCGGTGGAAACAACTGGT
>Pestalotiopsis_dracaenicola_MFLUCC_18_0913
CATTATAGAGTTTTCTAAACTCCCAACCCATGTGAACTTACCGTTGCCTCGGCAGAAGCTGCTCGGCGCGCCTTACCTTGGAACGGCCTACCCTGTAGCGCCTTACCCTGGAACGGCTTACCCTGCAACGGCTGCCGGTGGACTACCAAACTCTTGTTATTTTATTGTTATCTGAGCGTCTTATTTTAATAAGTCAAAACTTTCAACAACGGATCTCTTGGTTCTGGCATCGATGAAGAACGCAGCGAAATGCGATAAGTAATGTGAATTGCAGAATTCAGTGAATCATCGAATCTTTGAACGCACATTGCGCCCATTAGTATTCTAGTGGGCATGCCTGTTCGAGCGTCATTTCAACCCTTAAGCCTAGCTTAGTGTTGGGAGCCTACTGCTTTTGCTAGCTGTAGCTCCTGAAATACAACGGCGGATCTGCGATATCCTCTGAGCGTAGTTATCTCGCTTTTGACTGGAGTTGCAGCGTCTTTAGCCGCTAAAAATGGTTGACCTCGG----------------------TCCTCATCATCATGCAAACATTTCCGGTGCCGAAAT-TTTTCGCACCTGCCCATTTTTCCAGCACGACCCCGCGGTGCAAACGTCACAGCCCCACTTTGGCGGCCACGCACTTTCCCACAATGAACAATTGCTGACCCCGCCAAATAGGAAGCCGCCGAGCTCGGTAAGGGTTCCTTCAAGTACGCATGGGTTCTTGACAAGCTCAAGGCCGAGCGTGAGCGTGGTATCACCATTGATATCGCTCTCTGGAAGTTCGAGACCAACGAGTACAATGTCACCGTCATTGGTTAGTATCCCTGTCCACAGACTAACATCGCAATACAGACGCTCCCGGTCCCGTGATTTCATCAAGAACAT--GTGCTGCCTTCTGGTATGTAGCCGCAACTCGACGACGACATTCTCGGCTTGGTTGGAACCAAACGAAAGACTTGATACTGACCGGTCTCTGATAGGCAAACCATCTCTGGCGAGCACGGTCTCGACAGCAATGGAGTGTACGTACCGTTTCCTTGGCTACTTGCTTTCCCACGGACTTGTTAGCTAACACTCGTGCTTGCTCAGCTACAACGGCACCTCCGAGCTCCAGCTCGAGCGCATGAGCGTCTACTTCAACGAGGCTTCCGGCAACAAGTACGTTCCTCGTGCTGTCCTCGTCGATCTCGAGCCCGGTACCATGGACGCCGTCCGCGCCGGTCCTTTCGGCCAGCTCTTCCGCCCTGACAACTTCGTCTTCGG--------------
>Pestalotiopsis_dracaenicola_MFLUCC_18_0914
CATTATAGAGTTTTCTAAACTCCCAACCCATGTGAACTTACCGTTGCCTCGGCAGAAGCTGCTCGGCGCGCCTTACCTTGGAACGGCCTACCCTGTAGCGCCTTACCCTGGAACGGCTTACCCTGCAACGGCTGCCGGTGGACTACCAAACTCTTGTTATTTTATTGTTATCTGAGCGTCTTATTTTAATAAGTCAAAACTTTCAACAACGGATCTCTTGGTTCTGGCATCGATGAAGAACGCAGCGAAATGCGATAAGTAATGTGAATTGCAGAATTCAGTGAATCATCGAATCTTTGAACGCACATTGCGCCCATTAGTATTCTAGTGGGCATGCCTGTTCGAGCGTCATTTCAACCCTTAAGCCTAGCTTAGTGTTGGGAGCCTACTGCTTTTGCTAGCTGTAGCTCCTGAAATACAACGGCGGATCTGCGATATCCTCTGAGCGTAGTTATCTCGCTTTTGACTGGAGTTGCAGCGTCTTTAGCCGCTAAAAATGGTTGACCTCGG----------------------TCCTCATCATCATGCAAACATTTCCGGTGCCGAAAT-TTTTCGCACCTGCCCATTTTTCCAGCACGACCCCGCGGTGCAAACGTCACAGCCCCACTTTGGCGGCCACGCACTTTCCCACAATGAACAATTGCTGACCCCGCCAAATAGGAAGCCGCCGAGCTCGGTAAGGGTTCCTTCAAGTACGCATGGGTTCTTGACAAGCTCAAGGCCGAGCGTGAGCGTGGTATCACCATTGATATCGCTCTCTGGAAGTTCGAGACCAACGAGTACAATGTCACCGTCATTGGTTAGTATCCCTGTCCACAGACTAACATCGCAATACAGACGCTCCCGGTCCCGTGATTTCATCAAGAACAT--GTGCTGCCTTCTGGTATGTAGCCGCAACTCGACGACGACATTCTCGGCTTGGTTGGAACCAAACGAAAGACTTGATACTGACCGGTCTCTGATAGGCAAACCATCTCTGGCGAGCACGGTCTCGACAGCAATGGAGTGTACGTACCGTTTCCTTGGCTACTTGCTTTCCCACGGACTTGTTAGCTAACACTCGTGCTTGCTCAGCTACAACGGCACCTCCGAGCTCCAGCTCGAGCGCATGAGCGTCTACTTCAACGAGGCTTCCGGCAACAAGTACGTTCCTCGTGCTGTCCTCGTCGATCTCGAGCCCGGTACCATGGACGCCGTCCGCGCCGGTCCTTTCGGCCAGCTCTTCCGCCCTGACAACTTCGTCTTCGG--------------
>Pestalotiopsis_dracontomelonis_MFLU_14_0207
CATTATAGAGTTTTCTAAACTCCCAACCCATGTGAACTTACCGTTGCCTCGGCAGAAGCTGCTCGGTGCACCTTACCTTGGAACGGCCTACCCTGTAGCGCCTTACCC-GGAACGGCTTACCCTGTAGCGGCTGCCGGCGGACTACCAAACTCTTGTTATTTTATTGTAATCTGAGCGTCTTATTTTAATAAGTCAAAACTTTCAACAACGGATCTCTTGGTTCTGGCATCGATGAAGAACGCAGCGAAATGCGATAAGTAATGTGAATTGCAGAATTCAGTGAATCATCGAATCTTTGAACGCACATTGCGCCCATTAGTATTCTAGTGGGCATGCCTGTTCGAGCGTCATTTCAACCCTTAAGCCTAGCTTAGTGTTGGGAGCCTACTGCTTTTGCTAGCTGTAGCTCCTGAAATACAACGGCGGATCTGCGATATCCTCTGAGCGTAGTTATCTCGCTTTTGACTGGAGTTGCAGCGTCTTTAGCCGCTAAAAATGGTTGACCTCGG---------TAGTCATGCTCACTCCTCATCATCATGCAAACATTTCCGGTGCCGAAAAGTTTTCGCACCTGCCCATTTTCCCGGCACGACCCCGCGGTGCAAACGTCATAGCCCCACTTTGGCAGCCACGCACTTTCCCACAACGAACAATTGCTGACCCCGCCAAATAGGAAGCCGCCGAGCTCGGAAAGGGTTCCTTCAAGTACGCATGGGTTCTTGACAAGCTCAAGGCCGAGCGTGAGCGTGGTATCACCATTGATATCGCTCTCTGGAAGTTCGAGACCAACGAGTACAATGTCACCGTCATTGGTTAGTATCCCCGTCCACAGACTAACCTTGCCATACAGATGCTCCCGGTCCCGTGATTTCATCAAGA-----?????????????????????????????????????????????????????????????????????????????????????????????????????????????????????????????????????????????????????????????????????????????????????????????????????????????????????????????????????????????????????????????????????????????????????????????????????????????????????????????????????????????????????????????????????????????????????????????????????????
>Pestalotiopsis_eleuthero_cocci_HMJAU_60189
CATTATAGAGTTTTTCAAACTCCCAACCCATGTGAACTTACCGTTGCCTCGGCAGAGGCTACCCGGT--ACCTTACCCTGGAACGGCCTACCCTGTAGCGCCTTACCCGGGAACGGGCTACCCTGTAGCGGCTGCCGGCGGACCATCAAACTCTTGTTATTTTATTGTAATCTGAGCGTCTTATTTTAATAAGTCAAAACTTTCAACAACGGATCTCTTGGTTCTGGCATCGATGAAGAACGCAGCGAAATGCGATAAGTAATGTGAATTGCAGAATTCAGTGAATCATCGAATCTTTGAACGCACATTGCGCCCATTAGTATTCTAGTGGGCATGCCTGTTCGAGCGTCATTTCAACCCTTAAGCCTAGCTTAGTGTTGGGAGCCTACCCGCCCTAGGGCCCGTAGCTCCTGAAATACAACGGCGGATCTGTGGCATCCTCTGAGCGTAGTTATCTCGCTTTTGTCAGGAGTCGCAGCGTC--TGGCCGCTAAAAATGGT-GACCT---??????????????????????????????????????????????????????????????????????????????????????????????????????????????????????????????????????????????????????????????????????????????????????????????????????????????????????????????????????????????????????????????????????????????????????????????????????????????????????????????????????????????????????????????????????????????????????????????????????????????????????????????????????????????????????????????????????????????????????????????????????????????????????????????????????????????????????????????????????????????????????????????????????????????????????????????????????????????????????????????????????????????????????????????????????????????????????????????????????????????????????????????????????????????????????????????????????
>Pestalotiopsis_eleuthero_cocci_HMJAU_60190
CATTATAGAGTTTTTCAAACTCCCAACCCATGTGAACTTACCGTTGCCTCGGCAGAGGCTACCCGGT--ACCTTACCCTGGAACGGCCTACCCTGTAGCGCCTTACCCGGGAACGGGCTACCCTGTAGCGGCTGCCGGCGGACCATCAAACTCTTGTTATTTTATTGTAATCTGAGCGTCTTATTTTAATAAGTCAAAACTTTCAACAACGGATCTCTTGGTTCTGGCATCGATGAAGAACGCAGCGAAATGCGATAAGTAATGTGAATTGCAGAATTCAGTGAATCATCGAATCTTTGAACGCACATTGCGCCCATTAGTATTCTAGTGGGCATGCCTGTTCGAGCGTCATTTCAACCCTTAAGCCTAGCTTAGTGTTGGGAGCCTACCCGCCCTAGGGCCCGTAGCTCCTGAAATACAACGGCGGATCTGTGGCATCCTCTGAGCGTAGTTATCTCGCTTTTGTCAGGAGTCGCAGCGTC--TGGCCGCTAAAAATGGT-GACCTCG-?????????????????????????????????????????????????????????????????????????????????????????????????????????????????????????????????????????????????????????????????????????????????????????????????????????????????????????????????????????????????????????????????????????????????????????????????????????????????????????????????????????????????????????????????????????????????????????????GGTGCTGCTTTCTGGTACGTAGCCGGAACCCCA---CGACGATCTCGATCTGGTGGAAGCAATAGAAAAGGCATGATACTGACCTGTCTTCAATAGGCAAACCATCTCTGGCGAGCACGGTCTCGACAGCAATGGAGTGTACGTACCATA-CTTCGGCCAATCCCTTTCCAGCGAGTATGCAAGCTAAATTCCGTGGTCCTTTAGCTACAACGGTACCTCCGAGCTCCAGCTCGAGCGTATGAGCGTTTACTTCAACGAGGCTTCCGGCAACAAGTACGTTCCTCGTGCCGTCCTCGTCGATCTTGAACCCGGTACCATGGATGCCGTCCGCGCCGGTCCCTTCGGTCAGCTCTTCCGCCCTGACAACTTCGTCTTCGGTGGCAACAACTGGG
>Pestalotiopsis_endophytica_MFLUCC_18_0932
CATTATAGAGTTTTCTAAACTCCCAACCCATGTGAACTTACCGTTGCCTCGGCAGAAGCTACCTGG-TTACCCTACCTTGGAACGGCCTACCCTGTAGCGCCTTACCCTGGAACGGCTTACCCTGTAACGGCTGCCGGTGGACTACCAAACTCTTGTTATTTTATTGTAATCTGAGCGTCTTATTTTAATAAGTCAAAACTTTCAACAACGGATCTCTTGGTTCTGGCATCGATGAAGAACGCAGCGAAATGCGATAAGTAATGTGAATTGCAGAATTCAGTGAATCATCGAATCTTTGAACGCACATTGCGCCCATTAGTATTCTAGTGGGCATGCCTGTTCGAGCGTCATTTCAACCCTTAAGCCTAGCTTAGTGTTGGGAGCCTACTGCTTTTGCTAGCTGTAGCTCCTGAAATACAACGGCGGATCTGCGATATCCTCTGAGCGTAGTTATCTCGCTTTTGACTGGAGTTGCAGCGTCTTTAGCCGCTAAAAATGG-TGACCTCGG--------------GATCTCCCTTCCCATCCTTATGCAAATATTGCCGGTGCCGAAAAGTTTTCGCACCTGCCCATTTTCCCAGCACGACCCCGCGGTGCAAACGTCACAGCCCCACTTTGGCAGCCATGCACTTTCCCACAATGAACAATTGCTGACCCCTCCAAATAGGAAGCCGCCGAGCTCGGAAAGGGTTCCTTCAAGTACGCATGGGTCCTTGACAAGCTCAAGGCCGAGCGTGAGCGTGGTATCACCATTGATATCGCTCTCTGGAAGTTCGAGACCAACGAGTACAATGTCACCGTCATTGGTTAGTGTCCCTGTCCACACACTAACATGGCAATACAGATGCTCCCGGTCCCGTGATTTCATCAAGA-----?????????????????????????????????????????????????????????????????????????????????????????????????????????????????????????????????????????????????????????????????????????????????????????????????????????????????????????????????????????????????????????????????????????????????????????????????????????????????????????????????????????????????????????????????????????????????????????????????????????
>Pestalotiopsis_endophytica_MFLUCC_18_0946
CATTATAGAGTTTTCTAAACTCCCAACCCATGTGAACTTACCGTTGCCTCGGCAGAAGCTACCTGG-TTACCCTACCTTGGAACGGCCTACCCTGTAGCGCCTTACCCTGGAACGGCTTACCCTGTAACGGCTGCCGGTGGACTACCAAACTCTTGTTATTTTATTGTAATCTGAGCGTCTTATTTTAATAAGTCAAAACTTTCAACAACGGATCTCTTGGTTCTGGCATCGATGAAGAACGCAGCGAAATGCGATAAGTAATGTGAATTGCAGAATTCAGTGAATCATCGAATCTTTGAACGCACATTGCGCCCATTAGTATTCTAGTGGGCATGCCTGTTCGAGCGTCATTTCAACCCTTAAGCCTAGCTTAGTGTTGGGAGCCTACTGCTTTTGCTAGCTGTAGCTCCTGAAATACAACGGCGGATCTGCGATATCCTCTGAGCGTAGTTATCTCGCTTTTGACTGGAGTTGCAGCGTCCTCTGCCGCTAAAAATGG-TGACCTCGG-----------GGTCTCACCCATCATCATCCTCATGCAAACATTTCCGATGCCGAAAAGTTTTCGCACCTGCCCATTTTCCCAGCACGACCCCGCGGTGCAAACGTCACAGCCCCACTTTGGCAGCCATGCACTTTCCCACAATGAACAAATGCTGACCCCGCCAAATAGGAAGCTGCCGAGCTCGGAAAGGGTTCCTTCAAGTACGCATGGGTTCTTGACAAGCTCAAGGCCGAGCGTGAGCGTGGTATCACCATTGATATCGCTCTCTGGAAGTTCGAGACCAACGAGTACAATGTCACCGTCATTGGTTAGTATCCCTGTCCACATACTAACATCGCAATACAGATGCTCCCGGTCCCGTGATTTCATCAAGA-----?????????????????????????????????????????????????????????????????????????????????????????????????????????????????????????????????????????????????????????????????????????????????????????????????????????????????????????????????????????????????????????????????????????????????????????????????????????????????????????????????????????????????????????????????????????????????????????????????????????
>Pestalotiopsis_ericacearum_IFRDCC_2439
CATTATAGAGTTTTCTAAACTCCCAACCCATGTGAACTTACCGTTGCCTCGGCAGAGGCTACCCGGT--ACC-TACCCTGGAACGGCCTACCCTGTAGCGCCTTACCCGGGAACGGGCTACCCTGTAGCGGCTGCCGGTGGACTACCAAACTCTTGTTATTTTATGGTTATCTGAGCGTCTTATTTTAATAAGTCAAAACTTTCAACAACGGATCTCTTGGTTCTGGCATCGATGAAGAACGCAGCGAAATGCGATAAGTAATGTGAATTGCAGAATTCAGTGAATCATCGAATCTTTGAACGCACATTGCGCCCATTAGTACTCTAGTGGGCATGCCTGTTCGAGCGTCATTTCAACCCTTAAGCCTAGCTTAGTGTTGGGAGCCTACTGCTTTTGCTAGCTGTAGCTCCTGAAATACAACGGCGGATCTGCGGTATCCTCTGAGCGTAGTTTTCTCGCTTTTGACTGGAATTGCAGCGTCCTTAGCCGCTAAAAATGGTTGACCTCGGCGAGAAGGTTGGTTATCCTCAA---TCATGCCCATTCAAATATTTCAGGTGCCGAGAATTATTCGCACCTGCCCACATTCTCTGCGCGACCCCGCGGTGCAAACGTCACAGCCCCACTTTCGCAGCCATGCATCTCTCCACAATGAGCAACTGCTGACCCCGCCAAACAGGAAGCCGCCGAGCTCGGTAAGGGTTCCTTCAAGTACGCCTGGGTTCTTGACAAGCTCAAGGCCGAGCGTGAGCGTGGTATCACCATCGATATCGCTCTCTGGAAGTTCGAGACCAACGAGTACAATGTCACCGTCATTGGTTAGTCTACCCGTCCACATACTAACATGGCAATACAGACGCTCCCGGTCCCGTGACTTCATCAAGAACATGGGTGCTGCTTTCTGGTATGTAGCCGCAACTCGACAACGACGTTCTCAACCTGGTTGGAACCAAACGAAAGACTTGATACTGACCCGTCTTTGATAGGCAAACCATCTCTGGCGAGCACGGTCTCGACAGCAATGGAGTGTACGTACCCTT-CCTTGGCTACCTACTTTTCGATG---------GCTAATACTCG---TCGTTCAGCTACAACGGTACCTCCGAGCTCCAGCTCGAGCGCATGAGCGTCTACTTCAACGAGGCTTCCGGCAACAAGTACGTTCCTCGTGCCGTCCTCGTCGATCTCGAGCCCGGTACCATGGATGCCGTCCGCGCCGGTCCTTTCGGTCAGCTCTTCCGCCCTGACAACTTCGTCTTCGGTGGAAACAACTGGG
>Pestalotiopsis_etonensis_BRIP_66615
CATTATAGAGTTTTCTAAACTCCCAACCCATGTGAACTTACCGTTGCCTCGGCAGAAGCTGCTCGGTGCACCTTACCTTGGAACGGCCTACCCTGTAGCGCCTTACCCTGGAACGGCTTACCCTGTAGCGGCTGCCGGCGGACTACCAAACTCTTGTTATTTTATTGTAATCTGAGCGTCTTATTTTAATAAGTCAAAACTTTCAACAACGGATCTCTTGGTTCTGGCATCGATGAAGAACGCAGCGAAATGCGATAAGTAATGTGAATTGCAGAATTCAGTGAATCATCGAATCTTTGAACGCACATTGCGCCCATTAGTATTCTAGTGGGCATGCCTGTTCGAGCGTCATTTCAACCCTTAAGCCTAGCTTAGTGTTGGGAGCCTACTGCTTTTGCTAGCTGTAGCTCCTGAAATACAACGGCGGATCTGCGATATCCTCTGAGCGTAGTTATCTCGCTTTTGACTGGAGTTGCAGCGTCTTTAGCCGCTAAAAATGGTTGACCTCGG-GAGAAGGTTAGTCATCCTCGCTCCTCATCATCATACAAACATTTCCGGTGCCGAAAAGTTTTCGCACCTGCCCATTTTCCCATCACGACCCCGCGGTGCAAACGTCATAGCCCCACTTTGGCAGCCACGCACTCTCCCACAATGAACAATTGCTGACCCCGCCAAATAGGAAGCCGCCGAGCTCGGAAAGGGTTCCTTCAAGTACGCATGGGTTCTTGACAAGCTCAAGGCCGAGCGTGAGCGTGGTATCACCATTGATATCGCTCTCTGGAAGTTCGAGACCAACGAGTACAATGTCACCGTCATTGGTTAGTATCCCTGCCCACAGACTAACCTTACAATACAGACGCTCCCGGTCCCGTGATTTCATCAAGAACATGGGTGCTGCCTTCTGGTATGTAGCCGCAACTCGACAACGACGTTCTCAACTTGGTTGAAACCAAATGAAAGACTTGATACTGACCGGTCTATGATAGGCAAACCATTTCTGGCGAGCACGGTCTCGACAGCAATGGAGTGTACGTACCCTTTCCCTGGCTACTCGCCTTCTCGTGAACATGTCAGCTAACAGTCGTGCTTGTTCAGCTACAACGGTACCTCCGAGCTCCAGCTCGAGCGCATGAGCGTCTACTTCAACGAGGCTTCCGGCAACAAGTACGTTCCTCGTGCCGTCCTCGTCGATCTCGAGCCCGGTACCATGGATGCCGTCCGCGCCGGTCCTTTCGGTCAGCTCTTCCGCCCTGACAACTTCGTCTTCGGTGGAAACAACTGGG
>Pestalotiopsis_exudata_CGMCC_3_23488
--TTATAGAGTTTTCTAAACTCCCAACCCATGTGAACTTACCGTTGCCTCGGCAGAAGCTGCTCGGTGCACCTTACCTTGGAACGGCCTACCCTGTAGCGCCTTACCCTGGAACGGCTTACCCTGCAGCGGCTGCCGGTGGACTACCAAACTCTTGTTATTTTATTGTAATCTGAGCGTCTTATTTTAATAAGTCAAAACTTTCAACAACGGATCTCTTGGTTCTGGCATCGATGAAGAACGCAGCGAAATGCGATAAGTAATGTGAATTGCAGAATTCAGTGAATCATCGAATCTTTGAACGCACATTGCGCCCATTAGTATTCTAGTGGGCATGCCTGTTCGAGCGTCATTTCAACCCTTAAGCCTAGCTTAGTGTTGGGAGCCTACTGCTTTTACTAGCTGTAGCTCCTGAAATACAACGGCGGATCTGTGATATCCTCTGAGCGTAGTTATCTCGCTTTTGACTGGAGTTGCAGCGTCTTTAGCCGCTAAAAATGGTTGACCTC--CGAGAAGGTTAGTCATCCTCGCTCCTCATTCTCATGCAAACATTTCCGGTGCCGAAAAGTTTTCGCACCTGCCCATTTTCCCAGCACGACCCCGCGGTGCAAACGTCACAGCCCCACTTTGGCAGCCACGCACTTTCCCACAATGAACAATTGCTGACCCCGCCAAATAGGAAGCCGCCGAGCTCGGAAAGGGTTCCTTCAAGTACGCATGGGTTCTTGACAAGCTCAAGGCCGAGCGTGAGCGTGGTATCACCATTGATATCGCTCTCTGGAAGTTCGAGACCAACGAGTACAATGTCACCGTCATTGGTTAGTATCCCTGCCCACAGACTAACCTTGCAATACAGACGCTCCCGGTCCCGTGATTTCATCAAGAACATGGGTGCTGCCTTCTGGTATGTAGCGGCAACTCGACAACGACATTCTCAACCTGGTTGGAACCATACGAAAGACTTGATACTGACCGGTCTATGATAGGCAAACCATCTCTGGCGAGCACGGTCTCGACAGCAATGGAGTGTACGTACCCTTTCCCTGGCTACTCGCTTTCTCGTGAACATGTCAGCTAACAGTCGTGCTTGTTCAGCTACAACGGTACCTCCGAGCTCCAGCTCGAGCGCATGAGCGTCTACTTCAACGAGGCTTCCGGCAACAAGTACGTTCCTCGTGCCGTCCTCGTCGATCTCGAGCCCGGTACCATGGATGCCGTCCGCGCCGGTCCTTTCGGTCAGCTCTTCCGCCCTGACAACTTCGTCTTCGGCGGAAACAACTGG-
>Pestalotiopsis_exudata_LC15850
--TTATAGAGTTTTCTAAACTCCCAACCCATGTGAACTTACCGTTGCCTCGGCAGAAGCTGCTCGGTGCACCTTACCTTGGAACGGCCTACCCTGTAGCGCCTTACCCTGGAACGGCTTACCCTGCAGCGGCTGCCGGTGGACTACCAAACTCTTGTTATTTTATTGTAATCTGAGCGTCTTATTTTAATAAGTCAAAACTTTCAACAACGGATCTCTTGGTTCTGGCATCGATGAAGAACGCAGCGAAATGCGATAAGTAATGTGAATTGCAGAATTCAGTGAATCATCGAATCTTTGAACGCACATTGCGCCCATTAGTATTCTAGTGGGCATGCCTGTTCGAGCGTCATTTCAACCCTTAAGCCTAGCTTAGTGTTGGGAGCCTACTGCTTTTACTAGCTGTAGCTCCTGAAATACAACGGCGGATCTGTGATATCCTCTGAGCGTAGTTATCTCGCTTTTGACTGGAGTTGCAGCGTCTTTAGCCGCTAAAAATGGTTGACCTC--CGAGAAGGTTAGTCATCCTCGCTCCTCATTCTCATGCAAACATTTCCGGTGCCGAAAAGTTTTCGCACCTGCCCATTTTCCCAGCACGACCCCGCGGTGCAAACGTCACAGCCCCACTTTGGCAGCCACGCACTTTCCCACAATGAACAATTGCTGACCCCGCCAAATAGGAAGCCGCCGAGCTCGGAAAGGGTTCCTTCAAGTACGCATGGGTTCTTGACAAGCTCAAGGCCGAGCGTGAGCGTGGTATCACCATTGATATCGCTCTCTGGAAGTTCGAGACCAACGAGTACAATGTCACCGTCATTGGTTAGTATCCCTGCCCACAGACTAACCTTGCAATACAGACGCTCCCGGTCCCGTGATTTCATCAAGAACATGGGTGCTGCCTTCTGGTATGTAGCGGCAACTCGACAACGACATTCTCAACCTGGTTGGAACCATACGAAAGACTTGATACTGACCGGTCTATGATAGGCAAACCATCTCTGGCGAGCACGGTCTCGACAGCAATGGAGTGTACGTACCCTTTCCCTGGCTACTCGCTTTCTCGTGAACATGTCAGCTAACAGTCGTGCTTGTTCAGCTACAACGGTACCTCCGAGCTCCAGCTCGAGCGCATGAGCGTCTACTTCAACGAGGCTTCCGGCAACAAGTACGTTCCTCGTGCCGTCCTCGTCGATCTCGAGCCCGGTACCATGGATGCCGTCCGCGCCGGTCCTTTCGGTCAGCTCTTCCGCCCTGACAACTTCGTCTTCGGCGGAAACAACTGG-
>Pestalotiopsis_ficicrescens_HGUP_861
CATTATAGAGTTTTCTAAACTCCCAACCCATGTGAACTTACCGTTGCCTCGGCAGAAGCTGCTCGGTACACCTTACCTTGGAACGGCCTACCCTGTAGCGCCTTACCCTGGAACGGCTTACCCTGTAACGGCTGCCGGTGGACTACCAAACTCTTGTTATTTTATTGTAATCTGAGCGTCTTATTTTAATAAGTCAAAACTTTCAACAACGGATCTCTTGGTTCTGGCATCGATGAAGAACGCAGCGAAATGCGATAAGTAATGTGAATTGCAGAATTCAGTGAATCATCGAATCTTTGAACGCACATTGCGCCCATTAGTATTCTAGTGGGCATGCCTGTTCGAGCGTCATTTCAACCCTTAAGCCTAGCTTAGTGTTGGGAGCCTACTGCTTTTACTAGCTGTAGCTCCTGAAATACAACGGCGGATCTGCGATATCCTCTGAGCGTAGTTATCTCGCTTTTGACTGGAGTTGCAGCGTCTTTAGCCGCTAAAAATGG-TGACCTCG-CGAGAAGGTTAGTCATCCTCGCTCCCCATCCTCATGCAAACATTTCCGGTGCCGAAAAGTTTCCGCACCTGCCCATTTTCCCAGCACGACCCCGCGGTGCAAACGTCGCAGCCCCACTTTGGCAGCCACGCACTTTCCCACAATGAACAATTGCTGACCCCGCCAAATAGGAAGCCGCCGAGCTCGGAAAGGGTTCCTTCAAGTACGCATGGGTTCTTGACAAGCTCAAGGCCGAGCGTGAGCGTGGTATCACCATTGATATCGCTCTCTGGAAGTTCGAGACCAACGAGTACAATGTCACCGTCATTGGTTAGTATCCCTGTCCACAGACTAACCTTGCAATACAGACGCTCCCGGTCCCGTGATTTCATCAAGAACATGGGTGCTGCCTTCTGGTATGTAGCCGCAACTCGACAACGACATTCTCAACTTGTTTGGAACCATACGAAAGACTTGATACTGACCGGTCTATGATAGGCAAACCATCTCTGGCGAGCACGGTCTCGACAGCAATGGAGTGTACGTCCCCTTTCCCTTGCTACTCGCTTTCTCGTGAACATGTCAGCTAACAGTCGTGCTTGTTCAGCTACAACGGTACCTCCGAGCTCCAGCTCGAGCGTATGAGCGTCTACTTCAACGAGGCTTCCGGCAACAAGTACGTTCCTCGTGCCGTCCTCGTCGATCTCGAGCCCGGTACCATGGATGCCGTCCGCGCCGGTCCTTTCGGTCAGCTCTTCCGCCCTGACAACTTCGTCTTCGGTGGAAACAACTGG-
>Pestalotiopsis_foliicola_CFCC_54440
-------------------------ACCCATGTGAACTTACCGTTGCCTCGGCAGAAGCTGCTCGGTGCACCTTACCCTGGAACGGCCTACCCTGTAGCGCCTTACCCTGGAACGGCCTACCCTGTAGCGGCTGCCGGTGGACTACCAAACTCTTGTTATTGTATTGTAATCTGAGCGTCTTATTTTAATAAGTCAAAACTTTCAACAACGGATCTCTTGGTTCTGGCATCGATGAAGAACGCAGCGAAATGCGATAAGTAATGTGAATTGCAGAATTCAGTGAATCATCGAATCTTTGAACGCACATTGCGCCCATTAGTATTCTAGTGGGCATGCCTGTTCGAGCGTCATTTCAACCCTTAAGCCTAGCTTAGTGTTGGGAGCCTACTGCTTTTACTAGCTGTAGCTCCTGAAATACAACGGCGGATCTGCGATATCCTCTGAGCGTAGTTATCTCGCTTTTGACTGGAGTTGCAGCGTCTTTAGCCGCTAAAAATGGTTGACCTC--CGAGAAGGTTAGTCATCATCGCTCCTCATCCTCATGCAAACATTTCCGGTGCCGAAAAGTTTTCGCACCTGCCCATTTTCCCAGCACGACCCCGCGGTGCAAACGTCACAGCCCCACTTTGGCAGCCACGCACTTTCCCACAATGAACAATTGCTGACCCCGCCAAATAGGAAGCCGCCGAGCTCGGAAAGGGTTCCTTCAAGTACGCATGGGTTCTTGACAAGCTCAAGGCCGAGCGTGAGCGTGGTATCACCATTGATATCGCTCTCTGGAAGTTCGAGACCAACGAGTACAATGTCACCGTCATTGGTTAGTATCCCTGCCCACAGACTAATCTTGCAATACAGACGCTCCCGGTCCCGTGATTTCATCAAGAACATGGGTGCTGCTTTCTGGTATGTAGCCGCAACTCGACAACGACATTCTCAACTTGGTTGAAACCAAAAGAAAGACCTGATACTGACCGGTCTTTGATAGGCAAACCATCTCTGGCGAGCACGGTCTCGACAGCAATGGAGTGTACGTACCCTTTCCCTGGCTACTCGTTTTTCCACGAACATGTCAGCTAACAGTCGTGCTTGTTCAGCTACAACGGTACCTCCGAGCTCCAGCTCGAGCGCATGAGCGTCTACTTCAACGAGGCTTCCGGTAACAAGTACGTTCCTCGTGCCGTCCTCGTCGATCTCGAGCCCGGTACCATGGATGCCGTCCGCGCCGGTCCTTTCGGTCAGCTCTTCCGCCCTGACAACTTCGTCTTCGGCGGAAACAACTGGG
>Pestalotiopsis_foliicola_CFCC_57359
-------------------------ACCCATGTGAACTTACCGTTGCCTCGGCAGAAGCTGCTCGGTGCACCTTACCCTGGAACGGCCTACCCTGTAGCGCCTTACCCTGGAACGGCCTACCCTGTAGCGGCTGCCGGTGGACTACCAAACTCTTGTTATTGTATTGTAATCTGAGCGTCTTATTTTAATAAGTCAAAACTTTCAACAACGGATCTCTTGGTTCTGGCATCGATGAAGAACGCAGCGAAATGCGATAAGTAATGTGAATTGCAGAATTCAGTGAATCATCGAATCTTTGAACGCACATTGCGCCCATTAGTATTCTAGTGGGCATGCCTGTTCGAGCGTCATTTCAACCCTTAAGCCTAGCTTAGTGTTGGGAGCCTACTGCTTTTACTAGCTGTAGCTCCTGAAATACAACGGCGGATCTGCGATATCCTCTGAGCGTAGTTATCTCGCTTTTGACTGGAGTTGCAGCGTCTTTAGCCGCTAAAAATGGTTGACCTC--CGAGAAGGTTAGTCATCATCGCTCCTCATCCTCATGCAAACATTTCCGGTGCCGAAAAGTTTTCGCACCTGCCCATTTTCCCAGCACGACCCCGCGGTGCAAACGTCACAGCCCCACTTTGGCAGCCACGCACTTTCCCACAATGAACAATTGCTGACCCCGCCAAATAGGAAGCCGCCGAGCTCGGAAAGGGTTCCTTCAAGTACGCATGGGTTCTTGACAAGCTCAAGGCCGAGCGTGAGCGTGGTATCACCATTGATATCGCTCTCTGGAAGTTCGAGACCAACGAGTACAATGTCACCGTCATTGGTTAGTATCCCTGCCCACAGACTAATCTTGCAATACAGACGCTCCCGGTCCCGTGATTTCATCAAGAACATGGGTGCTGCTTTCTGGTATGTAGCCGCAACTCGACAACGACATTCTCAACTTGGTTGAAACCAAAAGAAAGACCTGATACTGACCGGTCTTTGATAGGCAAACCATCTCTGGCGAGCACGGTCTCGACAGCAATGGAGTGTACGTACCCTTTCCCTGGCTACTCGTTTTTCCACGAACATGTCAGCTAACAGTCGTGCTTGTTCAGCTACAACGGTACCTCCGAGCTCCAGCTCGAGCGCATGAGCGTCTACTTCAACGAGGCTTCCGGTAACAAGTACGTTCCTCGTGCCGTCCTCGTCGATCTCGAGCCCGGTACCATGGATGCCGTCCGCGCCGGTCCTTTCGGTCAGCTCTTCCGCCCTGACAACTTCGTCTTCGGCGGAAACAACTGGG
>Pestalotiopsis_foliicola_CFCC_57360
-------------------------ACCCATGTGAACTTACCGTTGCCTCGGCAGAAGCTGCTCGGTGCACCTTACCCTGGAACGGCCTACCCTGTAGCGCCTTACCCTGGAACGGCCTACCCTGTAGCGGCTGCCGGTGGACTACCAAACTCTTGTTATTGTATTGTAATCTGAGCGTCTTATTTTAATAAGTCAAAACTTTCAACAACGGATCTCTTGGTTCTGGCATCGATGAAGAACGCAGCGAAATGCGATAAGTAATGTGAATTGCAGAATTCAGTGAATCATCGAATCTTTGAACGCACATTGCGCCCATTAGTATTCTAGTGGGCATGCCTGTTCGAGCGTCATTTCAACCCTTAAGCCTAGCTTAGTGTTGGGAGCCTACTGCTTTTACTAGCTGTAGCTCCTGAAATACAACGGCGGATCTGCGATATCCTCTGAGCGTAGTTATCTCGCTTTTGACTGGAGTTGCAGCGTCTTTAGCCGCTAAAAATGGTTGACCTC--CGAGAAGGTTAGTCATCATCGCTCCTCATCCTCATGCAAACATTTCCGGTGCCGAAAAGTTTTCGCACCTGCCCATTTTCCCAGCACGACCCCGCGGTGCAAACGTCACAGCCCCACTTTGGCAGCCACGCACTTTCCCACAATGAACAATTGCTGACCCCGCCAAATAGGAAGCCGCCGAGCTCGGAAAGGGTTCCTTCAAGTACGCATGGGTTCTTGACAAGCTCAAGGCCGAGCGTGAGCGTGGTATCACCATTGATATCGCTCTCTGGAAGTTCGAGACCAACGAGTACAATGTCACCGTCATTGGTTAGTATCCCTGCCCACAGACTAATCTTGCAATACAGACGCTCCCGGTCCCGTGATTTCATCAAGAACATGGGTGCTGCTTTCTGGTATGTAGCCGCAACTCGACAACGACATTCTCAACTTGGTTGAAACCAAAAGAAAGACCTGATACTGACCGGTCTTTGATAGGCAAACCATCTCTGGCGAGCACGGTCTCGACAGCAATGGAGTGTACGTACCCTTTCCCTGGCTACTCGTTTTTCCACGAACATGTCAGCTAACAGTCGTGCTTGTTCAGCTACAACGGTACCTCCGAGCTCCAGCTCGAGCGCATGAGCGTCTACTTCAACGAGGCTTCCGGTAACAAGTACGTTCCTCGTGCCGTCCTCGTCGATCTCGAGCCCGGTACCATGGATGCCGTCCGCGCCGGTCCTTTCGGTCAGCTCTTCCGCCCTGACAACTTCGTCTTCGGCGGAAACAACTGGG
>Pestalotiopsis_formosana_NTUCC_17_009
CATTATAGAGTTTTCTAAACTCCCAACCCATGTGAACTTACCGTTGCCTCGGCAGAAGCTGCTCGGTGCACCTTACCTTGGAACGGCCTACCCTGTAGCGCCTTACCCTGGAACGGCTTACCCTGTAGCGGCTGCCGGTGGACTACCAAACTCTTGTTATTTTATTGTAATCTGAGCGTCTTATTTTAATAAGTCAAAACTTTCAACAACGGATCTCTTGGTTCTGGCATCGATGAAGAACGCAGCGAAATGCGATAAGTAATGTGAATTGCAGAATTCAGTGAATCATCGAATCTTTGAACGCACATTGCGCCCATTAGTATTCTAGTGGGCATGCCTGTTCGAGCGTCATTTCAACCCTTAAGCCTAGCTTAGTGTTGGGAGCCTACTGCTTTTACTAGCTGTAGCTCCTGAAATACAACGGCGGATCTGCGATATCCTCTGAGCGTAGTTATCTCGCTTTTGACTGGAGTTGCAGCGTCTTTAGCCGCTAAAAATGGTGT-----------------------------TCCTCATCTTCATGCAAAGATTTCCGGTGCCGAAAAGTTTTCGCACCTGCCCATTTTCCCAGCACGACCCCGCGGTGCAAACGTCATAGCCCCACTTTGGCAGCCACGCACTCTCCCACAATGAACAATTGCTGACCCCGCCAAATAGGAAGCCGCTGAGCTCGGAAAGGGTTCCTTCAAGTACGCATGGGTTCTTGACAAGCTCAAGGCCGAGCGTGAGCGTGGTATCACCATTGATATCGCTCTCTGGAAGTTCGAGACCAACGAGTACAATGTCACCGTCATTGGTTAGTATCCCTGCCCACAGACTAACCTTACAATACAGACGCTCCCGGTCCCGTGATTTCATCAAGAACATG-----------C----------ATGCAACTCGACAACGACGTTCTCAACTTGGTTGAAACCAAATGAAAGACTTGATACTGACCGGTCTCTGATAGGCAAACCATCTCTGGCGAGCACGGTCTCGACAGCAATGGAGTGTACGTACCCTTTCCCTGGCTACTCGCTTTCTCGTGAACATGTCAGCTAACACTCGTGCTTGTTCAGCTACAACGGTACCTCCGAGCTCCAGCTCGAGCGCATGAGCGTCTACTTCAACGAGGCTTCCGGCAACAAGTACGTTCCTCGTGCCGTCCTCGTCGATCTCGAGCCCGGTACCATGGATGCCGTCCGCGCCGGTCCTTTCGGTCAGCTCTTCCGCCCTGACAACTTCGTCTTCGGTGGAAACAACTGGG
>Pestalotiopsis_formosana_NTUCC_17_010
CATTATAGAGTTTTCTAAACTCCCAACCCATGTGAACTTACCGTTGCCTCGGCAGAAGCTGCTCGGTGCACCTTACCTTGGAACGGCCTACCCTGTAGCGCCTTACCCTGGAACGGCTTACCCTGTAGCGGCTGCCGGTGGACTACCAAACTCTTGTTATTTTATTGTAATCTGAGCGTCTTATTTTAATAAGTCAAAACTTTCAACAACGGATCTCTTGGTTCTGGCATCGATGAAGAACGCAGCGAAATGCGATAAGTAATGTGAATTGCAGAATTCAGTGAATCATCGAATCTTTGAACGCACATTGCGCCCATTAGTATTCTAGTGGGCATGCCTGTTCGAGCGTCATTTCAACCCTTAAGCCTAGCTTAGTGTTGGGAGCCTACTGCTTTTACTAGCTGTAGCTCCTGAAATACAACGGCGGATCTGCGATATCCTCTGAGCGTAGTTATCTCGCTTTTGACTGGAGTTGCAGCGTCTTTAGCCGCTAAAAATGGTGT-----------------------------TCCTCATCTTCATGCAAAGATTTCCGGTGCCGAAAAGTTTTCGCACCTGCCCATTTTCCCAGCACGACCCCGCGGTGCAAACGTCATAGCCCCACTTTGGCAGCCACGCACTCTCCCACAATGAACAATTGCTGACCCCGCCAAATAGGAAGCCGCTGAGCTCGGAAAGGGTTCCTTCAAGTACGCATGGGTTCTTGACAAGCTCAAGGCCGAGCGTGAGCGTGGTATCACCATTGATATCGCTCTCTGGAAGTTCGAGACCAACGAGTACAATGTCACCGTCATTGGTTAGTATCCCTGCCCACAGACTAACCTTACAATACAGACGCTCCCGGTCCCGTGATTTCATCAAGAACATG-----------C----------ATGCAACTCGACAACGACGTTCTCAACTTGGTTGAAACCAAATGAAAGACTTGATACTGACCGGTCTCTGATAGGCAAACCATCTCTGGCGAGCACGGTCTCGACAGCAATGGAGTGTACGTACCCTTTCCCTGGCTACTCGCTTTCTCGTGAACATGTCAGCTAACACTCGTGCTTGTTCAGCTACAACGGTACCTCCGAGCTCCAGCTCGAGCGCATGAGCGTCTACTTCAACGAGGCTTCCGGCAACAAGTACGTTCCTCGTGCCGTCCTCGTCGATCTCGAGCCCGGTACCATGGATGCCGTCCGCGCCGGTCCTTTCGGTCAGCTCTTCCGCCCTGACAACTTCGTCTTCGGTGGAAACAACTGGG
>Pestalotiopsis_furcata_LC6691
-------------------------ACCCATGTGAACTTACCGTTGCCTCGGCAGAAGCTACCCGGT--ACCTTACCTTGGAACGGCCTACCCTGTAGCGCCTTACCCTGGAACGGTCTACCCTGTAACGGCTGCCGGTGGACTACCAAACTCTTGTTATTTTTATGTTATCTGAGCGTCTTATTTTAATAAGTCAAAACTTTCAACAACGGATCTCTTGGTTCTGGCATCGATGAAGAACGCAGCGAAATGCGATAAGTAATGTGAATTGCAGAATTCAGTGAATCATCGAATCTTTGAACGCACATTGCGCCCATTAGTATTCTAGTGGGCATGCCTGTTCGAGCGTCATTTCAACCCTTAAGCCTAGCTTAGTGTTGGGAGCCTACTGCTTTTGTTAGCTGTAGCTCCTGAAATACAACGGCGGATCTGCGATATCCTCTGAGCGTAGTTTCCTCGCTTTTGACTGGAGTTGCAGCGTCTTTAGCCGCTAAAAATGGTTGACCTC--CGAGAAGGTTAGTTATCCTCAC------TCCTCACGCAAACATTTCAGGCGTCGAAAATTTTTCGCGCCTGCCCACATTCCCAGCACGACCCCGCGGTGCAAACGTCACAGCCCCACTCTGGCAGCCATGAACTTTCCCAT-ACGAGCATCTGCTGACCCCGCCAAATAGGAAGCCGCCGAGCTCGGAAAGGGTTCCTTCAAGTACGCATGGGTTCTTGACAAGCTCAAGGCCGAGCGTGAGCGTGGTATCACCATCGATATCGCTCTCTGGAAGTTCGAGACCAACGAGTACAATGTCACCGTCATTGGTTAGTATCCCTGTCCACAGACTAACACGGCACCACAGATGCTCCCGGTCCCGTGATTTCATCAAGAACATGGGTGCTGCCTTCTGGTATGTAGTTGCAACTCGACAACGACGTTATCAACTTGGTT-AAACCAAACGAAAGACTTGATACTGACAGGCCTCTGATAGGCAAACCATCTCTGGCGAGCACGGTCTCGACAGCAATGGAGTGTACGTACCCTTCCCTTGGCTACCTGCTTCCCACGAAACATGTCAGCTAACACTCGTG---GTTCAGCTACAACGGTACCTCCGAGCTCCAGCTCGAGCGCATGAGCGTCTACTTCAACGAGGCTTCCGGCAACAAGTACGTTCCTCGTGCCGTCCTCGTCGATCTCGAGCCCGGTACCATGGATGCCGTCCGCGCCGGTCCTTTCGGTCAGCTCTTCCGCCCTGACAACTTCGTCTTCGGTGGAAACAACTGGG
>Pestalotiopsis_furcata_MFLUCC_12_0054
CATTATAGAGTTTTTTAAACTCCCAACCCATGTGAACTTACCGTTGCCTCGGCAGAAGCTACCCGGT--ACCTTACCTTGGAACGGCCTACCCTGTAGCGCCTTACCCTGGAACGGCCTACCCTGTAACGGCTGCCGGTGGACTACCAAACTCTTGTTATTTTTATGTTATCTGAGCGTCTTATTTTAATAAGTCAAAACTTTCAACAACGGATCTCTTGGTTCTGGCATCGATGAAGAACGCAGCGAAATGCGATAAGTAATGTGAATTGCAGAATTCAGTGAATCATCGAATCTTTGAACGCACATTGCGCCCATTAGTATTCTAGTGGGCATGCCTGTTCGAGCGTCATTTCAACCCTTAAGCCTAGCTTAGTGTTGGGAGCCTACTGCTTTTGTTAGCTGTAGCTCCTGAAATACAACGGCGGATCTGCGATATCCTCTGAGCGTAGTTTCCTCGCTTTTGACTGGAGTTGCAGCGTCTTTAGCCGCTAAAAATGGTTGACCTCGGCGAGAAGGTTAGTTATCCTCAC------TCCTCACGCAAACATTTCAGGCGTCGAAAATTTTTCGCGCCTGCCCACATTCCCAGCACGACCCCGCGGTGCAAACGTCACAGCCCCACTCTGGCAGCCATGAACTTTCCCAT-ACGAGCATCTGCTGACCCCGCCAAATAGGAAGCCGCCGAGCTCGGAAAGGGTTCCTTCAAGTACGCATGGGTTCTTGACAAGCTCAAGGCCGAGCGTGAGCGTGGTATCACCATCGATATCGCTCTCTGGAAGTTCGAGACCAACGAGTACAATGTCACCGTCATTGGTTAGTATCCCTGTCCACAGACTAACACGGCACCACAGATGCTCCCGGTCCCGTGATTTCATCAAGAACATGGGTGCTGCTTTCTGGTATGTAGTTGCAACTCGACAACGACGTTATCAACTTGGTT-AAACCAAACGAAAGACTTGATACTGACAGGCCTCTGATAGGCAAACCATCTCTGGCGAGCACGGTCTCGACAGCAATGGAGTGTACGTACCCTTCCCTTGGCTACCTGCTTCCCACGAAACATGTCAGCTAACACTCGTG---GTTCAGCTACAACGGTACCTCCGAGCTCCAGCTCGAGCGCATGAGCGTCTACTTCAACGAGGCTTCCGGCAACAAGTACGTTCCTCGTGCCGTCCTCGTCGATCTCGAGCCCGGTACCATGGATGCCGTCCGCGCCGGTCCTTTCGGTCAGCTCTTCCGCCCTGACAACTTCGTCTTCGGTGGAAACAACTGGG
>Pestalotiopsis_fusiformis_CGMCC_3_23495
--TTATAGAGTTTTCTAAACTCCCAACCCATGTGAACTTACCGTTGCCTCGGCAGAAGCTGCTCGGTGCACCCTACCTTGGAACGGCCTACCCTGTAGCGCCTTACCCTGGAACGGCCTACCCTGTAGCGGCTGCCGGTGGACTACCAAACTCTTGTTATTTTATTGTAATCTGAGCGTCTTATTTTAATAAGTCAAAACTTTCAACAACGGATCTCTTGGTTCTGGCATCGATGAAGAACGCAGCGAAATGCGATAAGTAATGTGAATTGCAGAATTCAGTGAATCATCGAATCTTTGAACGCACATTGCGCCCATTAGTATTCTAGTGGGCATGCCTGTTCGAGCGTCATTTCAACCCTTAAGCCTAGCTTAGTGTTGGGAGCCTACTGCTTTTGCTAGCTGTAGCTCCTGAAATACAACGGCGGATCTGCGATATCCTCTGAGCGTAGTTATCTCGCTTTTGACTGGAGTTGCAGCGTCTTTAGCCGCTAAAAATGGTTGACCTC--CGAGAAGGTTAGTCATCCTCGCTCCTCATCTCCATGCCAACATTTCCGGTGTCGAAAAGTTTTCGCACCTGCCCATTTTCCCAGCACGACCCCGCGGTGCAAACGTCGCAGCCCCACTTTGGCAGCCACGCACTTTCCCACAATGAACAATTGCTGAC-CCGCCGAATAGGAAGCCGCCGAGCTCGGAAAGGGTTCCTTCAAGTACGCATGGGTTCTTGACAAGCTCAAGGCCGAGCGTGAGCGTGGTATCACCATTGATATCGCTCTCTGGAAGTTCGAGACCAACGAGTACAATGTCACCGTCATTGGTTAGTATCCCTGCCCACATACTAACCCTGCAATACAGACGCTCCCGGTCCCGTGATTTCATCAAGAACATGGGTGCTGCCTTCTGGTATGTAGCGGCAACTCGACAACGACATTCTCAACTTGTTTGGAACCATACGAAAGACTTGATACTGACCGGTCTATGATAGGCAAACCATCTCTGGCGAGCACGGTCTCGACAGCAATGGAGTGTACGTACCCTTTCCCTGGCTACTCGCTTTCTCGTGAACATGTCAGCTAACAGTCGTGCTTGTTCAGCTACAACGGTACCTCCGAGCTCCAGCTCGAGCGCATGAGCGTCTACTTCAACGAGGCTTCCGGCAACAAGTACGTTCCTCGTGCCGTCCTCGTCGATCTCGAGCCCGGTACCATGGATGCCGTCCGCGCCGGTCCTTTCGGTCAGCTCTTCCGCCCTGACAACTTCGTTTTCGGCGGAAACAACTGG-
>Pestalotiopsis_fusiformis_LC15852
--TTATAGAGTTTTCTAAACTCCCAACCCATGTGAACTTACCGTTGCCTCGGCAGAAGCTGCTCGGTGCACCCTACCTTGGAACGGCCTACCCTGTAGCGCCTTACCCTGGAACGGCCTACCCTGTAGCGGCTGCCGGTGGACTACCAAACTCTTGTTATTTTATTGTAATCTGAGCGTCTTATTTTAATAAGTCAAAACTTTCAACAACGGATCTCTTGGTTCTGGCATCGATGAAGAACGCAGCGAAATGCGATAAGTAATGTGAATTGCAGAATTCAGTGAATCATCGAATCTTTGAACGCACATTGCGCCCATTAGTATTCTAGTGGGCATGCCTGTTCGAGCGTCATTTCAACCCTTAAGCCTAGCTTAGTGTTGGGAGCCTACTGCTTTTGCTAGCTGTAGCTCCTGAAATACAACGGCGGATCTGCGATATCCTCTGAGCGTAGTTATCTCGCTTTTGACTGGAGTTGCAGCGTCTTTAGCCGCTAAAAATGGTTGACCTC--CGAGAAGGTTAGTCATCCTCGCTCCTCATCTCCATGCCAACATTTCCGGTGTCGAAAAGTTTTCGCACCTGCCCATTTTCCCAGCACGACCCCGCGGTGCAAACGTCGCAGCCCCACTTTGGCAGCCACGCACTTTCCCACAATGAACAATTGCTGAC-CCGCCGAATAGGAAGCCGCCGAGCTCGGAAAGGGTTCCTTCAAGTACGCATGGGTTCTTGACAAGCTCAAGGCCGAGCGTGAGCGTGGTATCACCATTGATATCGCTCTCTGGAAGTTCGAGACCAACGAGTACAATGTCACCGTCATTGGTTAGTATCCCTGCCCACATACTAACCCTGCAATACAGACGCTCCCGGTCCCGTGATTTCATCAAGAACATGGGTGCTGCCTTCTGGTATGTAGCGGCAACTCGACAACGACATTCTCAACTTGTTTGGAACCATACGAAAGACTTGATACTGACCGGTCTATGATAGGCAAACCATCTCTGGCGAGCACGGTCTCGACAGCAATGGAGTGTACGTACCCTTTCCCTGGCTACTCGCTTTCTCGTGAACATGTCAGCTAACAGTCGTGCTTGTTCAGCTACAACGGTACCTCCGAGCTCCAGCTCGAGCGCATGAGCGTCTACTTCAACGAGGCTTCCGGCAACAAGTACGTTCCTCGTGCCGTCCTCGTCGATCTCGAGCCCGGTACCATGGATGCCGTCCGCGCCGGTCCTTTCGGTCAGCTCTTCCGCCCTGACAACTTCGTTTTCGGCGGAAACAACTGG-
>Pestalotiopsis_fusoidea_CGMCC_3_23545
-------------------------------------------------CGGCAGAAGCTGCTCGGTGCACCTTACCCTGGAACGGCCTACCCTGTAGCGCCTTACCCTGGAACGGCTTACCCTGTAGCGGCTGCCGGTGGACTACCAAACTCTTGTTATTTTATTGTAATCTGAGCGTCTTATTTTAATAAGTCAAAACTTTCAACAACGGATCTCTTGGTTCTGGCATCGATGAAGAACGCAGCGAAATGCGATAAGTAATGTGAATTGCAGAATTCAGTGAATCATCGAATCTTTGAACGCACATTGCGCCCATTAGTATTCTAGTGGGCATGCCTGTTCGAGCGTCATTTCAACCCTTAAGCCTAGCTTAGTGTTGGGAGCCTACTGCTTTTGCTAGCTGTAGCTCCTGAAATACAACGGCGGATCTGCGATATCCTCTGAGCGTAGTTATCTCGCTTTTGACTGGAGTTGCAACGTCTTTAGCCGCTAAAAATGGTTGACCTCGG----------------------TTCCCATCATCATGCGAACATTTCCGGTGCCGAAATGTTTTCGCACCTGCCCACTTTCCCAGCACGACCCCGCGGTGCAAACGTCACAGCCCCACTTTGGCAGCCATGCACTTTCCCACAATGAACCATTGCTGACCCCGCCAAATAGGAAGCCGCCGAGCTCGGAAAGGGTTCCTTCAAGTACGCATGGGTTCTTGACAAGCTCAAGGCCGAGCGTGAGCGTGGTATCACCATTGATATCGCTCTCTGGAAGTTCGAGACCAACGAGTACAATGTCACCGTCATTGGTTAGTATCCCTGTCTACATACTAACATGGCAATCCAGATGCTCCCGGTCCCGTGATTTCATCAAGAACATG--------------------AGTCGCAACTCGACAACGACGTTCTCAACTTGGTTGGAACCAAAGAAAAGACCTGATACTGACCGGTCTCTGATAGGCAAACCATCTCTGGTGAGCACGGTCTCGACAGCAATGGAGTGTACGTACCCTTTCCTTGGCTACTTGCTTTCCCACGAACATGTCAGCTAACACTCGTGGTTGTTCAGTTACAACGGTACCTCCGAGCTCCAGCTCGAGCGCATGAGCGTCTACTTCAACGAGGCTTCCGGTAACAAGTACGTTCCTCGTGCCGTCCTTGTCGATCTCGAGCCCGGTACCATGGATGCCGTCCGCGCCGGTCCTTTCGGTCAGCTCTTCCGCCCTGACAACTTTGTCTTCGGTGGAAACAACTGGG
>Pestalotiopsis_ganzhouensis_CGMCC_3_23489
--TTATAGAGTTTTCTAAACTCCCAACCCATGTGAACTTACCGTTGCCTCGGCAGAAGCTGCTCGGTGCACCCTACCTTGGAACGGCCTACCCTGTAGCGCCTTACCCTGGAACGGCTTACCCTGTAGCGGCTGCCGGTGGACTACCAAACTCTTGTTATTTTATTGTAATCTGAGCGTCTTATTTTAATAAGTCAAAACTTTCAACAACGGATCTCTTGGTTCTGGCATCGATGAAGAACGCAGCGAAATGCGATAAGTAATGTGAATTGCAGAATTCAGTGAATCATCGAATCTTTGAACGCACATTGCGCCCATTAGTATTCTAGTGGGCATGCCTGTTCGAGCGTCATTTCAACCCTTAAGCCTAGCTTAGTGTTGGGAGCCTACTGCTTTTACTAGCTGTAGCTCCTGAAATACAACGGCGGATCTGCGATATCCTCTGAGCGTAGTTATCTCGCTTTTGACTGGAGTTGCAGCGTCTTTAGCCGCTAAAAATGGTTGACCTC--CGAGAAGGTTAGTCATCCTCGCTCCTCATCCTCATGCAAACATTTCCGGTGCCGAAAAGTTTTCGCACCTGCCCATTTTCCCAGCACGACCCCGCGGTGCAAACGTCACAGCCCCACTTTGGCAGCCACGCACTTTCCCACAATGAACAATTGCTGACCCCGCCAAATAGGAAGCCGCCGAGCTCGGAAAGGGTTCCTTCAAGTACGCATGGGTTCTTGACAAGCTCAAGGCCGAGCGTGAGCGTGGTATCACCATTGATATCGCTCTCTGGAAGTTCGAGACCAACGAGTACAATGTCACCGTCATTGGTTAGTATCCCTGCCCACAGACTAACCTTGCAATACAGACGCTCCCGGTCCCGTGATTTCATCAAGAACATGGGTGCTGCCTTCTGGTATGTAGCGGCAACTCGACAACGACATTCTCAACTTGTTTGGAACCATACGAAAGACTTGATACTGACCGGTCTATGATAGGCAAACCATCTCTGGCGAGCACGGTCTCGACAGCAATGGAGTGTACGTACCCTTTCCCTTGCTACTCGCTTTCTCGTGAACATGTCAGCTAACAGTCGTGCTTGTTCAGCTACAACGGTACCTCCGAGCTCCAGCTCGAGCGTATGAGCGTCTACTTCAACGAGGCTTCCGGCAACAAGTACGTTCCTCGTGCCGTCCTCGTCGATCTCGAGCCCGGTACCATGGATGCCGTCCGCGCCGGTCCTTTCGGTCAGCTCTTCCGCCCTGACAACTTCGTCTTCGGCGGAAACAACTGG-
>Pestalotiopsis_ganzhouensis_LC5089
--TTATAGAGTTTTCTAAACTCCCAACCCATGTGAACTTACCGTTGCCTCGGCAGAAGCTGCTCGGTACACCTTACCTTGGAACGGCCTACCCTGTAGCGCCTTACCCTGGAACGGCTTACCCTGTAACGGCTGCCGGTGGACTACCAAACTCTTGTTATTTTATTGTAATCTGAGCGTCTTATTTTAATAAGTCAAAACTTTCAACAACGGATCTCTTGGTTCTGGCATCGATGAAGAACGCAGCGAAATGCGATAAGTAATGTGAATTGCAGAATTCAGTGAATCATCGAATCTTTGAACGCACATTGCGCCCATTAGTATTCTAGTGGGCATGCCTGTTCGAGCGTCATTTCAACCCTTAAGCCTAGCTTAGTGTTGGGAGCCTACTGCTTTTACTAGCTGTAGCTCCTGAAATACAACGGCGGATCTGCGATATCCTCTGAGCGTAGTTATCTCGCTTTTGACTGGAGTTGCAGCGTCTTTAGCCGCTAAAAATGGTTGACCTC--CGAGAAGGTTAGTCATCCTCGCTCCTCATCCTCATGCAAACATTTCCGGTGCCGAAAAGTTTTCGCACCTGCCCATTTTCCCAGCACGACCCCGCGGTGCAAACGTCACAGCCCCACTTTGGCAGCCACGCACTTTCCCACAATGAACAATTGCTGACCCCGCCAAATAGGAAGCCGCCGAGCTCGGAAAGGGTTCCTTCAAGTACGCATGGGTTCTTGACAAGCTCAAGGCCGAGCGTGAGCGTGGTATCACCATTGATATCGCTCTCTGGAAGTTCGAGACCAACGAGTACAATGTCACCGTCATTGGTTAGTATCCCTGCCCACAGACTAACCTTGCAATACAGACGCTCCCGGTCCCGTGATTTCATCAAGAACATGGGTGCTGCCTTCTGGTATGTAGCGGCAACTCGACAACGACATTCTCAACTTGTTTGGAACCATACGAAAGACTTGATACTGACCGGTCTATGATAGGCAAACCATCTCTGGCGAGCACGGTCTCGACAGCAATGGAGTGTACGTCCCCTTTCCCTTGCTACTCGCTTTCTCGTGAACATGTCAGCTAACAGTCGTGCTTGTTCAGCTACAACGGTACCTCCGAGCTCCAGCTCGAGCGTATGAGCGTCTACTTCAACGAGGCTTCCGGCAACAAGTACGTTCCTCGTGCCGTCCTCGTCGATCTCGAGCCCGGTACCATGGATGCCGTCCGCGCCGGTCCTTTCGGTCAGCTCTTCCGCCCTGACAACTTCGTCTTCGGCGGAAACAACTGG-
>Pestalotiopsis_gaultheriae_IFRD_411_014
CATTATAGAGTTTT--AAACTCCCAACCCATGTGAACTTACCGTTGCCTCGGCAGAGGCTACCCGGTACACCCTACCCTGGAACGGCCTACCCTGTAGCGCCTTACCCTGGAACGGCTTACCCTGTAGCGGCTGCCGGTGGACTACCAAACTCTTGTTATTTTATTGTAATCTGAGCGTCTTATTTTAATAAGTCAAAACTTTCAACAACGGATCTCTTGGTTCTGGCATCGATGAAGAACGCAGCGAAATGCGATAAGTAATGTGAATTGCAGAATTCAGTGAATCATCGAATCTTTGAACGCACATTGCGCCCATTAGTACTCTAGTGGGCATGCCTGTTCGAGCGTCATTTCAACCCTTAAGCCTAGCTTAGTGTTGGGAGCCTGCAGCCTTTACTGGCTGCAGCTCCTGAAATACAACGGCGGATCTGCGATATCCTCTGAGCGTAGTTTTCTCGCTTTTGACTGGAGTTGCACCGTCTTTACCCCCTAAAAATGGTTGACCTCGGCGAGAATGTTAGTCATCCTCAA---------TCATGCACGCATTTCAGGTGCCGAAAAGTTTTCGCACTTGCCCATATTCCCAGCACGACCCCGCGATGCAAACGTC--AGCCCCACTTTGGCAGCCATGCACTTTTCCACAATGAGCAATTGCTGACCCCGTCAAATAGGAAGCCGCCGAGCTCGGTAAGGGTTCCTTCAAGTACGCATGGGTTCTTGACAAGCTCAAGGCCGAGCGTGAGCGTGGTATCACCATCGATATCGCTCTCTGGAAGTTCGAGACCAACGAGTACAATGTCACCGTCATTGGTCAGTATCCCTGTCCACTGACTAATATGGCAATATAGATGCTCCCGGTCCCGTGATTTCATCAAGAACATGGGTGCTGCTTTCTGGTATGTAGCCGCAACTCGACGCCGACGTTCTCAAATTGGTTGGATCCAAACGGAAGACTTGATACTGACCC-TCTCTGATAGGCAAACCATCTCTGGCGAGCACGGTCTCGACAGCAATGGAGTGTACGTGCCCTTTCCTTGGCTACCTGCTTTCCCACGAACATGCTAGCTAACCCTCGTGGTTGTTCAGCTACAACGGTACCTCCGAGCTCCAGCTCGAGCGCATGAGCGTCTACTTCAACGAGGCTTCCGGCAACAAGTACGTTCCTCGTGCCGTCCTCGTCGATCTCGAGCCCGGTACCATGGATGCCGTTCGCGCCGGTCCTTTCGGTCAGCTCTTCCGCCCTGACAACTTCGTCTTCGGCGGAAACAACTGGG
>Pestalotiopsis_gibbosa_NOF_3175
CATTATAGAGTTTT--AAACTCCCAACCCATGTGAACTTACCGTTGCCTCGGCAGAGGCTACCCGGTACACCCTACCCTGGAACGGCCTACCCTGTAGCGCCTTACCCTGGAACGGCTTACCCTGTAGCGGCTGCCGGTGGACTACCAAACTCTTGTTATTTTATTGTAATCTGAGCGTCTTATTTTAATAAGTCAAAACTTTCAACAACGGATCTCTTGGTTCTGGCATCGATGAAGAACGCAGCGAAATGCGATAAGTAATGTGAATTGCAGAATTCAGTGAATCATCGAATCTTTGAACGCACATTGCGCCCATTAGTACTCTAGTGGGCATGCCTGTTCGAGCGTCATTTCAACCCTTAAGCCTAGCTTAGTGTTGGGAGCCTGCAGCCTTTACTGGCTGCAGCTCCTGAAATACAACGGCGGATCTGCGATATCCTCTGAGCGTAGTTTTCTCGCTTTTGACTGGAGTTGCAGCGTCTTTAGCCGCTAAAAATGGTTGACCTCGGCGAGAAGGTTAGTCATCCTCAA---------TCATGCACGCATTTCAGGTGCCGAAAAGTTTTCGCACTTGCCCATATTCCCAGCACGACCCCGCGATGCAAACGTC--AGCCCCACTTTGGCAGCCATGCACTTTTCCACAATGAGCAATTGCTGACCCCGTCAAATAGGAAGCCGCCGAGCTCGGTAAGGGTTCCTTCAAGTACGCATGGGTTCTTGACAAGCTCAAGGCCGAGCGTGAGCGTGGTATCACCATCGATATCGCTCTCTGGAAGTTCGAGACCAACGAGTACAATGTCACCGTCATTGGTCAGTATCCCTGTCCACTGACTAATATGGCAATATAGATGCTCCCGGTCCCGTGATTTCATCAAGAACATG------------TGGTATGTAGCCGCAACTCGACGCCGACGTTCTCAAATTGGTTGGATCCAAACGGAAGACTTGATACTGACCC-TCTCTGATAGGCAAACCATCTCTGGCGAGCACGGTCTCGACAGCAATGGAGTGTACGTGCCCTTTCCTTGGCTACCTGCTTTCCCACGAACATGCTAGCTAACCCTCGTGGTTGTTCAGCTACAACGGTACCTCCGAGCTCCAGCTCGAGCGCATGAGCGTCTACTTCAACGAGGCTTCCGGCAACAAGTACGTTCCTCGTGCCGTCCTCGTCGATCTCGAGCCCGGTACCATGGATGCCGTTCGCGCCGGTCCTTTCGGTCAGCTCTTCCGCCCTGACAACTTCGTCTTCGGCGGAAACAACTGGG
>Pestalotiopsis_grevilleae_CBS_114127
CATTATAGAGTTTTCTAAACTCCCAACCCATGTGAACTTACCGTTGCCTCGGCAGAAGCTGCTCGGTGCACCCTACCTTGGAACGGCCTACCCTGTAGCGCCTTACCCTGGAACGGCTTACCCTGTAGCGGCTGCCGGTGGACTACCAAACTCTTGTTATTTTATTGTAATCTGAGCGTCTTATTTTAATAAGTCAAAACTTTCAACAACGGATCTCTTGGTTCTGGCATCGATGAAGAACGCAGCGAAATGCGATAAGTAATGTGAATTGCAGAATTCAGTGAATCATCGAATCTTTGAACGCACATTGCGCCCATTAGTATTCTAGTGGGCATGCCTGTTCGAGCGTCATTTCAACCCTTAAGCCTAGCTTAGTGTTGGGAGCCTACTGCTTTTGCTAGCTGTAGCTCCTGAAATACAACGGCGGATCTGCGATATCCTCTGAGCGTAGTTATCTCGCTTTTGACTGGAGTTGCAGCGTCTTTAGCCGCTAAAAATGGTTGACCTCGGCGAGAAGGTTAGTCATACTCGCTCCCCATGCTCATGCAAACATTTCCGGTGCCGAAAAGTTTTCGCACCTGCCCATTTTCCCAGCACGACCCCGCGGTGCAAACGTCACAGCCCCACTTTGGCAGCCACGCACTTTCCCACAATGAACAATTGCTGACCCCGCCAAATAGGAAGCCGCCGAGCTCGGAAAGGGTTCCTTCAAGTACGCATGGGTTCTTGACAAGCTCAAGGCCGAGCGTGAGCGTGGTATCACCATTGATATCGCTCTCTGGAAGTTCGAGACCAACGAGTACAATGTCACCGTCATTGGTTAGTATCCCTGCCCACAGACTAATCTTGCAATACAGACGCTCCCGGTCCCGTGATTTCATCAAGAACATGGGTGCTGCCTTCTGGTATGTAGCCGCAACTCGACAACGACATTCTCAACTTGTTTGGAATCATACGAAAGACTTGATACTGACCGGTCTATGATAGGCAAACCATCTCTGGCGAGCACGGTCTCGACAGCAATGGAGTGTACGTACCCTTTCCTTGGCTACTTGCTTTCTCGTGAACATGTCAGCTAACACTCGTGCTTGTTCAGCTACAACGGTACCTCCGAGCTCCAGCTCGAGCGCATGAGCGTCTACTTCAACGAGGCTTCCGGCAACAAGTACGTTCCTCGTGCCGTCCTCGTCGATCTCGAGCCCGGTACCATGGATGCCGTCCGCGCCGGTCCTTTCGGTCAGCTCTTCCGCCCTGACAACTTCGTATTCGGTGGAAACAACTGGG
>Pestalotiopsis_guangdongensis_ZHKUCC_22_C0016
CATTATAGAGTTTTCTAAACTCCCAACCCATGTGAACTTACCGTTGCCTCGGCAGAGGCTACCCGGT--ACCTTACCTTGGTACGGCCTACCCTGTAGCGCCTTACCCTGGAACGGGCTACCCTGTAGCGGCTGCCGGTGGACTACTAAACTCTTGTTATTTTATGGTTATCTGAGCGTCTTATTTTAATAAGTCAAAACTTTCAACAACGGATCTCTTGGTTCTGGCATCGATGAAGAACGCAGCGAAATGCGATAAGTAATGTGAATTGCAGAATTCAGTGAATCATCGAATCTTTGAACGCACATTGCGCCCATTAGTATTCTAGTGGGCATGCCTGTTCGAGCGTCATTTCAACCCTTAAGCCTAGCTTAGTGTTGGGAGCCTACTGCTTTTACTAGCTGTAGCTCCTGAAATACAACGGCGGATCTGCGATATCCTCTGAGCGTAGTTTTCTCGCTTTTGACTGGAGTTGCAGCGTCCTTTGCCGCTAAAAATGGTTGACCTCGGCGAGAAGGTTAGTCATCCTCAC---TGACATCCCATCGACCATCTCCGATGTCGAAAAGTTTTCGCACCTTCCCACATTTT--CCACGACCCCGCGGTGCAAACGT--CAGCCCCACTTTGGCAGCCACGCACTTCCCCATCTTGAGCCATTGCTGACCCCGCCAAACAGGAAGCCGCCGAGCTCGGTAAGGGTTCCTTCAAGTAAA------------------------------------------------------------------------------------------------------------------------------------------------------------------------------GGTGCTGCCTTCTGGTATGTACCCGCAACTCGACAACGGCGTTCTCAACTTGGTTGGAACCAAACGAGAGACTTGATACTGATCAGGCT-TGATAGGCAAACCATTTCTGGCGAGCACGGTCTCGACAGCAATGGAGTGTACGTACCCTTTCTTTGGCTCCTTGCTCTTCCATGGACATGTTGACTAACACTCGTGGTCGTTCAGCTACAACGGTACCTCTGAGCTCCAGCTCGAGCGCATGAGCGTCTACTTCAACGAGGCTTCTGGCAACAAGTACGTTCCTCGTGCCGTCCTCGTCGATCTCGAGCCCGGTACCATGGATGCCGTCCGCGCCGGTCCTTTCGGTCAGCTCTTCCGCCCTGACAACTTCGTCTTCG---------------
>Pestalotiopsis_guangdongensis_ZHKUCC_22_C0017
CATTATAGAGTTTTCTAAACTCCCAACCCATGTGAACTTACCGTTGCCTCGGCAGAGGCTACCCGGT--ACCTTACCTTGGTACGGCCTACCCTGTAGCGCCTTACCCTGGAACGGGCTACCCTGTAGCGGCTGCCGGTGGACTACTAAACTCTTGTTATTTTATGGTTATCTGAGCGTCTTATTTTAATAAGTCAAAACTTTCAACAACGGATCTCTTGGTTCTGGCATCGATGAAGAACGCAGCGAAATGCGATAAGTAATGTGAATTGCAGAATTCAGTGAATCATCGAATCTTTGAACGCACATTGCGCCCATTAGTATTCTAGTGGGCATGCCTGTTCGAGCGTCATTTCAACCCTTAAGCCTAGCTTAGTGTTGGGAGCCTACTGCTTTTACTAGCTGTAGCTCCTGAAATACAACGGCGGATCTGCGATATCCTCTGAGCGTAGTTTTCTCGCTTTTGACTGGAGTTGCAGCGTCCTTTGCCGCTAAAAATGGTTGACCTCGGCGAGAAGGTTAGTCATCCTCAC---TGACATCCCATCGACCATCTCCGATGTCGAAAAGTTTTCGCACCTTCCCACATTTT--CCACGACCCCGCGGTGCAAACGT--CAGCCCCACTTTGGCAGCCACGCACTTCCCCATCTTGAGCCATTGCTGACCCCGCCAAACAGGAAGCCGCCGAGCTCGGTAAGGGTCCCTTCAAGTAAA------------------------------------------------------------------------------------------------------------------------------------------------------------------------------GGTGCTGCCTTCTGGTATGTACCCGCAACTCGACAACGGCGTTCTCAACTTGGTTGGAACCAAACGAGAGACTTGATACTGATCAGGCT-TGATAGGCAAACCATTTCTGGCGAGCACGGTCTCGACAGCAATGGAGTGTACGTACCCTTTCTTTGGCTCCTTGCTCTTCCATGGACATGTTGACTAACACTCGTGGTCGTTCAGCTACAACGGTACCTCTGAGCTCCAGCTCGAGCGCATGAGCGTCTACTTCAACGAGGCTTCTGGCAACAAGTACGTTCCTCGTGCCGTCCTCGTCGATCTCGAGCCCGGTACCATGGATGCCGTCCGCGCCGGTCCTTTCGGTCAGCTCTTCCGCCCTGACAACTTCGTCTTCG---------------
>Pestalotiopsis_guangdongensis_ZHKUCC_22_C0018
CATTATAGAGTTTTCTAAACTCCCAACCCATGTGAACTTACCGTTGCCTCGGCAGAGGCTACCCGGT--ACCTTACCTTGGTACGGCCTACCCTGTAGCGCCTTACCCTGGAACGGGCTACCCTGTAGCGGCTGCCGGTGGACTACTAAACTCTTGTTATTTTATGGTTATCTGAGCGTCTTATTTTAATAAGTCAAAACTTTCAACAACGGATCTCTTGGTTCTGGCATCGATGAAGAACGCAGCGAAATGCGATAAGTAATGTGAATTGCAGAATTCAGTGAATCATCGAATCTTTGAACGCACATTGCGCCCATTAGTATTCTAGTGGGCATGCCTGTTCGAGCGTCATTTCAACCCTTAAGCCTAGCTTAGTGTTGGGAGCCTACTGCTTTTACTAGCTGTAGCTCCTGAAATACAACGGCGGATCTGCGATATCCTCTGAGCGTAGTTTTCTCGCTTTTGACTGGAGTTGCAGCGTCCTTTGCCGCTAAAAATGGTTGACCTCGG---GAAGGTTAGTCATCCTCAC---TGACATCCCATCGACCATCTCCGATGTCGAAAAGTTTTCGCACCTTCCCACATTTT--CCACGACCCCGCGGTGCAAACGT--CAGCCCCACTTTGGCAGCCACGCACTTCCCCATCTTGAGCCATTGCTGACCCCGCCAAACAGGAAGCCGCCGAGCTCGGTAAGGGTCCCTTCAAGTAAA------------------------------------------------------------------------------------------------------------------------------------------------------------------------------GGTGCTGCCTTCTGGTATGTACCCGCAACTCGACAACGGCGTTCTCAACTTGGTTGGAACCAAACGAGAGACTTGATACTGATCAGGCT-TGATAGGCAAACCATTTCTGGCGAGCACGGTCTCGACAGCAATGGAGTGTACGTACCCTTTCTTTGGCTCCTTGCTCTTCCATGGACATGTTGACTAACACTCGTGGTCGTTCAGCTACAACGGTACCTCTGAGCTCCAGCTCGAGCGCATGAGCGTCTACTTCAACGAGGCTTCTGGCAACAAGTACGTTCCTCGTGCCGTCCTCGTCGATCTCGAGCCCGGTACCATGGATGCCGTCCGCGCCGGTCCTTTCGGTCAGCTCTTCCGCCCTGACAACTTCGTCTTCG---------------
>Pestalotiopsis_guangxiensis_CFCC_54300
-------------------CTCCCAACCCATGTGAACTTACCGTTGCCTCGGCAGAAGCTGCTCGGTGCACCTTACCCTGGAACGGCCTACCCTGTAGCGCCTTACCCTGGAACGGCCTACCCTGTAGCGGCTGCCGGTGGACTACCAAACTCTTGTTATTGTATTGTAATCTGAGCGTCTTATTTTAATAAGTCAAAACTTTCAACAACGGATCTCTTGGTTCTGGCATCGATGAAGAACGCAGCGAAATGCGATAAGTAATGTGAATTGCAGAATTCAGTGAATCATCGAATCTTTGAACGCACATTGCGCCCATTAGTATTCTAGTGGGCATGCCTGTTCGAGCGTCATTTCAACCCTTAAGCCTAGCTTAGTGTTGGGAGCCTACTGCTTTTACTAGCTGTAGCTCCTGAAATACAACGGCGGATCTGCGATATCCTCTGAGCGTAGTTATCTCGCTTTTGACTGGAGTTGCAGCGTCTTTAGCCGCTAAAAATGGTTGACCTCGGCGAGAAGGTTAGTCATCCTCGCTCCTCATCGTCATCCAAACATTTCCGGTCCCGAAAAGTTTTCGCACCTGCCCATTTTCCCCGCACGACCCCGCGGTGCAAACGTCACAGCCCCACTTTGGCAGCCACGCACTTTCCCATAATGAACAATTGCTGACCCCGCCAAATAGGAAGCCGCCGAGCTCGGAAAGGGTTCCTTCAAGTACGCATGGGTTCTTGACAAGCTCAAGGCCGAGCGTGAGCGTGGTATCACCATTGATATCGCTCTCTGGAAGTTCGAGACCAACGAGTACAATGTCACCGTCATTGGTTAGTATCCCTGCCCACAGACTAACCTTGCAATACAGACGCTCCCGGTCCCGTGATTTCATCAAGAACAT-GGTGCTGCCTTCTGGTATGTAGCCGCAGCTCGACAACGAAATTCTCAACTTGTTTGGAACCATACGAAAGACTTGATACTGACCGGTCTATGATAGGCAAACCATCTCTGGCGAGCACGGTCTCGACAGCAATGGAGTGTACGTACCCTTTCCCTGGCTACTCGCTTTCTCGTGAACATGTCAGCTAACAGTCGTGCTTGTTCAGCTACAACGGTACCTCCGAGCTCCAGCTCGAGCGCATGAGCGTCTACTTCAACGAGGCTTCCGGCAACAAGTACGTTCCTCGTGCCGTCCTCGTCGATCTCGAGCCCGGTACCATGGATGCCGTCCGCGCCGGTCCTTTCGGTCAGCTCTTCCGCCCTGACAACTTCGTTTTCGGTGGAAACAACTGGG
>Pestalotiopsis_guangxiensis_CFCC_54308
-------------------CTCCCAACCCATGTGAACTTACCGTTGCCTCGGCAGAAGCTGCTCGGTGCACCTTACCCTGGAACGGCCTACCCTGTAGCGCCTTACCCTGGAACGGCCTACCCTGTAGCGGCTGCCGGTGGACTACCAAACTCTTGTTATTGTATTGTAATCTGAGCGTCTTATTTTAATAAGTCAAAACTTTCAACAACGGATCTCTTGGTTCTGGCATCGATGAAGAACGCAGCGAAATGCGATAAGTAATGTGAATTGCAGAATTCAGTGAATCATCGAATCTTTGAACGCACATTGCGCCCATTAGTATTCTAGTGGGCATGCCTGTTCGAGCGTCATTTCAACCCTTAAGCCTAGCTTAGTGTTGGGAGCCTACTGCTTTTACTAGCTGTAGCTCCTGAAATACAACGGCGGATCTGCGATATCCTCTGAGCGTAGTTATCTCGCTTTTGACTGGAGTTGCAGCGTCTTTAGCCGCTAAAAATGGTTGACCTCGGCGAGAAGGTTAGTCATCCTCGCTCCTCATCGTCATCCAAACATTTCCGGTCCCGAAAAGTTTTCGCACCTGCCCATTTTCCCCGCACGACCCCGCGGTGCAAACGTCACAGCCCCACTTTGGCAGCCACGCACTTTCCCATAATGAACAATTGCTGACCCCGCCAAATAGGAAGCCGCCGAGCTCGGAAAGGGTTCCTTCAAGTACGCATGGGTTCTTGACAAGCTCAAGGCCGAGCGTGAGCGTGGTATCACCATTGATATCGCTCTCTGGAAGTTCGAGACCAACGAGTACAATGTCACCGTCATTGGTTAGTATCCCTGCCCACAGACTAACCTTGCAATACAGACGCTCCCGGTCCCGTGATTTCATCAAGAACATGGGTGCTGCTTTCTGGTATGTAGCCGCAGCTCGACAACGAAATTCTCAACTTGTTTGGAACCATACGAAAGACTTGATACTGACCGGTCTATGATAGGCAAACCATCTCTGGCGAGCACGGTCTCGACAGCAATGGAGTGTACGTACCCTTTCCCTGGCTACTCGCTTTCTCGTGAACATGTCAGCTAACAGTCGTGCTTGTTCAGCTACAACGGTACCTCCGAGCTCCAGCTCGAGCGCATGAGCGTCTACTTCAACGAGGCTTCCGGCAACAAGTACGTTCCTCGTGCCGTCCTCGTCGATCTCGAGCCCGGTACCATGGATGCCGTCCGCGCCGGTCCTTTCGGTCAGCTCTTCCGCCCTGACAACTTCGTTTTCGGTGGAAACAACTGGG
>Pestalotiopsis_guiyangensis_CFCC_70626
---------------------TCCCACCCATGTGAACTTACCGTTGCCTCGGCAGAAGCTGCTCGGTGCACCCTACCTTGGAACGGCCTACCCTGTAGCGCCTTACCCTGGAACGGCTTACCCTGTAACGGCTGCCGGTGGACTACCAAACTCTTGTTATTTTATTGTAATCTGAGCGTCTTATTTTAATAAGTCAAAACTTTCAACAACGGATCTCTTGGTTCTGGCATCGATGAAGAACGCAGCGAAATGCGATAAGTAATGTGAATTGCAGAATTCAGTGAATCATCGAATCTTTGAACGCACATTGCGCCCATTAGTATTCTAGTGGGCATGCCTGTTCGAGCGTCATTTCAACCCTTAAGCCTAGCTTAGTGTTGGGAGCCTACTGCTTTTGCTAGCTGTAGCTCCTGAAATACAACGGCGGATCTGCGATATCCTCTGAGCGTAGTTATCTCGCTTTTGACTGGAGTTGCAGCGTCTTTGGCCGCTAAAAATGGTTGACCTCG----------------------------------------------------------------------------------------------------------------------TTTGGCAGCCACGCACTTTCCCACAATGAACAATTGCTGACCCCGCCAAATAGGAAGCCGCCGAGCTCGGAAAGGGTTCCTTCAAGTACGCATGGGTTCTTGACAAGCTCAAGGCCGAGCGTGAGCGTGGTATCACCATTGATATCGCTCTCTGGAAGTTCGAGACCAACGAGTACAATGTCACCGTCATTGGTTAGTATCCCTGCCCACAGACTAACCTTGCAATACAGACGCTCCCGGTCCCGTGATTTCATCAAGAACATGGGTGCTGCCTTCTGGTATGTAGCGGCAACTCGACCACGATAATCTCAACTTGGTTGGAACCATACGAAAGACTCGATACTGACCGGTCTATGATAGGCAAACCATCTCTGGCGAGCACGGTCTCGACAGCAATGGAGTGTACGTACCCTTTCCCTGGCTGTTCGCTTTCTCGTGAACATGTCAGCTAACAGTCGTGCTTGTTCAGCTACAACGGTACCTCCGAGCTCCAGCTCGAGCGCATGAGCGTCTACTTCAACGAGGCTTCCGGCAACAAGTACGTTCCTCGTGCCGTCCTCGTCGATCTCGAGCCCGGTACCATGGATGCCGTCCGCGCCGGTCCTTTCGGTCAGCTCTTCCG-----------------------------------
>Pestalotiopsis_guiyangensis_CFCC_70630
--------------------CTCCAACCCATGTGAACTTACCGTTGCCTCGGCAGAAGCTGCTCGGTGCACCCTACCTTGGAACGGCCTACCCTGTAGCGCCTTACCCTGGAACGGCTTACCCTGTAACGGCTGCCGGTGGACTACCAAACTCTTGTTATTTTATTGTAATCTGAGCGTCTTATTTTAATAAGTCAAAACTTTCAACAACGGATCTCTTGGTTCTGGCATCGATGAAGAACGCAGCGAAATGCGATAAGTAATGTGAATTGCAGAATTCAGTGAATCATCGAATCTTTGAACGCACATTGCGCCCATTAGTATTCTAGTGGGCATGCCTGTTCGAGCGTCATTTCAACCCTTAAGCCTAGCTTAGTGTTGGGAGCCTACTGCTTTTGCTAGCTGTAGCTCCTGAAATACAACGGCGGATCTGCGATATCCTCTGAGCGTAGTTATCTCGCTTTTGACTGGAGTTGCAGCGTCTTTGGCCGCTAAAAATGGTTGACCTCG------------------------------------GCAAACATTTCCGGTGCCGAAAAGTTTTCGCACCTGCCCATTTTCCCAGCACGACCCCGCGGTGCAAACGTCACAGCCCCACTTTGGCAGCCACGCACTTTCCCACAATGAACAATTGCTGACCCCGCCAAATAGGAAGCCGCCGAGCTCGGAAAGGGTTCCTTCAAGTACGCATGGGTTCTTGACAAGCTCAAGGCCGAGCGTGAGCGTGGTATCACCATTGATATCGCTCTCTGGAAGTTCGAGACCAACGAGTACAATGTCACCGTCATTGGTTAGTATCCCTGCCCACAGACTAACCTTGCAATACAGACGCTCCCGGTCCCGTGATTTCATCAAGAACATGGGTGCTGCCTTCTGGTATGTAGCGGCAACTCGACCACGATAATCTCAACTTGGTTGGAACCATACGAAAGACTCGATACTGACCGGTCTATGATAGGCAAACCATCTCTGGCGAGCACGGTCTCGACAGCAATGGAGTGTACGTACCCTTTCCCTGGCTGTTCGCTTTCTCGTGAACATGTCAGCTAACAGTCGTGCTTGTTCAGCTACAACGGTACCTCCGAGCTCCAGCTCGAGCGCATGAGCGTCTACTTCAACGAGGCTTCCGGCAACAAGTACGTTCCTCGTGCCGTCCTCGTCGATCTCGAGCCCGGTACCATGGATGCCGTCCGCGCCGGTCCTTTCGGTCAGCTCTTCCGCCCTGACAACTTCGTCTTCGGC-------------
>Pestalotiopsis_guizhouensis_CFCC_54803
-------------------------ACCCATGTGAACTTACCGTTGCCTCGGCAGAGGCTACCCGGT--ACCT--CCCTGGAACGGCCTACCCTGTAGCGCCCGACCCG------GGTTACCCTGTAGCGGCTGCCGGTGGACCACTAAACTCTTGTTATTTTATTGTAATCTGAGCGTCTTATATTAATAAGTCAAAACTTTCAACAACGGATCTCTTGGTTCTGGCATCGATGAAGAACGCAGCGAAATGCGATAAGTAATGTGAATTGCAGAATTCAGTGAATCATCGAATCTTTGAACGCACATTGCGCCCATTAGTATTCTAGTGGGCATGCCTGTTCGAGCGTCATTTCAACCCTTAAGCCTAGCTTAGTGTTGGGAGCCTACTAGCCCTGGGGCCTGTAGCTCCTGAAATACAACGGCGGATCTGTGACATCCTCTGAGCGTAGTTATCTCGCTTTTGTTAGGATTCTCAGCATC--TAGCCGCTAAAAATGGTTGACCTC--CGAGAAGGTTAGTCATCCTCAC-TTCCATGCCCGCGTCCAAATCACACGTGTCGAAAATTTTTCGCACCTGCCCACATTCTCTGCACGACCCCGCGGTGCAAACGTCACAGCCCCACCCAAAAATCAATGCACTCTCCCACATTGAGCA-TTGCTAACCCCGCCAAATAGGAAGCCGCCGAGCTCGGTAAGGGTTCCTTCAAGTACGCATGGGTTCTTGACAAGCTCAAGGCCGAGCGTGAGCGTGGTATCACCATCGATATTGCTCTCTGGAAGTTCGAGACCAACGAGTACAATGTCACCGTCATTGGTTAGTATCCCCACCCGGAGACTAACATTGCAACACAGATGCTCCCGGTCCCGTGACTTCATCAAGAACATGGGTGCTGCCTTCTGGTATGTAACCGCAACTCTA---CGACCATCTCGGACTAGTGGCAGCAAGGTCAGAGGCAAGATACTGACTGGTCTCGGATAGGCAAACTATCTCTGGCGAGCACGGTCTCGACAGCAATGGAGTGTATGTACCATATCCCTGACTACTCGCTTTCTGACGAACATGCAAACTAAACTTCGTGGTCCAATAGTTACAACGGTACCTCCGAGCTCCAGCTCGAGCGTATGAGCGTCTACTTCAACGAGGCTTCCGGCAACAAGTACGTTCCCCGTGCCGTCCTCGTCGATCTCGAGCCCGGTACCATGGATGCCGTCCGCGCCGGTCCTTTTGGTCAGCTCTTCCGCCCTGACAACTTCGTCTTCGGTGGCAACAACTGGG
>Pestalotiopsis_guizhouensis_CFCC_57364
-------------------------ACCCATGTGAACTTACCGTTGCCTCGGCAGAGGCTACCCGGT--ACCT--CCCTGGAACGGCCTACCCTGTAGCGCCCGACCCG------GGTTACCCTGTAGCGGCTGCCGGTGGACCACTAAACTCTTGTTATTTTATTGTAATCTGAGCGTCTTATATTAATAAGTCAAAACTTTCAACAACGGATCTCTTGGTTCTGGCATCGATGAAGAACGCAGCGAAATGCGATAAGTAATGTGAATTGCAGAATTCAGTGAATCATCGAATCTTTGAACGCACATTGCGCCCATTAGTATTCTAGTGGGCATGCCTGTTCGAGCGTCATTTCAACCCTTAAGCCTAGCTTAGTGTTGGGAGCCTACTAGCCCTGGGGCCTGTAGCTCCTGAAATACAACGGCGGATCTGTGACATCCTCTGAGCGTAGTTATCTCGCTTTTGTTAGGATTCTCAGCATC--TAGCCGCTAAAAATGGTTGACCTC--CGAGAAGGTTAGTCATCCTCAC-TTCCATGCCCGCGTCCAAATCACACGTGTCGAAAATTTTTCGCACCTGCCCACATTCTCTGCACGACCCCGCGGTGCAAACGTCACAGCCCCACCCAAAAATCAATGCACTCTCCCACATTGAGCA-TTGCTAACCCCGCCAAATAGGAAGCCGCCGAGCTCGGTAAGGGTTCCTTCAAGTACGCATGGGTTCTTGACAAGCTCAAGGCCGAGCGTGAGCGTGGTATCACCATCGATATTGCTCTCTGGAAGTTCGAGACCAACGAGTACAATGTCACCGTCATTGGTTAGTATCCCCACCCGGAGACTAACATTGCAACACAGATGCTCCCGGTCCCGTGACTTCATCAAGAACATGGGTGCTGCCTTCTGGTATGTAACCGCAACTCTA---CGACCATCTCGGACTAGTGGCAGCAAGGTCAGAGGCAAGATACTGACTGGTCTCGGATAGGCAAACTATCTCTGGCGAGCACGGTCTCGACAGCAATGGAGTGTATGTACCATATCCCTGACTACTCGCTTTCTGACGAACATGCAAACTAAACTTCGTGGTCCAATAGTTACAACGGTACCTCCGAGCTCCAGCTCGAGCGTATGAGCGTCTACTTCAACGAGGCTTCCGGCAACAAGTACGTTCCCCGTGCCGTCCTCGTCGATCTCGAGCCCGGTACCATGGATGCCGTCCGCGCCGGTCCTTTTGGTCAGCTCTTCCGCCCTGACAACTTCGTCTTCGGTGGCAACAACTGGG
>Pestalotiopsis_hawaiiensis_CBS_114491
CATTATAGAGTTTTCTAAACTCCCAACCCATGTGAACTTACCGTTGCCTCGGCAGAGGCTACCCGGT--ACCTTACCTTGGTACGGCCTACCCTGTAGCGCCTTACCCTGGAACGGGCTACCCTGTAGCGGCTGCCGGTGGACTACCAAACTCTTGTTATTTTATGGTTATCTGAGCGTCTTATTTTAATAAGTCAAAACTTTCAACAACGGATCTCTTGGTTCTGGCATCGATGAAGAACGCAGCGAAATGCGATAAGTAATGTGAATTGCAGAATTCAGTGAATCATCGAATCTTTGAACGCACATTGCGCCCATTAGTACTCTAGTGGGCATGCCTGTTCGAGCGTCATTTCAACCCTTAAGCCTAGCTTAGTGTTGGGAGCCTACTGCTTTTACTAGCTGTAGCTCCTGAAATACAACGGCGGATCTGCGATATCCTCTGAGCGTAGTTTTCTCGCTTTTGACTGGAGTTGCAGCGTCCTTTGCCGCTAAAAATGGTTGACCTCGGCGAGAAGGTTAGTCATCCTCAC---TCACATCCACTCGAACATTTCCGACGCCGAAAAGCTTGCGCATCTTCCCACATTCT--CCACGACCCCGCGGTGCAAACGT--CGGCCCCACTTTGGCAGCCACTCACTTCCCCACGATGAGCCATTGCTGACCCCGCCAAATAGGAAGCCGCCGAGCTCGGAAAGGGTTCCTTCAAGTACGCCTGGGTTCTTGACAAGCTCAAGGCCGAGCGTGAGCGTGGTATCACCATCGATATCGCTCTCTGGAAGTTCGAGACCAACGAGTACAATGTCACCGTCATTGGTTAGTATCCCTGTCCACAGACTAACATGGCAATACAGACGCTCCCGGTCCCGTGACTTCATCAAGAACATGGGTGCTGCCTTCTGGTATGTACCCGCAGCTCGACAACGGCGTTCTCAACTTGGTTGAGACCAAACGAAAGACTTGATACTGACCAGTCTTTGATAGGCAAACCATTTCTGGCGAGCACGGTCTCGACAGCAATGGAGTGTACGTACCCTTTCCTTGGCTCCTTGCTTTCCCATGAGCATGTTGACTAACACTCGTGGTCGTTCAGCTACAACGGTACCTCTGAGCTCCAGCTCGAGCGCATGAGCGTCTACTTCAACGAGGCTTCCGGCAACAAGTACGTTCCTCGTGCCGTCCTCGTCGATCTCGAGCCCGGTACCATGGATGCCGTCCGCGCCGGTCCTTTCGGTCAGCTCTTCCGCCCTGACAACTTCGTCTTCG---------------
>Pestalotiopsis_hispanica_CBS_115391
CATTATAGAGTTTTCTAAACTCCCAACCCATGTGAACTTACCGTTGCCTCGGCAGAAGCTGCTCGGTACACCCTACCTTGGAACGGCCTACCCTGTAGCGCCTTACCCTGGAACGGCTTACCCTGTAACGGCTGCCGGTGGACTACCAAACTCTTGTTATTTTATTGTAATCTGAGCGTCTTATTTTAATAAGTCAAAACTTTCAACAACGGATCTCTTGGTTCTGGCATCGATGAAGAACGCAGCGAAATGCGATAAGTAATGTGAATTGCAGAATTCAGTGAATCATCGAATCTTTGAACGCACATTGCGCCCATTAGTATTCTAGTGGGCATGCCTGTTCGAGCGTCATTTCAACCCTTAAGCCTAGCTTAGTGTTGGGAGCCTACTGCTTTTACTAGCTGTAGCTCCTGAAATACAACGGCGGATCTGCGATATCCTCTGAGCGTAGTTATCTCGCTTTTGACTGGAGTTGCAGCGTCTTTAGCCGCTAAAAATGGTTGACCTC-------AGGTTAGTCATCCTCGCTCCTCATCATCATGCAAACGTTGCCGGTGCCGAAAAGTTTTCGCACCTGCCCATTTTCCCAGCACGACCCCGCGGTGCAAACGTCATAGCCCCACTTTGGCAGCCACGCACTTTCCCACAATGAACAATTGCTGACCCCGCCAAATAGGAAGCCGCCGAGCTCGGAAAGGGTTCCTTCAAGTACGCATGGGTTCTTGACAAGCTCAAGGCCGAGCGTGAGCGTGGTATCACCATTGATATCGCTCTCTGGAAGTTCGAGACCAACGAGTACAATGTCACCGTCATTGGTTAGTATCCCTGTCCACAGACTAACCTTGCAATACAGACGCTCCCGGTCCCGTGATTTCATCAAGAACA--GGTGCTGCCTTCTGGTATGTAGCCGCATCACGACAACGACATTCTCAACTTGTTTGGAACCATACGAAAGACTTGATACTGACCGGTCTATGATAGGCAAACCATCTCTGGCGAGCACGGTCTCGACAGCAATGGAGTGTACGTACCCTTTCTCTGGCTACCCGCGTTCTCGTGAAGATGTCAGCTAACAGTCGTGCTTGTTTAGCTACAACGGTACCTCCGAGCTCCAGCTCGAGCGCATGAGCGTCTACTTCAACGAGGCTTCCGGCAACAAGTACGTTCCTCGTGCCGTCCTCGTCGATCTCGAGCCCGGTACCATGGATGCCGTCCGCGCCGGTCCTTTCGGCCAGCTCTTCCGCCCTGACAACTTCGTCTTCGGT-------------
>Pestalotiopsis_hollandica_CBS_265_33
CATTATAGAGTTTTCTAAACTCCCAACCCATGTGAACTTACCGTTGCCTCGGCAGAAGCTACCTGG-TTACCCTACCTTGGAACGGCCTACCCTGTAGCGCCTTACCCTGGAACGGCCTACCCTGTAACGGCTGCCGGTGGACTACCAAACTCTTGTTATTTTATTGTAATCTGAGCGTCTTATTTTAATAAGTCAAAACTTTCAACAACGGATCTCTTGGTTCTGGCATCGATGAAGAACGCAGCGAAATGCGATAAGTAATGTGAATTGCAGAATTCAGTGAATCATCGAATCTTTGAACGCACATTGCGCCCATTAGTATTCTAGTGGGCATGCCTGTTCGAGCGTCATTTCAACCCTTAAGCCTAGCTTAGTGTTGGGAGCCTACCGCTTTTGCTAGCGGTAGCTCCTGAAATACAACGGCGGATCTGCGATATCCTCTGAGCGTAGTTATCTCGCTTTTGACTGGAGTTGCAGCGTCTTTAGCCGCTAAAAATGGTTGACCTCGG-GAGAAGGTTAGTCATCCACACTTCCCACTCTTAT-CAAACATCTCCGGTGCCGAAAAGTTTTCGCACCTGCCCATTTTCCCAGCACGACCCCGCGGTGCAAACGTCACAGCCCCACTTTGGCAGCCATGCACTTTCCCACAATGAACAATTGCTGACCCCGCCAAATAGGAAGCCGCCGAGCTCGGAAAGGGTTCCTTCAAGTACGCATGGGTTCTTGACAAGCTCAAGGCCGAGCGTGAGCGTGGTATCACCATTGATATCGCTCTCTGGAAGTTCGAGACCAACGAGTACAATGTCACCGTCATTGGTTAGTATCCCTGCCCACATGCTAACATGGCAACACAGATGCTCCC--------------------------GGTGCTGCCTTTTGGTATGTAGCCGCAACTCGACAACGACGTTCTCAACTTGGTTGGAAACAAAGGAAAGACTTGATACTGACCGGTCCTTGATAGGCAAACCATCTCTGGCGAGCACGGTCTCGACAGCAATGGAGTGTACGTACCCTTTCCTTGGCTACTTGCTTTCCCACGAACATCTCAGCTAACACTCGTGGTTGTTCAGCTACAACGGTACCTCCGAGCTCCAGCTCGAGCGCATGAGCGTCTACTTCAACGAGGCTTCCGGCAACAAGTACGTTCCTCGTGCCGTCCTCGTCGATCTCGAGCCCGGTACCATGGATGCCGTCCGCGCCGGTCCTTTCGGTCAGCTCTTCCGCCCTGACAACTTCGTCTTCGGTGGAAACAACTGGG
>Pestalotiopsis_hollandica_MEAN_1091
CATTATAGAGTTTTCTAAACTCCCAACCCATGTGAACTTACCGTTGCCTCGGCAGAAGCTACCTGG-TTACCCTACCTTGGAACGGCCTACCCTGTAGCGCCTTACCCTGGAACGGCCTACCCTGTAACGGCTGCCGGTGGACTACCAAACTCTTGTTATTTTATTGTAATCTGAGCGTCTTATTTTAATAAGTCAAAACTTTCAACAACGGATCTCTTGGTTCTGGCATCGATGAAGAACGCAGCGAAATGCGATAAGTAATGTGAATTGCAGAATTCAGTGAATCATCGAATCTTTGAACGCACATTGCGCCCATTAGTATTCTAGTGGGCATGCCTGTTCGAGCGTCATTTCAACCCTTAAGCCTAGCTTAGTGTTGGGAGCCTACCGCTTTTGCTAGCGGTAGCTCCTGAAATACAACGGCGGATCTGCGATATCCTCTGAGCGTAGTTATCTCGCTTTTGACTGGAGTTGCAGCGTCTTTAGCCGCTAAAAATGGTTGACCTCGG----------------CCACACTTCCCACTCTTAT-CAAACATCTCCGGTGCCGAAAAGTTTTCGCACCTGCCCATTTTCCCAGCACGACCCCGCGGTGCAAACGTCACAGCCCCACTTTGGCAGCCATGCACTTTCCCACAATGAACAATTGCTGACCCCGCCAAATAGGAAGCCGCCGAGCTCGGAAAGGGTTCCTTCAAGTACGCATGGGTTCTTGACAAGCTCAAGGCCGAGCGTGAGCGTGGTATCACCATTGATATCGCTCTCTGGAAGTTCGAGACCAACGAGTACAATGTCACCGTCATTGGTTAGTATCCCTGCCCACATGCTAACATGGCAACACAGATGCTCCCGGTCCCGTGACTTCATCAAGAACATGGGTGCTGCCTTTTGGTATGTAGCCGCAACTCGACAACGACGTTCTCAACTTGGTTGGAAACAAAGGAAAGACTTGATACTGACCGGTCCTTGATAGGCAAACCATCTCTGGCGAGCACGGTCTCGACAGCAATGGAGTGTACGTACCCTTTCCTTGGCTACTTGCTTTCCCACGAACATCTCAGCTAACACTCGTGGTTGTTCAGCTACAACGGTACCTCCGAGCTCCAGCTCGAGCGCATGAGCGTCTACTTCAACGAGGCTTCCGGCAACAAGTACGTTCCTCGTGCCGTCCTCGTCGATCTCGAGCCCGGTACCATGGATGCCGTCCGCGCCGGTCCTTTCGGTCAGCTCTTCCG-----------------------------------
>Pestalotiopsis_humicola_CBS_336_97
CATTATAGAGTTTTCTAAACTCCCAACCCATGTGAACTTACCGTTGCCTCGGCAGAAGCTGCTCGGCGCGCCTTACCTTGGAACGGCCTACCCTGTAGCGCCTTACCCTGGAACGGCTTACCCTGCAACGGCTGCCGGTGGACTACCAAACTCTTGTTATTTTATGGTTATCTGAGCGTCTTATTTTAATAAGTCAAAACTTTCAACAACGGATCTCTTGGTTCTGGCATCGATGAAGAACGCAGCGAAATGCGATAAGTAATGTGAATTGCAGAATTCAGTGAATCATCGAATCTTTGAACGCACATTGCGCCCATTAGTATTCTAGTGGGCATGCCTGTTCGAGCGTCATTTCAACCCTTAAGCCTAGCTTAGTGTTGGGAGCCTACTGCTTTTGCTAGCTGTAGCTCCTGAAATACAACGGCGGATCTGCGATATCCTCTGAGCGTAGTTATCTCGCTTTTGACTGGAGTTGCAGCGTCTTTAGCCGCTAAAAATGGTTGACCTCGG---GAAGGTTAGTCATGCTCACTCCTCATCACCATGCAAACATTTCCGGTGCCGAAATGTTTTCGCACCTGCCCATTTTCCCAGCACGACCCCGCGGTGCAAACGTCACAGCCCCACTTTGGCGGCCACGCACTTTCCCACAATGAACAATTGCTGACCCCGCCAAATAGGAAGCCGCCGAGCTCGGAAAGGGTTCCTTCAAGTACGCATGGGTTCTTGACAAGCTCAAGGCCGAGCGTGAGCGTGGTATCACCATTGATATCGCTCTCTGGAAGTTCGAGACCAACGAGTACAATGTCACCGTCATTGGTTAGTATCCCTGTCCACAGACTAACATCGCAATACAGACGCTCCCGGTCCCGTGATTTCATCAAGAACAT-GGTGCTGCCTTCTGGTATGTAGTCGCAACTCGACGACGGCATTCTCGGCTTGGTTGGAGCCAAACGAAAGACTTGATACTGACCGGTCTCTGATAGGCAAACCATCTCTGGCGAGCACGGTCTCGACAGCAATGGAGTGTACGTACCGTTTCCTTGGCTACTTGCTTTCCCACGAACATGTTAGCTAACACTCGTGCTTGCTCAGCTACAACGGCACCTCCGAGCTCCAGCTCGAGCGCATGAGCGTCTACTTCAACGAGGCTTCCGGCAACAAGTACGTTCCTCGTGCTGTCCTCGTCGATCTCGAGCCCGGTACCATGGACGCCGTCCGCGCCGGTCCTTTCGGCCAGCTCTTCCGCCCTGACAACTTCGTCTTCGGTGGAAACAACTGGG
>Pestalotiopsis_hunanensis_CSUFTCC15
------------------------------TGTGAACTTACCGTTGCCTCGGCAGAAGCTGCTCGGTGCACCTTACCCTGGAACGGCCTACCCTGTAGCGCCTTACCCTGGAACGGCCTACCCTGTAGCGGCTGCCGGTGGACTACCAAACTCTTGTTATTGTATTGTAATCTGAGCGTCTTATTTTAATAAGTCAAAACTTTCAACAACGGATCTCTTGGTTCTGGCATCGATGAAGAACGCAGCGAAATGCGATAAGTAATGTGAATTGCAGAATTCAGTGAATCATCGAATCTTTGAACGCACATTGCGCCCATTAGTATTCTAGTGGGCATGCCTGTTCGAGCGTCATTTCAACCCTTAAGCCTAGCTTAGTGTTGGGAGCCTACTGCTTTTACTAGCTGTAGCTCCTGAAATACAACGGCGGATCTGCGATATCCTCTGAGCGTAGTTATCTCGCTTTTGACTGGAGTTGCAGCGTCTTTAGCCGCTAAAAATGGTTGACCTC--CGAGAAGGTTAGTCATCCTCGCTCCTCATTCTCATGCAAACATTTCCGGTGCCGAAAAGTTTTCGCACCTGCCCATTTTCCCAGCACGACCCCGCGGTGCAAACGTCACAGCCCCACTTTGGCAGCCACGCACTTTCCCACAATGAACAATTGCTGACCCCGCCAAATAGGAAGCCGCCGAGCTCGGAAAGGGTTCCTTCAAGTACGCATGGGTTCTTGACAAGCTCAAGGCCGAGCGTGAGCGTGGTATCACCATTGATATCGCTCTCTGGAAGTTCGAGACCAACGAGTACAATGTCACCGTCATTGGTTAGTATCCCTGCCCACAGACTAACCTTGCAATACAGACGCTCCCGGTCCCGTGATTTCATCAAGAAC-----TGCTGCCTTCTGGTATGTAGCCGCAACTCGACAACGACATTCTCAACTTGGTTGAAACCAAAAGAAAGACCTGATACTGACCGGTCTTTGATAGGCAAACCATCTCTGGCGAGCACGGTCTCGACAGCAATGGAGTGTACGTACCCTTTCCCTGGCTACTCGTTTTTCCACGAACATGTCAGCTAACAGTCGTGCTTGTTCAGCTACAACGGTACCTCCGAGCTCCAGCTCGAGCGCATGAGCGTCTACTTCAACGAGGCTTCCGGTAACAAGTACGTTCCTCGTGCCGTCCTCGTCGATCTCGAGCCCGGTACCATGGATGCCGTCCGCGCCGGCCCTTTCGGTCAGCTCTTCCGCCCTGACAACTTCGTCTTCGGCGGAAACAACTGG-
>Pestalotiopsis_hunanensis_CSUFTCC18
------------------------------TGTGAACTTACCGTTGCCTCGGCAGAAGCTGCTCGGTGCACCTTACCCTGGAACGGCCTACCCTGTAGCGCCTTACCCTGGAACGGCCTACCCTGTAGCGGCTGCCGGTGGACTACCAAACTCTTGTTATTGTATTGTAATCTGAGCGTCTTATTTTAATAAGTCAAAACTTTCAACAACGGATCTCTTGGTTCTGGCATCGATGAAGAACGCAGCGAAATGCGATAAGTAATGTGAATTGCAGAATTCAGTGAATCATCGAATCTTTGAACGCACATTGCGCCCATTAGTATTCTAGTGGGCATGCCTGTTCGAGCGTCATTTCAACCCTTAAGCCTAGCTTAGTGTTGGGAGCCTACTGCTTTTACTAGCTGTAGCTCCTGAAATACAACGGCGGATCTGCGATATCCTCTGAGCGTAGTTATCTCGCTTTTGACTGGAGTTGCAGCGTCTTTAGCCGCTAAAAATGGTTGACCTC--CGAGAAGGTTAGTCATCCTCGCTCCTCATTCTCATGCAAACATTTCCGGTGCCGAAAAGTTTTCGCACCTGCCCATTTTCCCAGCACGACCCCGCGGTGCAAACGTCACAGCCCCACTTTGGCAGCCACGCACTTTCCCACAATGAACAATTGCTGACCCCGCCAAATAGGAAGCCGCCGAGCTCGGAAAGGGTTCCTTCAAGTACGCATGGGTTCTTGACAAGCTCAAGGCCGAGCGTGAGCGTGGTATCACCATTGATATCGCTCTCTGGAAGTTCGAGACCAACGAGTACAATGTCACCGTCATTGGTTAGTATCCCTGCCCACAGACTAACCTTGCAATACAGACGCTCCCGGTCCCGTGATTTCATCAAGAAC-----TGCTGCCTTCTGGTATGTAGCCGCAACTCGACAACGACATTCTCAACTTGGTTGAAACCAAAAGAAAGACCTGATACTGACCGGTCTTTGATAGGCAAACCATCTCTGGCGAGCACGGTCTCGACAGCAATGGAGTGTACGTACCCTTTCCCTGGCTACTCGTTTTTCCACGAACATGTCAGCTAACAGTCGTGCTTGTTCAGCTACAACGGTACCTCCGAGCTCCAGCTCGAGCGCATGAGCGTCTACTTCAACGAGGCTTCCGGTAACAAGTACGTTCCTCGTGCCGTCCTCGTCGATCTCGAGCCCGGTACCATGGATGCCGTCCGCGCCGGCCCTTTCGGTCAGCTCTTCCGCCCTGACAACTTCGTCTTCGGCGGAAACAACTGG-
>Pestalotiopsis_hydei_MFLUCC_20_0135
CATTATAGAGTTTTCTAAACTCCCAACCCATGTGAACTTACCGTTGCCTCGGCAGAAGCTGCTCGGTGCACCCTACCTTGGAACGGCCTACCCTGTAGCGCCTTACCCTGGAACGGCTTACCCTGTAACGGCTGCCGGTGGACTACCAAACTCTTGTTATTTTATTGTAATCTGAGCGTCTTATTTTAATAAGTCAAAACTTTCAACAACGGATCTCTTGGTTCTGGCATCAATGAAGAACGCAGCGAAATGCGATAAGTAATGTGAATTGCAAAATTCAGTGAATCATCGAATCTTTGAACGCACATTGCGCCCATTAGTATTCTAGTGGGCATGCCTGTTCGAACGTCATTTCAACCCTTAAGCCTAGCTTAGTGTTGGGAGCCTACTGCTTTTGCTAGCTGTAGCTCCTGAAATACAACGGCGGATCTGCGATATCCTCTGAGCGTAGTTATCTCGCTTTTGACTGGAGTTGCAGCGTCTTTGGCCGCTAAA--------------------------GTCTTGCGCATTCCTC--CCTCATGCAAACATTTCCGGTGTCGAAAAGTTTTCGCACCTGCCCATTTTCTCAGCACGACCCCGCGGTGCAAACGTCACAGCCCCACTTTGGCAGCCACGCACCTTCCCACAATGAACAATTGCTGACCCCGCCAAATAGGAAGCCGCCGAGCTCGGAAAGGGTTCCTTCAAGTACGCATGGGTTCTTGACAAGCTCAAGGCCGAGCGTGAGCGTGGTATCACCATTGATATCGCTCTCTGGAAGTTCGAGACCAACGAGTACAATGTCACCGTCATTGGTTAGTATCCCTGCCCACAGACTAACCTTGCAATACAGACGCTCCCGGTCCCGTGATTTCATCAAGAA------------------------TGGCGCAACTCGACAACGACATTCTCAACTTGTTTGGAACCATACGAAAGACTTCATACTGACCGGTCTATGATAGGCAAACCATCTCTGGCGAGCACGGTCTCGACAGCAATGGAGTGTACGTACCCTTGATCTCGCTACTCGCTTTCTCGTGAACATGTCAGCTAACAGTCGTGCTTGTTCAGCTACAACGGTACCTCCGAGCTCCAGCTCGAGCGCATGAGCGTCTACTTCAACGAGGCTTCCGGCAACAAGTACGTTCCTCGTGCCGTCCTCGTCGATCTCGAGCCCGGTACCATGGATGCCGTCCGCGCCGGTCCTTTCGGTCAGCTCTTCCGCCCTGACAACTTCGTCTTCGGT-------------
>Pestalotiopsis_iberica_CAA_1004
CATTATAGAGTTTTCTAAACTCCCAACCCATGTGAACTTACCGTTGCCTCGGCAGAAGCTGCTCGGTGCACCTTACCCTGGAACGGCCTACCCTGTAGCGCCT---------------TACCCTGTAGCGGCTGCCGGTGGACTACCAAACTCTTGTTATTTTATTGTAATCTGAGCGTCTTATTTTAATAAGTCAAAACTTTCAACAACGGATCTCTTGGTTCTGGCATCGATGAAGAACGCAGCGAAATGCGATAAGTAATGTGAATTGCAGAATTCAGTGAATCATCGAATCTTTGAACGCACATTGCGCCCATTAGTATTCTAGTGGGCATGCCTGTTCGAGCGTCATTTCAACCCTTAAGCCTAGCTTAGTGTTGGGAGCCTACTGCTTTTGCTAGCGGTAGCTCCTGAAATACAACGGCGGATCTGCGATATCCTCTGAGCGTAGTTATCTCGCTTTTGACTGGAGTTGCAGCGTCTTTAGCCGCTAAAAATGGTTGACCTCGGCGAGAAGGTTAGTCATCCTCAC----CATCCCCATGCAAACATTTCCGGTGCCGAAAAGTTTTCGCACCTGCCCATTTTCCCAGCACGACCCCGCGGTGCAAACGTCACAGCCCCACTTTGGCAGCCATGCACTTTCCCACAATGAACAATTGCTGACCCCGCCAAATAGGAAGCCGCCGAGCTCGGAAAGGGTTCCTTCAAGTACGCATGGGTTCTTGACAAGCTCAAGGCCGAGCGTGAGCGTGGTATCACCATTGATATCGCTCTCTGGAAGTTCGAGACCAACGAGTACAATGTCACCGTCATTGGTTAGTATCCCGGTCCACATACTAACATCACAATACAGATGCTCCCGGTCCCGTGATTTCATCAAGAACATGGGTGCTGCCTTCTGGTACGTAGTCGCAATTCGACAACGACCTTCTCAACTTGGTTGGAACCAAAGAAAAGACCTGATACTGACCGGTCTCTGATAGGCAAACCATCTCTGGCGAGCACGGTCTCGACAGCAATGGAGTGTACGTACCCTTTCCTTGGCTACTTGCTTTCCCACGAACATCTCAGCTAATACCCGTGGTTGTTCAGCTACAACGGTACCTCTGAGCTCCAGCTCGAGCGCATGAGCGTCTACTTCAACGAGGCTTCCGGCAACAAGTACGTTCCTCGTGCCGTCCTCGTCGATCTCGAGCCCGGCACCATGGATGCCGTCCGCGCCGGTCCTTTCGGTCAGCTCTTCCGCCCTGACAACTTTGTCTTCGGTGGAAACAACTGGG
>Pestalotiopsis_iberica_CAA_1006
---------GTTTTCTAAACTCCCAACCCATGTGAACTTACCGTTGCCTCGGCAGAAGCTGCTCGGTGCACCTTACCCTGGAACGGCCTACCCTGTAGCGCCT---------------TACCCTGTAGCGGCTGCCGGTGGACTACCAAACTCTTGTTATTTTATTGTAATCTGAGCGTCTTATTTTAATAAGTCAAAACTTTCAACAACGGATCTCTTGGTTCTGGCATCGATGAAGAACGCAGCGAAATGCGATAAGTAATGTGAATTGCAGAATTCAGTGAATCATCGAATCTTTGAACGCACATTGCGCCCATTAGTATTCTAGTGGGCATGCCTGTTCGAGCGTCATTTCAACCCTTAAGCCTAGCTTAGTGTTGGGAGCCTACTGCTTTTGCTAGCGGTAGCTCCTGAAATACAACGGCGGATCTGCGATATCCTCTGAGCGTAGTTATCTCGCTTTTGACTGGAGTTGCAGCGTCTTTAGCCGCTAAAAATGGTTGACCTCGGCGAGAAGGTTAGTCATCCTCAC----CATCCCCATGCAAACATTTCCGGTGCCGAAAAGTTTTCGCACCTGCCCATTTTCCCAGCACGACCCCGCGGTGCAAACGTCACAGCCCCACTTTGGCAGCCATGCACTTTCCCACAATGAACAATTGCTGACCCCGCCAAATAGGAAGCCGCCGAGCTCGGAAAGGGTTCCTTCAAGTACGCATGGGTTCTTGACAAGCTCAAGGCCGAGCGTGAGCGTGGTATCACCATTGATATCGCTCTCTGGAAGTTCGAGACCAACGAGTACAATGTCACCGTCATTGGTTAGTATCCCGGTCCACATACTAACATCACAATACAGATGCTCCCGGTCCCGTGATTTCATCAAGAACATGGGTGCTGCCTTCTGGTACGTAGTCGCAATTCGACAACGACCTTCTCAACTTGGTTGGAACCAAAGAAAAGACCTGATACTGACCGGTCTCTGATAGGCAAACCATCTCTGGCGAGCACGGTCTCGACAGCAATGGAGTGTACGTACCCTTTCCTTGGCTACTTGCTTTCCCACGAACATCTCAGCTAATACCCGTGGTTGTTCAGCTACAACGGTACCTCTGAGCTCCAGCTCGAGCGCATGAGCGTCTACTTCAACGAGGCTTCCGGCAACAAGTACGTTCCTCGTGCCGTCCTCGTCGATCTCGAGCCCGGCACCATGGATGCCGTCCGCGCCGGTCCTTTCGGTCAGCTCTTCCGCCCTGACAACTTTGTCTTCGGTGGAAACAACTGGG
>Pestalotiopsis_inflexa_MFLUCC_12_0270
CATTATAGAGTTTTCTAAACTCCCAACCCATGTGAACTTACCGTTGCCTCGGCAGAAGCTGCTCGGTGCACCTTACCTTGGAACGGCCTACCCTGTAGCGCCTTACCCTGGAACGGCTTACCCTGTAACGGCTGCCGGTGGACTACCAAACTCTTGTTATTTTATTGTAATCTGAGCGTCTTA-TTTAATAAGTCAAAACTTTCAACAACGGATCTCTTGGTTCTGGCATCGATGAAGAACGCAGCGAAATGCGATAAGTAATGTGAATTGCAGAATTCAGTGAATCATCGAATCTTTGAACGCACATTGCGCCCATTAGTATTCTAGTGGGCATGCCTGTTCGAGCGTCATTTCAACCCTTAAGCCTAGCTTAGCGTTGGGAGCCTACTGCTTTTATTAGCTGTAGCTCCTGAAATACAACGGCGGATCTGCGATATCCTCTGAGCGTAGTTATCTCGCTTTTGACTGGAGTTGCAGCGTCTTTAGCCGCTAAAAATGGTTGACCTCGGCGAGAAGGTTAGTCATCCTCACTCCCCATCTTCATGCAAATACTTTCGGTGCCGAAAAGTTTTCGCACCTGCCCACTTTCCCAGCACGACCCCGCGGTGCAAACGTCACAGCCCCACTTTGGCAGCCATGCACTTTCCCACAACGACCATTCGCTGACCCCGCCAAACAGGAAGCCGCCGAGCTCGGAAAGGGTTCCTTCAAGTACGCATGGGTTCTTGACAAGCTCAAGGCCGAGCGCGAGCGTGGTATCACCATTGATATCGCTCTCTGGAAGTTCGAGACCAACCAGTACAATGTCACCGTCATTGGTTAGTATCCCTGTCCACATACTAACATGGCAATACAGATGCTCCCGGTCCCGTGACTTCATCAAGAACATGGGTGCTGCTTTCTGGTATGTAGCCGCAACTCCACGACGACGTTTTCAACTTGGTTGAAACCAAACGAAAGACTCGATACTGACCGGTCTCTGATAGGCAAACCATCTCTGGCGAGCACGGTCTCGACAGCAATGGAGTGTACGTACCCTTTCCTTGGCTACTTGCTTTCCCACGAACATGTCAGCTAACACTCGTGCTTGCTCAGCTACAACGGTACCTCCGAGCTCCAGCTCGAGCGCATGAGCGTCTACTTCAACGAGGCTTCCGGTAACAAGTACGTTCCTCGTGCCGTCCTCGTCGATCTCGAGCCCGGTACCATGGATGCCGTCCGCGCCGGTCCTTTCGGTCAGCTCTTCCGCCCTGACAACTTCGTCTTCGGTGGAAACAACTGGG
>Pestalotiopsis_intermedia_MFLUCC_12_0259
CATTATAGAGTTTT-TTAACTCCCAACCCATGTGAACTTACCGTTGCCTCGGCAGAAGCTACCTGG-TTACCTTACCTTGGAACGGCCTACCCTGTAGCGCCTTACCCTGGAACGGCCTACCCTGTAACGGCTGCCGGTGGACTACCAAACTCTTGTTATTTTATTGTAATCTGAGCGTCTTATTTTAATAAGTCAAAACTTTCAACAACGGATCTCTTGGTTCTGGCATCGATGAAGAACGCAGCGAAATGCGATAAGTAATGTGAATTGCAGAATTCAGTGAATCATCGAATCTTTGAACGCACATTGCGCCCATTAGTATTCTAGTGGGCATGCCTGTTCGAGCGTCATTTCAACCCTTAAGCCTAGCTTAGTGTTGGGAGCCTACTGCTTTTGCTAGCGGTAGCTCCTGAAATACAACGGCGGATCTGCGATATCCTCTGAGCGTAGTTATCTCGCTTTTGACTGGAGTTGCAGCGTCTTTAGCCGCTAAAAATGGTTGACCTCGGCGAGAAGGTTAGTCATCCTCA-TTCCCATCCTCATGCAAACATTTCCGGTGCCGAGAAGTTTTCGCATCTGCCCATTTTCCCAGCACGACCCCGCGGTGCAAACGTCACAGCCCCACTTTGGCAGCCATGCACTTTCCCACAATGAACATTTGCTGACCCCGCCAAATAGGAAGCCGCCGAGCTCGGAAAGGGTTCCTTCAAGTACGCATGGGTTCTTGACAAGCTCAAGGCCGAGCGTGAGCGTGGTATCACCATCGATATCGCTCTCTGGAAGTTCGAGACCAACGAGTACAATGTCACCGTCATTGGTTAGTATTCCTGTCCACATACTAACATGGCAACACAGATGCTCCCGGTCCCGTGATTTCATCAAGAACATGGGTGCTGCTTTCTGGTATGTTACCGCAACTCGACAACGACGTTCTCAACTTGGTTGGAAACAAGGGAAAGACTTGATACTGACCGGTCCCTGATAGGCAAACCATCTCTGGCGAACACGGTCTCGACAGCAATGGAGTGTACGTACCCTTTCCTTAGCTACTTGCTTTCCCACGAACATCTTAGCTAACACTCGTGGTTGTTCAGCTACAACGGTACCTCCGAGCTCCAGCTCGAGCGCATGAGCGTCTACTTCAACGAGGCATCCGGCAACAAGTACGTTCCTCGTGCCGTCCTCGTCGATCTCGAGCCCGGTACCATGGATGCCGTCCGCGCCGGTCCTTTCGGTCAGCTCTTCCGCCCTGACAACTTCGTCTTCGGTGGAAACAACTGGG
>Pestalotiopsis_italiana_MFLU_14_0214
--------------------------------------------------------------------------------------------------------------------CCTACCCTGTAACGGTTGCCGGTGGACTACCAAACTCTTGTTATTTTATTGTAATCTGAGCGTCTTATTTTAATAAGTCAAAACTTTCAACAACGGATCTCTTGGTTCTGGCATCGATGAAGAACGCACCGAAATGCGACAAGTAATGTGAATTGCAGAATTCAGTGAATCATCGAATCTTTGAACGCACATTGCGCCCATTAGTATTCTAGTGGGCATGCCTGTTCGAGCGTCTTTTCCACCCTTAAGCCTAGCTTAGTGTTGGGAGCCTACCGCTTTTGCTATCGGTATCTCCTGAAATACAACGGCGGATCTGCGATATCCTCTGATCGTAGTTATCTCGCTTTTGACTGGAGTTGCAGCGTCTTTAGCCGCTAAAAATGGTTGACCTCGG---------TAGTCATCCACACTTCCCCCTCTTAT-CAAACATCTCCGGTGCCGAAAAGTTTTCGCACCTGCCCATTTTCCCAGCACGACCCCGCGGTGCAAACGTCACAGCCCCACTTTGGCAGCCATGCACTTTCCCACAATGAACAATTGCTGACCCCGCCAAATAGGAAGCCGCCGAGCTCGGAAAGGGTTCCTTCAAGTACGCATGGGTTCTTGACAAGCTCAAGGCCGAGCGTGAGCGTGGTATCACCATTGATATCGCTCTCTGGAAGTTCGAGACCAATGAGTACAATGTCACCGTCATTGGTTAGTATCCCTGCCCACATGCTAACATGGCAACACAGATGCTCCCGGTCCCGTGACTTCATCAAGA-----GGTGCTGCCTTTTGGTATGTAGCCGCAACTCGACAACGACGTTCTCAACTTGGTTGGAAACAAAGGAAAGACTTGATACTGACCGGTCCTTGATAGGCAAACCATCTCTGGCGAGCACGGTCTCGACAGCAATGGAGTGTACGTACCCTTTCCTTGGCTACTTGCTTTCCCACGAACATCTCAGCTAACACTCGTGGTTGTTCAGCTACAACGGTACCTCCGAGCTCCAGCTCGAGCGCATGAGCGTCTACTTCAACGAGGCTTCCGGCAACAAGTACGTTCCTCGTGCCGTCCTCGTCGATCTCGAGCCCGGTACCATGGATGCCGTCCGCGCCGGTCCTTTCGGTCAGCTCTTCCGCCCTGACAACTTCGTCTTCGGTGGAAACAACTGG-
>Pestalotiopsis_jesteri_MFLUCC12_C0279
CATTATAGAGTTTTTCAAACTCCCAACCCATGTGAACTTACCGTTGCCTCGGCAGAGGCTACCCGGT--ACCT--CCCTGGAACGGCCTACCCTGTAGCGCCCGACCCG------GGTTACCCTGTAGCGGCTGCCGGTGGACCACTAAACTCTTGTTATTTTATTGTAATCTGAGCGTCTTATATTAATAAGTCAAAACTTTCAACAACGGATCTCTTGGTTCTGGCATCGATGAAGAACGCAGCGAAATGCGATAAGTAATGTGAATTGCAGAATTCAGTGAATCATCGAATCTTTGAACGCACATTGCGCCCATTAGTATTCTAGTGGGCATGCCTGTTCGAGCGTCATTTCAACCCTTAAGCCTAGCTTAGTGTTGGGAGCCTACTAGCCCTGGGGCCTGTAGCTCCTGAAATACAACGGCGGATCTGTGATATCCTCTGAGCGTAGTTATCTCGCTTTTGTTAGGATTCTCAGCATC--TAGCCGCTAAAAATGGTTGACCTCGGCGAGAAGGTTAGTCATCCTCAC-TACCATGCCCACGCCCAAATCACACGTGTTGAAAATTTTTCGCATCTGCCCACATTCTCTGCACGACCCCGCGGTGCCAACGTCACAGCCCCAC---AAAAATCATGCATTCTCCCACATTGAGCA-CTGCTAACCCCGCCAATTAGGAAGCCGCCGAGCTCGGTAAGGGTTCCTTCAAGTACGCATGGGTTCTTGACAAGCTCAAGGCCGAGCGTGAGCGTGGTATCACCATCGATATTGCTCTCTGGAAGTTCGAGACCAACGAGTACAATGTCACCGTCATTGGTTAGTATCCCTATCCAGAGACTAACATTGCAACACAGATGCTCCCGGTCCCGTGACTTCATCAAGAACATGGGTGCTGCTTTCTGGTATGTAGCCGCAACTCTA---CGACAATCTCGGACTGGCGGCAGCAACGTGAGAGGCATGATACTGACTGGTCTCCGACAGGCAAACTATCTCTGGCGAGCACGGTCTCGACAGCAATGGAGTGTACGTACCATATCCCTGACTACTCGCTTTCTGACGAACATGCAAGCTAAACTTCGTGGTCCAATAGTTACAACGGTACCTCCGAGCTCCAGCTCGAGCGTATGAGCGTCTACTTCAACGAGGCTTCCGGCAACAAGTACGTTCCCCGTGCCGTCCTCGTCGATCTCGAGCCCGGTACCATGGATGCCGTCCGCGCCGGTCCTTTCGGTCAGCTCTTCCGCCCTGACAACTTCGTCTTCGGTGGCAACAACTGGG
>Pestalotiopsis_jiangsuensis_CFCC_59538
CATTATAGAGTTTTCTAAACTCCCAACCCATGTGAACTTACCGTTGCCTCGGCAGAAGCTGCTCGGTGCACCTTACCCTGGAACGGCCTACCCTGTAGCGCCTTACCCTGGAACGGCCTACCCTGTAGCGGCTGCCGGTGGACTACCAAACTCTTGTTATTGTATTGTAATCTGAGCGTCTTATTTTAATAAGTCAAAACTTTCAACAACGGATCTCTTGGTTCTGGCATCGATGAAGAACGCAGCGAAATGCGATAAGTAATGTGAATTGCAGAATTCAGTGAATCATCGAATCTTTGAACGCACATTGCGCCCATTAGTATTCTAGTGGGCATGCCTGTTCGAGCGTCATTTCAACCCTTAAGCCTAGCTTAGTGTTGGGAGCCTACTGCTTTTACTAGCTGTAGCTCCTGAAATACAACGGCGGATCTGCGATATCCTCTGAGCGTAGTTATCTCGCTTTTGACTGGAGTTGCAGCGTCTTTAGCCGCTAAAAATGGTTGACCTCGGCGAGAAGGTTAGTCATCCTCGCTCCTCATTCTCATGCAAACATTTCCGGTGCCGAAAAGTTTTCGCACCTGCCCATTTTCCCAGCACGACCCCGCGGTGCAAACGTCACAGCCCCACTTTGGCAGCCACGCACTTTCCCACAATGAACAATTGCTGACCCCGCCAAATAGGAAGCCGCCGAGCTCGGAAAGGGTTCCTTCAAGTACGCATGGGTTCTTGACAAGCTCAAGGCCGAGCGTGAGCGTGGTATCACCATTGATATCGCTCTCTGGAAGTTCGAGACCAACGAGTACAATGTCACCGTCATTGGTTAGTATCCCTGCCCACAGACTAACCTTGCAATACAGACGCTCCCGGTCCCGTGATTTCATCAAGAACATGGGTGCTGCTTTCTGGTATGTAGCGGCAACTCGACAACGACATTCTCAACTTGGTTGAAACCAAAAGAAAGACCTGATACTGACCGGTCTTTGATAGGCAAACCATCTCTGGCGAGCACGGTCTCGACAGCAATGGAGTGTACGTACCCTTTCCCTGGCTACTCGTTTTTCCACGAACATGTCAGCTAACAGTCGTGCTTGTTCAGCTACAACGGTACCTCCGAGCTCCAGCTCGAGCGCATGAGCGTCTACTTCAACGAGGCTTCCGGTAACAAGTACGTTCCTCGTGCCGTCCTCGTCGATCTCGAGCCCGGTACCATGGATGCCGTCCGCGCCGGCCCTTTCGGTCAGCTCTTCCGCCCTGACAACTTCGTCTTCGGCGGAAACAACTGGG
>Pestalotiopsis_jiangsuensis_CFCC_59539
CATTATAGAGTTTTCTAAACTCCCAACCCATGTGAACTTACCGTTGCCTCGGCAGAAGCTGCTCGGTGCACCTTACCCTGGAACGGCCTACCCTGTAGCGCCTTACCCTGGAACGGCCTACCCTGTAGCGGCTGCCGGTGGACTACCAAACTCTTGTTATTGTATTGTAATCTGAGCGTCTTATTTTAATAAGTCAAAACTTTCAACAACGGATCTCTTGGTTCTGGCATCGATGAAGAACGCAGCGAAATGCGATAAGTAATGTGAATTGCAGAATTCAGTGAATCATCGAATCTTTGAACGCACATTGCGCCCATTAGTATTCTAGTGGGCATGCCTGTTCGAGCGTCATTTCAACCCTTAAGCCTAGCTTAGTGTTGGGAGCCTACTGCTTTTACTAGCTGTAGCTCCTGAAATACAACGGCGGATCTGCGATATCCTCTGAGCGTAGTTATCTCGCTTTTGACTGGAGTTGCAGCGTCTTTAGCCGCTAAAAATGGTTGACCTCGGCGAGAAGGTTAGTCATCCTCGCTCCTCATTCTCATGCAAACATTTCCGGTGCCGAAAAGTTTTCGCACCTGCCCATTTTCCCAGCACGACCCCGCGGTGCAAACGTCACAGCCCCACTTTGGCAGCCACGCACTTTCCCACAATGAACAATTGCTGACCCCGCCAAATAGGAAGCCGCCGAGCTCGGAAAGGGTTCCTTCAAGTACGCATGGGTTCTTGACAAGCTCAAGGCCGAGCGTGAGCGTGGTATCACCATTGATATCGCTCTCTGGAAGTTCGAGACCAACGAGTACAATGTCACCGTCATTGGTTAGTATCCCTGCCCACAGACTAACCTTGCAATACAGACGCTCCCGGTCCCGTGATTTCATCAAGAACATGGGTGCTGCTTTCTGGTATGTAGCGGCAACTCGACAACGACATTCTCAACTTGGTTGAAACCAAAAGAAAGACCTGATACTGACCGGTCTTTGATAGGCAAACCATCTCTGGCGAGCACGGTCTCGACAGCAATGGAGTGTACGTACCCTTTCCCTGGCTACTCGTTTTTCCACGAACATGTCAGCTAACAGTCGTGCTTGTTCAGCTACAACGGTACCTCCGAGCTCCAGCTCGAGCGCATGAGCGTCTACTTCAACGAGGCTTCCGGTAACAAGTACGTTCCTCGTGCCGTCCTCGTCGATCTCGAGCCCGGTACCATGGATGCCGTCCGCGCCGGCCCTTTCGGTCAGCTCTTCCGCCCTGACAACTTCGTCTTCGGCGGAAACAACTGGG
>Pestalotiopsis_jiangsuensis_CFCC_59542
CATTATAGAGTTTTCTAAACTCCCAACCCATGTGAACTTACCGTTGCCTCGGCAGAAGCTGCTCGGTGCACCTTACCCTGGAACGGCCTACCCTGTAGCGCCTTACCCTGGAACGGCCTACCCTGTAGCGGCTGCCGGTGGACTACCAAACTCTTGTTATTGTATTGTAATCTGAGCGTCTTATTTTAATAAGTCAAAACTTTCAACAACGGATCTCTTGGTTCTGGCATCGATGAAGAACGCAGCGAAATGCGATAAGTAATGTGAATTGCAGAATTCAGTGAATCATCGAATCTTTGAACGCACATTGCGCCCATTAGTATTCTAGTGGGCATGCCTGTTCGAGCGTCATTTCAACCCTTAAGCCTAGCTTAGTGTTGGGAGCCTACTGCTTTTACTAGCTGTAGCTCCTGAAATACAACGGCGGATCTGCGATATCCTCTGAGCGTAGTTATCTCGCTTTTGACTGGAGTTGCAGCGTCTTTAGCCGCTAAAAATGGTTGACCTCGGCGAGAAGGTTAGTCATCCTCGCTCCTCATTCTCATGCAAACATTTCCGGTGCCGAAAAGTTTTCGCACCTGCCCATTTTCCCAGCACGACCCCGCGGTGCAAACGTCACAGCCCCACTTTGGCAGCCACGCACTTTCCCACAATGAACAATTGCTGACCCCGCCAAATAGGAAGCCGCCGAGCTCGGAAAGGGTTCCTTCAAGTACGCATGGGTTCTTGACAAGCTCAAGGCCGAGCGTGAGCGTGGTATCACCATTGATATCGCTCTCTGGAAGTTCGAGACCAACGAGTACAATGTCACCGTCATTGGTTAGTATCCCTGCCCACAGACTAACCTTGCAATACAGACGCTCCCGGTCCCGTGATTTCATCAAGAACATGGGTGCTGCTTTCTGGTATGTAGCGGCAACTCGACAACGACATTCTCAACTTGGTTGAAACCAAAAGAAAGACCTGATACTGACCGGTCTTTGATAGGCAAACCATCTCTGGCGAGCACGGTCTCGACAGCAATGGAGTGTACGTACCCTTTCCCTGGCTACTCGTTTTTCCACGAACATGTCAGCTAACAGTCGTGCTTGTTCAGCTACAACGGTACCTCCGAGCTCCAGCTCGAGCGCATGAGCGTCTACTTCAACGAGGCTTCCGGTAACAAGTACGTTCCTCGTGCCGTCCTCGTCGATCTCGAGCCCGGTACCATGGATGCCGTCCGCGCCGGCCCTTTCGGTCAGCTCTTCCGCCCTGACAACTTCGTCTTCGGCGGAAACAACTGGG
>Pestalotiopsis_jiangxiensis_LC4242
--------------------------CCCATGTGAACTTACCGTTGCCTCGGCAGAAGCTACCTGG-TTACCTTACCTTGGAACGGCCTACCCTGTAGCGCCTTACCCTGGAACGGCCTACCCTGTAACGGCTGCCGGTGGACTACCAAACTCTTGTTATTTTATTGTAATCTGAGCGTCTTATTTTAATAAGTCAAAACTTTCAACAACGGATCTCTTGGTTCTGGCATCGATGAAGAACGCAGCGAAATGCGATAAGTAATGTGAATTGCAGAATTCAGTGAATCATCGAATCTTTGAACGCACATTGCGCCCATTAGTATTCTAGTGGGCATGCCTGTTCGAGCGTCATTTCAACCCTTAAGCCTAGCTTAGTGTTGGGAGCCTACTGCTTTTGCTAGCGGTAGCTCCTGAAATACAACGGCGGATCTGCGATATCCTCTGAGCGTAGTTATCTCGCTTTTGACTGGAGTTGCAGCGTCTTTAGCCGCTAAAAATGGTTGACCTCGGCGAGAAGGTTAGTTATCCTCACTTCCCA---TCATGCGAACATTTCCGGTGCCGAGAAGTTTTCGCACCTGCCCATTTTCCCAGCACGACCCCGCGGTGCAAACGTCACAGCCCCACTTTGGCAGCCATGCACCTTCCCACAATGAACAATTGCTGACCCCGCCAAATAGGAAGCCGCCGAGCTCGGAAAGGGTTCCTTCAAGTACGCATGGGTTCTTGACAAGCTCAAGGCCGAGCGTGAGCGTGGTATCACCATCGATATCGCTCTCTGGAAGTTCGAGACCAACGAGTACAATGTCACCGTCATTGGTTAGTAACCTTGTCCATATACTAACATGGCAAAACAGATGCTCCCGGTCCCGTGATTTCATCAAGAACATGGGTGCTGCCTTTTGGTATGTAGCCGCAACTCGACAACGACGTTCTCAACTTGGTTGGAAACAAGGGAAAGACTTGATACTGACCGGTCCCTGATAGGCAAACCATCTCTGGCGAGCACGGTCTCGACAGCAATGGAGTGTACGTACCCTTTCCTTGGCTACTTGCTTTCCCACGAACATCTCAGCTAACACTCGTGGTTTTTCAGCTACAACGGTACCTCCGAGCTCCAGCTCGAGCGCATGAGCGTCTACTTCAACGAGGCTTCCGGCAACAAGTACGTTCCTCGTGCCGTCCTCGTCGATCTCGAGCCCGGTACCATGGATGCCGTCCGCGCCGGTCCTTTCGGTCAGCTCTTCCGCCCTGACAACTTCGTCTTCGGTGGAAACAACTGGG
>Pestalotiopsis_jiangxiensis_LC4399
-------------------------ACCCATGTGAACTTACCGTTGCCTCGGCAGAAGCTACCTGG-TTACCTTACCTTGGAACGGCCTACCCTGTAGCGCCTTACCCTGGAACGGCCTACCCTGTAACGGCTGCCGGTGGACTACCAAACTCTTGTTATTTTATTGTAATCTGAGCGTCTTATTTTAATAAGTCAAAACTTTCAACAACGGATCTCTTGGTTCTGGCATCGATGAAGAACGCAGCGAAATGCGATAAGTAATGTGAATTGCAGAATTCAGTGAATCATCGAATCTTTGAACGCACATTGCGCCCATTAGTATTCTAGTGGGCATGCCTGTTCGAGCGTCATTTCAACCCTTAAGCCTAGCTTAGTGTTGGGAGCCTACTGCTTTTGCTAGCGGTAGCTCCTGAAATACAACGGCGGATCTGCGATATCCTCTGAGCGTAGTTATCTCGCTTTTGACTGGAGTTGCAGCGTCTTTAGCCGCTAAAAATGGTTGACCTC--CGAGAAGGTTAGTTATCCTCACTTCCCA---TCATGCGAACATTTCCGGTGCCGAGAAGTTTTCGCACCTGCCCATTTTCCCAGCACGACCCCGCGGTGCAAACGTCACAGCCCCACTTTGGCAGCCATGCACCTTCCCACAATGAACAATTGCTGACCCCGCCAAATAGGAAGCCGCCGAGCTCGGAAAGGGTTCCTTCAAGTACGCATGGGTTCTTGACAAGCTCAAGGCCGAGCGTGAGCGTGGTATCACCATCGATATCGCTCTCTGGAAGTTCGAGACCAACGAGTACAATGTCACCGTCATTGGTTAGTAACCTTGTCCATATACTAACATGGCAAAACAGATGCTCCCGGTCCCGTGATTTCATCAAGAACATGGGTGCTGCCTTTTGGTATGTAGCCGCAACTCGACAACGACGTTCTCAACTTGGTTGGAAACAAGGGAAAGACTTGATACTGACCGGTCCCTGATAGGCAAACCATCTCTGGCGAGCACGGTCTCGACAGCAATGGAGTGTACGTACCCTTTCCTTGGCTACTTGCTTTCCCACGAACATCTCAGCTAACACTCGTGGTTTTTCAGCTACAACGGTACCTCCGAGCTCCAGCTCGAGCGCATGAGCGTCTACTTCAACGAGGCTTCCGGCAACAAGTACGTTCCTCGTGCCGTCCTCGTCGATCTCGAGCCCGGTACCATGGATGCCGTCCGCGCCGGTCCTTTCGGTCAGCTCTTCCGCCCTGACAACTTCGTCTTCGGT-------------
>Pestalotiopsis_jinchanghensis_LC6636
------------------------------TGTGAACTTACCGTTGCCTCGGCAGAAGCTGCTCGGTATACCCTACCTTGGAACGGCCTACCCTGTAGCGCCTTACCCTGGAACGGCTTACCCTGCAACGGCTGCCGGTGGACTACTAAACTCTTGTTATTTTATTGTAATCTGAGCGTCTTATTTTAATAAGTCAAAACTTTCAACAACGGATCTCTTGGTTCTGGCATCGATGAAGAACGCAGCGAAATGCGATAAGTAATGTGAATTGCAGAATTCAGTGAATCATCGAATCTTTGAACGCACATTGCGCCCATTAGTATTCTAGTGGGCATGCCTGTTCGAGCGTCATTTCAACCCTTAAGCCTAGCTTAGTGTTGGGAGCCTACTGCTTTTGCTAGCTGTAGCTCCTGAAATACAACGGCGGATCTGCGATATCCTCTGAGCGTAGTTATCTCGCTTTTGACTGGAGTTGCAGCGTCTTTAGCCGCTAAAAATGGTTGACCTC--CGAGAAGGTTAGTCATCCTCGCTCCCCATTCTCA-GCAAACGTTTCCGGTGCCGAAAAGTTTTCGCACCTGCCCATTTTCCCAGCACGACCCCGCGGTGCAAACGTCACAGCCCCACTTTGGCAGCCACGCACTTTCCCACAGTGAACAATTGCTAACCCCGCCAAATAGGAAGCCGCCGAGCTCGGAAAGGGTTCCTTCAAGTACGCATGGGTTCTTGACAAGCTCAAGGCCGAGCGTGAGCGTGGTATCACCATTGATATCGCTCTCTGGAAGTTCGAGACCAACGAGTACAATGTCACCGTCATTGGTTAGTATCCCTGTTCACAGACTAACATCACAACACAGACGCTCCCGGTCCCGTGATTTCATCAAGAACATGGGTGCTGCCTTCTGGTATGTAGCCGCAACTCGACGACGACATTCTCGGCTTGGTTGGAACCGAACGAAAGACTTGATACTGACCGGTCTCTGATAGGCAAACCATCTCTGGCGAGCACGGTCTCGACAGCAATGGAGTGTACGTACCATTTCCTTGCCTACTTGCTTTCCCACGAACATGTTAGCTAACACTCGTGCTTGCTCAGCTACAACGGCACCTCCGAGCTCCAGCTCGAGCGCATGAGCGTCTACTTCAACGAGGCGTCCGGCAACAAGTACGTTCCTCGTGCCGTCCTCGTCGATCTCGAGCCCGGTACCATGGACGCCGTCCGCGCCGGTCCTTTCGGCCAGCTCTTCCGCCCTGACAACTTCGTCTTCGGTGGAAACAACTGGG
>Pestalotiopsis_jinchanghensis_LC8190
CATTATAGAGTTTTCTAAACTCCCAACCCATGTGAACTTACCGTTGCCTCGGCAGAAGCTGCTCGGTATACCCTACCTTGGAACGGCCTACCCTGTAGCGCCTTACCCTGGAACGGCTTACCCTGCAACGGCTGCCGGTGGACTACTAAACTCTTGTTATTTTATTGTAATCTGAGCGTCTTATTTTAATAAGTCAAAACTTTCAACAACGGATCTCTTGGTTCTGGCATCGATGAAGAACGCAGCGAAATGCGATAAGTAATGTGAATTGCAGAATTCAGTGAATCATCGAATCTTTGAACGCACATTGCGCCCATTAGTATTCTAGTGGGCATGCCTGTTCGAGCGTCATTTCAACCCTTAAGCCTAGCTTAGTGTTGGGAGCCTACTGCTTTTGCTAGCTGTAGCTCCTGAAATACAACGGCGGATCTGCGATATCCTCTGAGCGTAGTTATCTCGCTTTTGACTGGAGTTGCAGCGTCTTTAGCCGCTAAAAATGGTTGACCTCGGCGAGAAGGTTAGTCATCCTCGCTCCCCATTCTCA-GCAAACGTTTCCGGTGCCGAAAAGTTTTCGCACCTGCCCATTTTCCCAGCACGACCCCGCGGTGCAAACGTCACAGCCCCACTTTGGCAGCCACGCACTTTCCCACAGTGAACAATTGCTAACCCCGCCAAATAGGAAGCCGCCGAGCTCGGAAAGGGTTCCTTCAAGTACGCATGGGTTCTTGACAAGCTCAAGGCCGAGCGTGAGCGTGGTATCACCATTGATATCGCTCTCTGGAAGTTCGAGACCAACGAGTACAATGTCACCGTCATTGGTTAGTATCCCTGTTCACAGACTAACATCACAACACAGACGCTCCCGGTCCCGTGATTTCATCAAGAA----GGTGCTGCCTTCTGGTATGTAGCCGCAACTCGACGACGACATTCTCGGCTTGGTTGGAACCGAACGAAAGACTTGATACTGACCGGTCTCTGATAGGCAAACCATCTCTGGCGAGCACGGTCTCGACAGCAATGGAGTGTACGTACCATTTCCTTGCCTACTTGCTTTCCCACGAACATGTTAGCTAACACTCGTGCTTGCTCAGCTACAACGGCACCTCCGAGCTCCAGCTCGAGCGCATGAGCGTCTACTTCAACGAGGCGTCCGGCAACAAGTACGTTCCTCGTGCCGTCCTCGTCGATCTCGAGCCCGGTACCATGGACGCCGTCCGCGCCGGTCCTTTCGGCCAGCTCTTCCGCCCTGACAACTTCGTCTTCGGTGGAAACAACTGGG
>Pestalotiopsis_kaki_KNU_PT_1804
CATTATAGAGTTTTCTAAACTCCCAACCCATGTGAACTTACCGTTGCCTCGGCAGAAGCTGCTCGGTGCACCCTACCTTGGAACGGCCTACCCTGTAGCGCCTTACCCTGGAACGGCTTACCCTGTAACGGCTGCCGGTGGACTACCAAACTCTTGTTATTTTATTGTAATCTGAGCGTCTTATTTTAATAAGTCAAAACTTTCAACAACGGATCTCTTGGTTCTGGCATCGATGAAGAACGCAGCGAAATGCGATAAGTAATGTGAATTGCAGAATTCAGTGAATCATCGAATCTTTGAACGCACATTGCGCCCATTAGTATTCTAGTGGGCATGCCTGTTCGAGCGTCATTTCAACCCTTAAGCCTAGCTTAGTGTTGGGAGCCTACTGCTTTTGCTAGCTGTAGCTCCTGAAATACAACGGCGGATCTGCGATATCCTCTGAGCGTAGTTATCTCGCTTTTGACTGGAGTTGCAGCGTCTTTGGCCGCTAAAAATGGTTGACCTCGGCGAGAAGGTTAGTCATCCTCGCTCCTCATCCTCATGCAAACATTTCCGGTGTCGAAAAGTTTTCGCACCTGCCCATTTTCTCAGCACGACCCCGCGGTGCAAACGTCACAGCCCCACTTTGGCAGCCACGCACCTTCCCACAATGAACAATTGCTGACCCCGCCAAATAGGAAGCCGCCGAGCTCGGAAAGGGTTCCTTCAAGTACGCATGGGTTCTTGACAAGCTCAAGGCCGAGCGTGAGCGTGGTATCACCATTGATATCGCTCTCTGGAAGTTCGAGACCAACGAGTACAATGTCACCGTCATTGGTTAGTATCCCTGCCCACAGACTAACCTTGCAATACAGACGCTCCCGGTCCCGTGATTTCATCAAGAACATG----------------ATGTAGCCGCAACTCGACAACGACATTCTTAACTTGTTTGGAACCATACAAAAGACTTGATACTGACCGGTCTATGATAGGCAAACCATCTCTGGCGAGCACGGTCTCGACAGCAATGGAGTGTATGTACCCTTTCCCTGGCTACTCGCTTTCTCGTGAACATGTCAGCTAACAGTCGTGCTTGTTCAGCTACAACGGTACCTCCGAGCTCCAGCTCGAGCGCATGAGCGTCTACTTCAACGAGGCTTCCGGCAACAAGTACGTTCCTCGTGCCGTCCTCGTCGATCTCGAGCCCGGTACCATGGATGCCGTCCGCGCCGGTCCTTTCGGTCAGCTCTTCCGCCCTGACAACTTCGTCTTCGGTGGAAACAACTGGG
>Pestalotiopsis_kandelicola_NCYU_19_0355
CATTATAGAGTTTTCTAAACTCCCAACCCATGTGAACTTACCGTTGCCTCGGCAGAAGCTGCTCGGTGCACCTTACCTTGGAACGGCCTACCCTGTAGCGCCTTACCCTGGAACGGCTTACCCTGTAGCGGCTGCCGGTGGACTACCAAACTCTTGTTATTTTATTGTAATCTGAGCGTCTTATTTTAATAAGTCAAAACTTTCAACAACGGATCTCTTGGTTCTGGCATCGATGAAGAACGCAGCGAAATGCGATAAGTAATGTGAATTGCAGAATTCAGTGAATCATCGAATCTTTGAACGCACATTGCGCCCATTAGTATTCTAGTGGGCATGCCTGTTCGAGCGTCATTTCAACCCTTAAGCCTAGCTTAGTGTTGGGAGCCTACTGCTTTTACTAGCTGTAGCTCCTGAAATACAACGGCGGATCTGCGATATCCTCTGAGCGTAGTTATCTCGCTTTTGACTGGAGTTGCAGCGTCTTTAGCCGCTAAAAATGGTTGACCTCGG--------TTAGTCATCCTCGCTCCTCATCTTCATGCAAAGATTTCCGGTGCCGAAAAGTTTTCGCACCTGCCCATTTTCCCAGCACGACCCCGCGGTGCAAACGTCATAGCCCCACTTTGGCAGCCACGCACTCTCCCACAATGAACAATTGCTGACCCCGCCAAATAGGAAGCCGCCGAGCTCGGTAAGGGT-CCTTCAAGTAAA------------------------------------------------------------------------------------------------------------------------------------------------------------------------------GGTGCTGCCTTCTGGTATGTAGCCGCAACTCGACAACGACATTCTCAACTTGGTTGAAACCATACGAAAGACTTGGTACTGACCGGTCTCTGATAGGCAAACCATCTCTGGCGAGCACGGTCTCGACAGCAATGGAGTGTACGTACCCTTTCCCTGGCTACTCGCTTTCTCGTGAACATATCAGCTAACACTCGTGCTTGTTCAGCTACAACGGTACCTCCGAGCTCCAGCTCGAGCGCATGAGCGTCTACTTCAACGAGGCTTCCGGCAACAAGTACGTTCCTCGTGCCGTCCTCGTCGATCTCGAGCCCGGTACCATGGATGCCGTCCGCGCCGGTCCTTTCGGTCAGCTCTTCCGCCCTGACAACTTCGTCTTCGGTGGAAACAACTGG-
>Pestalotiopsis_kenyana_CBS_442_67
CATTATAGAGTTTTCTAAACTCCCAACCCATGTGAACTTACCGTTGCCTCGGCAGAAGCTGCTCGGTGCACCCTACCTTGGAACGGCCTACCCTGTAGCGCCTTACCCTGGAACGGCTTACCCTGTAACGGCTGCCGGTGGACTACCAAACTCTTGTTATTTTATTGTAATCTGAGCGTCTTATTTTAATAAGTCAAAACTTTCAACAACGGATCTCTTGGTTCTGGCATCGATGAAGAACGCAGCGAAATGCGATAAGTAATGTGAATTGCAGAATTCAGTGAATCATCGAATCTTTGAACGCACATTGCGCCCATTAGTATTCTAGTGGGCATGCCTGTTCGAGCGTCATTTCAACCCTTAAGCCTAGCTTAGTGTTGGGAGCCTACTGCTTTTGCTAGCTGTAGCTCCTGAAATACAACGGCGGATCTGCGATATCCTCTGAGCGTAGTTATCTCGCTTTTGACTGGAGTTGCAGCGTCTTTGGCCGCTAAAAATGGTTGACCTCGGCGAGAAGGTTAGTCATCCTCGCTCCTCATCCTCATGCAAACATTTCCGGTGTCGAAAAGTTTTCGCACCTGCCCATTTTCTCAGCACGACCCCGCGGTGCAAACGTCACAGCCCCACTTTGGCAGCCACGCACCTTCCCACAATGAACAATTGCTGACCCCGCCAAATAGGAAGCCGCCGAGCTCGGAAAGGGTTCCTTCAAGTACGCATGGGTTCTTGACAAGCTCAAGGCCGAGCGTGAGCGTGGTATCACCATTGATATCGCTCTCTGGAAGTTCGAGACCAACGAGTACAATGTCACCGTCATTGGTTAGTATCCCTGCCCACAGACTAACCTTGCAATACAGACGCTCCCGGTCCCGTGATTTCATCAAGAACATGGGTGCTGCCTTCTGGTATGTAGCCGCAACTCGACCACGATAATCTCAACTTGGTTGGAACCATACGAAAGACTCGATACTGACCGGTCTATGATAGGCAAACCATCTCTGGCGAGCACGGTCTCGACAGCAATGGAGTGTACGTACCCTTTCCCTGGCTGTTCGCTTTCTCGTGAACATGTCAGCTAACAGTCGTGCTTGTTCAGCTACAACGGTACCTCCGAGCTCCAGCTCGAGCGCATGAGCGTCTACTTCAACGAGGCTTCCGGCAACAAGTACGTTCCTCGTGCCGTCCTCGTCGATCTCGAGCCCGGTACCATGGATGCCGTCCGCGCCGGTCCTTTCGGTCAGCTCTTCCGCCCTGACAACTTCGTCTTCGGTGGAAACAACTGGG
>Pestalotiopsis_kenyana_CFCC_54805
-------------------------ACCCATGTG-ACTTACCGTTGCCTCGGCAGAAGCTGCTCGGTGCACCCTACCTTGGAACGGCCTACCCTGTAGCGCCTTACCCTGGAACGGCTTACCCTGTAACGGCTGCCGGTGGACTACCAAACTCTTGTTATTTTATTGTAATCTGAGCGTCTTATTTTAATAAGTCAAAACTTTCAACAACGGATCTCTTGGTTCTGGCATCGATGAAGAACGCAGCGAAATGCGATAAGTAATGTGAATTGCAGAATTCAGTGAATCATCGAATCTTTGAACGCACATTGCGCCCATTAGTATTCTAGTGGGCATGCCTGTTCGAGCGTCATTTCAACCCTTAAGCCTAGCTTAGTGTTGGGAGCCTACTGCTTTTGCTAGCTGTAGCTCCTGAAATACAACGGCGGATCTGCGATATCCTCTGAGCGTAGTTATCTCGCTTTTGACTGGAGTTGCAGCGTCTTTGGCCGCTAAAAATGGTTGACCTC--CGAGAAGGTTAGTCATCCTCGCTCCTCATCCTCATGCAAACATTTCCGGTGTCGAAAAGTTTTCGCACCTGCCCATTTTCTCAGCACGACCCCGCGGTGCAAACGTCACAGCCCCACTTTGGCAGCCACGCACCTTCCCACAATGAACAATTGCTGACCCCGCCAAATAGGAAGCCGCCGAGCTCGGAAAGGGTTCCTTCAAGTACGCATGGGTTCTTGACAAGCTCAAGGCCGAGCGTGAGCGTGGTATCACCATTGATATCGCTCTCTGGAAGTTCGAGACCAACGAGTACAATGTCACCGTCATTGGTTAGTATCCCTGCCCACAGACTAACCTTGCAATACAGACGCTCCCGGTCCCGTGATTTCATCAAGAACATGGGTGCTGCCTTCTGGTATGTAGCCGCAACTCGACCACGATAATCTCAACTTGGTTGGAACCATACGAAAGACTCGATACTGACCGGTCTATGATAGGCAAACCATCTCTGGCGAGCACGGTCTCGACAGCAATGGAGTGTACGTACCCTTTCCCTGGCTGTTCGCTTTCTCGTGAACATGTCAGCTAACAGTCGTGCTTGTTCAGCTACAACGGTACCTCCGAGCTCCAGCTCGAGCGCATGAGCGTCTACTTCAACGAGGCTTCCGGCAACAAGTACGTTCCTCGTGCCGTCCTCGTCGATCTCGAGCCCGGTACCATGGATGCCGTCCGCGCCGGTCCTTTCGGTCAGCTCTTCCGCCCTGACAACTTCGTCTTCGGTGGAAACA------
>Pestalotiopsis_kenyana_CFCC_54962
-------------------------ACCCATGTG-ACTTACCGTTGCCTCGGCAGAAGCTGCTCGGTGCACCCTACCTTGGAACGGCCTACCCTGTAGCGCCTTACCCTGGAACGGCTTACCCTGTAACGGCTGCCGGTGGACTACCAAACTCTTGTTATTTTATTGTAATCTGAGCGTCTTATTTTAATAAGTCAAAACTTTCAACAACGGATCTCTTGGTTCTGGCATCGATGAAGAACGCAGCGAAATGCGATAAGTAATGTGAATTGCAGAATTCAGTGAATCATCGAATCTTTGAACGCACATTGCGCCCATTAGTATTCTAGTGGGCATGCCTGTTCGAGCGTCATTTCAACCCTTAAGCCTAGCTTAGTGTTGGGAGCCTACTGCTTTTGCTAGCTGTAGCTCCTGAAATACAACGGCGGATCTGCGATATCCTCTGAGCGTAGTTATCTCGCTTTTGACTGGAGTTGCAGCGTCTTTGGCCGCTAAAAATGGTTGACCTC--CGAGAAGGTTAGTCATCCTCGCTCCTCATCCTCATGCAAACATTTCCGGTGTCGAAAAGTTTTCGCACCTGCCCATTTTCTCAGCACGACCCCGCGGTGCAAACGTCACAGCCCCACTTTGGCAGCCACGCACCTTCCCACAATGAACAATTGCTGACCCCGCCAAATAGGAAGCCGCCGAGCTCGGAAAGGGTTCCTTCAAGTACGCATGGGTTCTTGACAAGCTCAAGGCCGAGCGTGAGCGTGGTATCACCATTGATATCGCTCTCTGGAAGTTCGAGACCAACGAGTACAATGTCACCGTCATTGGTTAGTATCCCTGCCCACAGACTAACCTTGCAATACAGACGCTCCCGGTCCCGTGATTTCATCAAGAACATGGGTGCTGCCTTCTGGTATGTAGCCGCAACTCGACCACGATAATCTCAACTTGGTTGGAACCATACGAAAGACTCGATACTGACCGGTCTATGATAGGCAAACCATCTCTGGCGAGCACGGTCTCGACAGCAATGGAGTGTACGTACCCTTTCCCTGGCTGTTCGCTTTCTCGTGAACATGTCAGCTAACAGTCGTGCTTGTTCAGCTACAACGGTACCTCCGAGCTCCAGCTCGAGCGCATGAGCGTCTACTTCAACGAGGCTTCCGGCAACAAGTACGTTCCTCGTGCCGTCCTCGTCGATCTCGAGCCCGGTACCATGGATGCCGTCCGCGCCGGTCCTTTCGGTCAGCTCTTCCGCCCTGACAACTTCGTCTTCGGTGGAAACA------
>Pestalotiopsis_kenyana_CFCC_55088
-------------------------ACCCATGTGAACTTACCGTTGCCTCGGCAGAAGCTGCTCGGTGCACCCTACCTTGGAACGGCCTACCCTGTAGCGCCTTACCCTGGAACGGCTTACCCTGTAACGGCTGCCGGTGGACTACCAAACTCTTGTTATTTTATTGTAATCTGAGCGTCTTATTTTAATAAGTCAAAACTTTCAACAACGGATCTCTTGGTTCTGGCATCGATGAAGAACGCAGCGAAATGCGATAAGTAATGTGAATTGCAGAATTCAGTGAATCATCGAATCTTTGAACGCACATTGCGCCCATTAGTATTCTAGTGGGCATGCCTGTTCGAGCGTCATTTCAACCCTTAAGCCTAGCTTAGTGTTGGGAGCCTACTGCTTTTGCTAGCTGTAGCTCCTGAAATACAACGGCGGATCTGCGATATCCTCTGAGCGTAGTTATCTCGCTTTTGACTGGAGTTGCAGCGTCTTTGGCCGCTAAAAATGGTTGACCTC--CGAGAAGGTTAGTCATCCTCGCTCCTCATCCTCATGCAAACATTTCCGGTGTCGAAAAGTTTTCGCACCTGCCCATTTTCTCAGCACGACCCCGCGGTGCAAACGTCACAGCCCCACTTTGGCAGCCACGCACCTTCCCACAATGAACAATTGCTGACCCCGCCAAATAGGAAGCCGCCGAGCTCGGAAAGGGTTCCTTCAAGTACGCATGGGTTCTTGACAAGCTCAAGGCCGAGCGTGAGCGTGGTATCACCATTGATATCGCTCTCTGGAAGTTCGAGACCAACGAGTACAATGTCACCGTCATTGGTTAGTATCCCTGCCCACAGACTAACCTTGCAATACAGACGCTCCCGGTCCCGTGATTTCATCAAGAACATGGGTGCTGCCTTCTGGTATGTAGCCGCAACTCGACCACGATAATCTCAACTTGGTTGGAACCATACGAAAGACTCGATACTGACCGGTCTATGATAGGCAAACCATCTCTGGCGAGCACGGTCTCGACAGCAATGGAGTGTACGTACCCTTTCCCTGGCTGTTCGCTTTCTCGTGAACATGTCAGCTAACAGTCGTGCTTGTTCAGCTACAACGGTACCTCCGAGCTCCAGCTCGAGCGCATGAGCGTCTACTTCAACGAGGCTTCCGGCAACAAGTACGTTCCTCGTGCCGTCCTCGTCGATCTCGAGCCCGGTACCATGGATGCCGTCCGCGCCGGTCCTTTCGGTCAGCTCTTCCGCCCTGACAACTTCGTCTTCGGTGGAAACA------
>Pestalotiopsis_kenyana_LC6633
-------------------------ACCCATGTGAACTTACCGTTGCCTCGGCAGAAGCTGCTCGGTGCACCCTACCTTGGAACGGCCTACCCTGTAGCGCCTTACCCTGGAACGGCTTACCCTGTAACGGCTGCCGGTGGACTACCAAACTCTTGTTATTTTATTGTAATCTGAGCGTCTTATTTTAATAAGTCAAAACTTTCAACAACGGATCTCTTGGTTCTGGCATCGATGAAGAACGCAGCGAAATGCGATAAGTAATGTGAATTGCAGAATTCAGTGAATCATCGAATCTTTGAACGCACATTGCGCCCATTAGTATTCTAGTGGGCATGCCTGTTCGAGCGTCATTTCAACCCTTAAGCCTAGCTTAGTGTTGGGAGCCTACTGCTTTTGCTAGCTGTAGCTCCTGAAATACAACGGCGGATCTGCGATATCCTCTGAGCGTAGTTATCTCGCTTTTGACTGGAGTTGCAGCGTCTTTGGCCGCTAAAAATGGTTGACCTC---GAGAAGGTTAGTCATCCTCGCTCCTCATCCTCATGCAAACATTTCCGGTGTCGAAAAGTTTTCGCACCTGCCCATTTTCTCAGCACGACCCCGCGGTGCAAACGTCACAGCCCCACTTTGGCAGCCACGCACCTTCCCACAATGAACAATTGCTGACCCCGCCAAATAGGAAGCCGCCGAGCTCGGAAAGGGTTCCTTCAAGTACGCATGGGTTCTTGACAAGCTCAAGGCCGAGCGTGAGCGTGGTATCACCATTGATATCGCTCTCTGGAAGTTCGAGACCAACGAGTACAATGTCACCGTCATTGGTTAGTATCCCTGCCCACAGACTAACCTTGCAATACAGACGCTCCCGGTCCCGTGATTTCATCAAGAACATGGGTGCTGCCTTCTGGTATGTAGCCGCAACTCGACCACGATAATCTCAACTTGGTTGGAACCATACGAAAGACTCGATACTGACCGGTCTATGATAGGCAAACCATCTCTGGCGAGCACGGTCTCGACAGCAATGGAGTGTACGTACCCTTTCCCTGGCTGTTCGCTTTCTCGTGAACATGTCAGCTAACAGTCGTGCTTGTTCAGCTACAACGGTACCTCCGAGCTCCAGCTCGAGCGCATGAGCGTCTACTTCAACGAGGCTTCCGGCAACAAGTACGTTCCTCGTGCCGTCCTCGTCGATCTCGAGCCCGGTACCATGGATGCCGTCCGCGCCGGTCCTTTCGGTCAGCTCTTCCGCCCTGACAACTTCGTCTTCGGTGGAAACAACTGGG
>Pestalotiopsis_knightiae_CBS_111963
CATTATAGAGTTTTCTAAACTCCCAACCCATGTGAACTTACCGTTGCCTCGGCAGAAGCTGCTCGGTACACCCTACCTTGGAACGGCCTACCCTGTAGCGCCTTACCCTGGAACGGCTTACCCTGTAGCGGCTGCCGGTGGACTACCAAACTCTTGTTATTTTATTGTAATCTGAGCGTCTTATTTTAATAAGTCAAAACTTTCAACAACGGATCTCTTGGTTCTGGCATCGATGAAGAACGCAGCGAAATGCGATAAGTAATGTGAATTGCAGAATTCAGTGAATCATCGAATCTTTGAACGCACATTGCGCCCATTAGTATTCTAGTGGGCATGCCTGTTCGAGCGTCATTTCAACCCTTAAGCCTAGCTTAGTGTTGGGAGCCTACTGCTTTTACTAGCTGTAGCTCCTGAAATACAACGGCGGATCTGCGATATCCTCTGAGCGTAGTTATCTCGCTTTTGACTGGAGTTGCAGCGTCTTTAGCCGCTAAAAATGGTTGACCTCGG-----AGGTTAGTCATCCTCGCTCGTCATCCTCATGCAAACATTTCCGGTGCCGAAAAGTTTTCGCACCTGCCCATTTTCCCACCACGACCCCGCGGTGCAAACGTCATAGCCCCACTTTGGCAGCCACGCACTTTCCCACAATGAACAATTGCTGACCCCGCCAAATAGGAAGCCGCCGAGCTCGGAAAGGGTTCCTTCAAGTACGCATGGGTTCTTGACAAGCTCAAGGCCGAGCGTGAGCGTGGTATCACCATTGATATCGCTCTCTGGAAGTTCGAGACCAACGAGTACAATGTCACCGTCATTGGTTAGTATCCCTGTCCACAGACTAACCTTGCACTACAGACGCTCCCGGTCCCGTGATTTCATCAAGAACATGGGTGCTGCCTTCTGGTATGTAGCCGCAACTCGACAACGACATTCTCAACTTGTTTGGAATCATACGAAAGACTTGATACTGACCGGTCTATGATAGGCAAACCATCTCTGGCGAGCACGGTCTCGACAGCAATGGAGTGTACGTACCCTTTCCTTGGCTACTTGCTTTCTCGTGAACATGTCAGCTAACACTCGTGCTTGTTCAGCTACAACGGTACCTCCGAGCTCCAGCTCGAGCGCATGAGCGTCTACTTCAACGAGGCTTCCGGCAACAAGTACGTTCCTCGTGCCGTCCTCGTCGATCTCGAGCCCGGTACCATGGATGCCGTCCGCGCCGGTCCTTTCGGTCAGCTCTTCCGCCCTGACAACTTCGTATTCGGTGGAAACAACTGGG
>Pestalotiopsis_knightiae_CBS_114138
CATTATAGAGTTTTCTAAACTCCCAACCCATGTGAACTTACCGTTGCCTCGGCAGAAGCTGCTCGGTACACCCTACCTTGGAACGGCCTACCCTGTAGCGCCTTACCCTGGAACGGCTTACCCTGTAGCGGCTGCCGGTGGACTACCAAACTCTTGTTATTTTATTGTAATCTGAGCGTCTTATTTTAATAAGTCAAAACTTTCAACAACGGATCTCTTGGTTCTGGCATCGATGAAGAACGCAGCGAAATGCGATAAGTAATGTGAATTGCAGAATTCAGTGAATCATCGAATCTTTGAACGCACATTGCGCCCATTAGTATTCTAGTGGGCATGCCTGTTCGAGCGTCATTTCAACCCTTAAGCCTAGCTTAGTGTTGGGAGCCTACTGCTTTTACTAGCTGTAGCTCCTGAAATACAACGGCGGATCTGCGATATCCTCTGAGCGTAGTTATCTCGCTTTTGACTGGAGTTGCAGCGTCTTTAGCCGCTAAAAATGGTTGACCTCGG----AAGGTTAGTCATCCTCGCTCGTCATCCTCATGCAAACATTTCCGGTGCCGAAAAGTTTTCGCACCTGCCCATTTTCCCACCACGACCCCGCGGTGCAAACGTCATAGCCCCACTTTGGCAGCCACGCACTTTCCCACAATGAACAATTGCTGACCCCGCCAAATAGGAAGCCGCCGAGCTCGGAAAGGGTTCCTTCAAGTACGCATGGGTTCTTGACAAGCTCAAGGCCGAGCGTGAGCGTGGTATCACCATTGATATCGCTCTCTGGAAGTTCGAGACCAACGAGTACAATGTCACCGTCATTGGTTAGTATCCCTGTCCACAGACTAACCTTGCACTACAGACGCTCCCGGTCCCGTGATTTCATCAAGAACAT-GGTGCTGCCTTCTGGTATGTAGCCGCAACTCGACAACGACATTCTCAACTTGTTTGGAATCATACGAAAGACTTGATACTGACCGGTCTATGATAGGCAAACCATCTCTGGCGAGCACGGTCTCGACAGCAATGGAGTGTACGTACCCTTTCCTTGGCTACTTGCTTTCTCGTGAACATGTCAGCTAACACTCGTGCTTGTTCAGCTACAACGGTACCTCCGAGCTCCAGCTCGAGCGCATGAGCGTCTACTTCAACGAGGCTTCCGGCAACAAGTACGTTCCTCGTGCCGTCCTCGTCGATCTCGAGCCCGGTACCATGGATGCCGTCCGCGCCGGTCCTTTCGGTCAGCTCTTCCGCCCTGACAACTTCGTATTCGGTGGAAACAACTGGG
>Pestalotiopsis_krabiensis_MFLUCC_16_0260
-----TAGAGTTTTCTAAACTCCCAACCCATGTGAACTTACCGTTGCCTCGGCAGAAGCTGCTCGGTGCACCTTACCTTGGAACGGCCTACCCTGTAGCGCCTTACCCTGGAACGGCTTACCCTGCAACGGCTGCCGGTGGACTACCAAACTCTTGTTATTTTATGGTTATCTGAGCGTCTTATTTTAATAAGTCAAAACTTTCAACAACGGATCTCTTGGTTCTGGCATCGATGAAGAACGCAGCGAAATGCGATAAGTAATGTGAATTGCAGAATTCAGTGAATCATCGAATCTTTGAACGCACATTGCGCCCATTAGTATTCTAGTGGGCATGCCTGTTCGAGCGTCATTTCAACCCTTAAGCCTAGCTTAGTGTTGGGAGCCTACTGCTTTTGCTAGCTGTAGCTCCTGAAATACAACGGCGGATCTGCGATATCCTCTGAGCGTAGTTATCTCGCTTTTGACTGGAGTTGCAGCGTCTTTAGCCGCTAAAAATGGTGACCCTTCGCGAGAAGGTTAGTCATGCTCACTCCTCATCATCATGCAAACATTTCCGGTGCCGGAAAGTTTTCGCACCTGCCCATTTTTCCAGCACGACCCCGCGGTGCAAACGTCACAGCCCCACTTTGGCAGCCACGCACTTTCCCCCAATGAACAATTGCTGACCCCGCCAAATAGGAAGCCGCCGAGCTCGGAAAGGGTTCCTTCAAGTACGCATGGGTTCTTGACAAGCTCAAGGCCGAGCGTGAGCGTGGTATCACCATTGATATCGCTCTCTGGAAGTTCGAGACCAACGAGTACAATGTCACCGTCATTGGTTAGTATCCCTGTCCATAGACTAACATCGCAATACAGACGCTCCCGGTCCCGTGATTTCATCAAGAACATG----------------------CGGCAACTCGACGACGGCATTCTCGGCTTGGTTGGAACCAAACGAAAGACTTGATACTGACCGGTCTCTGATAGGCAAACCATCTCTGGCGAGCACGGTCTCGACAGCAATGGAGTGTACGTACCGTTTCCTTGGCTACTTGCTTTCCCACGAACTTGTTAGCTAACACTCGTGCTTGCTCAGCTACAACGGCACCTCGGAGCTCCAGCTCGAGCGCATGAGCGTCTACTTCAACGAGGCTTCCGGCAACAAGTACGTTCCTCGTGCTGTCCTCGTCGATCTCGAGCCCGGTACCATGGACGCCGTCCGCGCCGGTCCTTTCGGCCAGCTCTTCCGCCCTGACAACTTCGTCTTCGGTGGAAACAACTGGG
>Pestalotiopsis_leucadendri_CBS_121417
CATTATAGAGTTTTCTAAACTCCCAACCCATGTGAACTTACCGTTGCCTCGGCAGAAGCTACCTGG-TTACCCTACCTTGGAACGGCCTACCCTGTAGCGCCTTACCCTGGAACGGCCTACCCTGTAACGGCTGCCGGTGGACTACCAAACTCTTGTTATTTTATTGTAATCTGAGCGTCTTATTTTAATAAGTCAAAACTTTCAACAACGGATCTCTTGGTTCTGGCATCGATGAAGAACGCAGCGAAATGCGATAAGTAATGTGAATTGCAGAATTCAGTGAATCATCGAATCTTTGAACGCACATTGCGCCCATTAGTATTCTAGTGGGCATGCCTGTTCGAGCGTCATTTCAACCCTTAAGCCTAGCTTAGTGTTGGGAGCCTACTGCTTTTGCTAGCGGTAGCTCCTGAAATACAACGGCGGATCTGCGATATCCTCTGAGCGTAGTTATCTCGCTTTTGACTGGAGTTGCAGCGTCTTTAGCCGCTAAAAATGGTTGACCTC-------AGGTTAG---TCCTCACTTCCCATCCTCATGCACACATT-CCGGTGCCGAAAAGTTTTCGCACCTGCCCATTTTCCCAGCACGACCCCGCGGTGCAAACGTCACAGCCCCACTTTGGCAGCCATGCACTTTCCCACAATGAACAATTGCTGACCCCGCCAAATAGGAAGCCGCCGAGCTCGGAAAGGGTTCCTTCAAGTACGCATGGGTTCTTGACAAGCTCAAGGCCGAGCGTGAGCGTGGTATCACCATTGATATCGCTCTCTGGAAGTTCGAGACCAACGAGTACAATGTCACCGTCATTGGTTAGTAACCCTGTCCATGTGCTAACATGGCAACACAGATGCTCCCGGTCCCGTGATTTCATCAAGAACA--GGTGCTGCCTTCTGGTATGTAGCCGCAACTCGACAACGACATTCTTAACTTGTTTGGAACCATACAAAAGACTTGATACTGACCGGTCTATGATAGGCAAACCATCTCTGGCGAGCACGGTCTCGACAGCAATGGAGTGTATGTACCCTTTCCCTGGCTATTCGCTTTCTCGTGAACATGTCAGCTAACAGTCGTGCTTGTTCAGCTACAACGGTACCTCCGAGCTCCAGCTCGAGCGCATGAGCGTCTACTTCAACGAGGCTTCCGGCAACAAGTACGTTCCTCGTGCCGTCCTCGTCGATCTCGAGCCCGGTACCATGGATGCCGTCCGCGCCGGTCCTTTCGGTCAGCTCTTCCGCCCTGACAACTTCGTCTTCGGT-------------
>Pestalotiopsis_licualicola_HGUP_4057
CATTATAGAGTTTTCTAAACTCCCAACCCATGTGAACTTACCGTTGCCTCGGCAGAAGCTGCTCGGTATACCCTACCTTGGAACGGCCTACCCTGTAGCGCCTTACCCTGGAACGGCTTACCCTGCAACGGCTGCCGGTGGACTACCAAACTCTTGTTATTTTATTGTAATCTGAGCGTCTTATTTTAATAAGTCAAAACTTTCAACAACGGATCTCTTGGTTCTGGCATCGATGAAGAACGCAGCGAAATGCGATAAGTAATGTGAATTGCAGAATTCAGTGAATCATCGAATCTTTGAACGCACATTGCGCCCATTAGTATTCTAGTGGGCATGCCTGTTCGAGCGTCATTTCAACCCTTAAGCCTAGCTTAGTGTTGGGAGCCTACTGCTTTTGCTAGTTGTAGCTCCTGAAATACAACGGCGGATCTGCGATATCCTCTGAGCGTAGTTATCTCGCTTTTGACTGGAGTTGCAGCGTCTTTAGCCGCTAAAAATGGTTGACCTCG-CGAGAAGGTTAGTCATGCTCACTCCTCATCATCATGCAAACATTTCCGGTGCCGAAATGTTTTCGCACCTGCCCATTTTTCCAGCACGACCCCGCGGTGCAAACGTCACAGCCCCACTTTGGCAGCCACGCACTTTCCCACAATGAACAATTGCTGACCCCGCCAAATAGGAAGCCGCCGAGCTCGGAAAGGGTTCCTTCAAGTACGCATGGGTTCTTGACAAGCTCAAGGCCGAGCGTGAGCGTGGTATCACCATTGATATCGCTCTCTGGAAGTTCGAGACCAACGAGTACAATGTCACCGTCATTGGTTAGTATCCCTGTCCATAGACTAACATCGCAATACAGACGCTCCCGGTCCCGTGATTTCATCAAGAACATG----------------------GTGCAACTCGACGACGGCATTCTCGGCTTGGTTGGAACCAAACGAAAGACTTGATACTGACCGGTCTCTGATAGGCAAACCATCTCTGGCGAGCACGGTCTCGACAGCAATGGAGTGTACGTACCGTTTCCTTGGCTACTTGCTTTCCCACGAACATGTTAGCTAACACTCGTGCTTGCTCAGCTACAACGGCACCTCGGAGCTCCAGCTCGAGCGCATGAGCGTCTACTTCAACGAGGCTTCCGGCAACAAGTACGTTCCTCGTGCTGTCCTCGTCGATCTCGAGCCTGGTACCATGGACGCCGTCCGCGCCGGTCCTTTCGGCCAGCTCTTCCGCCCTGACAACTTCGTCTTCGGTGGAAACAACTGGG
>Pestalotiopsis_lijiangensis_CFCC_50738
CATTATAGAGTTTTTCAAACTCCCAACCCATGTGAACTTACCGTTGCCTCGGCAGAGGCTACCCGGT--ACCTTACCCTGGAACGGCCTACCCTGTAGCGCCTTACCCGGGAACGGGCTACCCTGTAGCGGCTGCCGGCGGACCATTAAACTCTTGTTATTTTATTGTCATCTGAGCGTCTTATTTTAATAAGTCAAAACTTTCAACAACGGATCTCTTGGTTCTGGCATCGATGAAGAACGCAGCGAAATGCGATAAGTAATGTGAATTGCAGAATTCAGTGAATCATCGAATCTTTGAACGCACATTGCGCCCATTAGTATTCTAGTGGGCATGCCTGTTCGAGCGTCATTTCAACCCTTAAGCCTAGCTTAGTGTTGGGAGCCTACCCGCCTTAGGGCCCGTAGCTCCTGAAATACAACGGCGGATCTGTGGCATCCTCTGAGCGTAGTTATCTCGCTTTTGTCAGGAGTTGCAGCGTC--TGGCCGCTAAAAATGGT-GACCTCG-?????????????????????????????????????????????????????????????????????????????????????????????????????????????????????????????????????????????????????????????????????????????????????????????????????????????????????????????????????????????????????????????????????????????????????????????????????????????????????????????????????????????????????????????????????????????????????????????GTCTTCTACCCCTGATATATACCTGCTGGTGGACGACAACTTTGCTAACTTGAATAGGTTCAT--------CTTCAAACTGGCCAATCGCATTCTGGCAAACCATCTCTGGAGAGCATGGTCTCGACGGATCTGGAGTGTAAGTGGTGTCTAACTCTCAACAGTTTCTCTTGCTAACATTGCAACT-----------------AGCTACAATGGTACCTCTGACCTCCAACTTGAGCGTATGAACGTCTACTTCAATGAGGCCTCTGGTAACAAGTATGTCCCTCGCGCTGTCCTCGTCGATTTGGAACCCGGTACCATGGATGCCGTCCGTGCTGGTCCATTCGGTCAGCTCTTCCGTCCTGACAACTTTGTTTTCGGTGGAAACAATTGGG
>Pestalotiopsis_linearis_MFLUCC_12_0271
CATTATAGAGTTTTTTAAACTCCCAACCCATGTGAACTTACCGTTGCCTCGGCAGAAGCTACCTGG-TTACCTTACCTTGGAACGGCCTACCCTGTAGCGCCTTACCCTGGAACGGCCTACCCTGTAACGGCTGCCGGTGGACTACCAAACTCTTGTTATTTTATTGTAATCTGAGCGTCTTATTTTAATAAGTCAAAACTTTCAACAACGGATCTCTTGGTTCTGGCATCGATGAAGAACGCAGCGAAATGCGATAAGTAATGTGAATTGCAGAATTCAGTGAATCATCGAATCTTTGAACGCACATTGCGCCCATTAGTATTCTAGTGGGCATGCCTGTTCGAGCGTCATTTCAACCCTTAAGCCTAGCTTAGTGTTGGGAGCCTACTGCTTTTGCTAGCGGTAGCTCCTGAAATACAACGGCGGATCTGCGATATCCTCTGAGCGTAGTTATCTCGCTTTTGACTGGAGTTGCAGCGTCTTTAGCCGCTAAAAATGGTTGACCTCGGCGAGAAGGTTAGTCATCCTCA-TTCCCATCCTCATGCAAACATTTCCGGTGCCGAGAAGTTTTCGCACCTGCCCATTTTCCCAGCACGACCCCGCGGTGCAAACGTCACAGCCCCACTTTGGCAGCCATGCACTTTCCCACAATGAACATTTGCTGACCCCGCCAAATAGGAAGCCGCCGAGCTCGGAAAGGGTTCCTTCAAGTACGCATGGGTTCTTGACAAGCTCAAGGCCGAGCGTGAGCGTGGTATCACCATCGATATCGCTCTCTGGAAGTTCGAGACCAACGAGTACAATGTCACCGTCATTGGTTAGTATCCCTGTCCACATACTAACATGGCAACACAGATGCTCCCGGTCCCGTGATTTCATCAAGAACATGGGTGCTGCTTTCTGGTATGTAAC-------------CGACGTTCTCAACTTGGTTGGAAACAAGGGAAAGACTTGATACTGACCGGTCCCTGATAGGCAAACCATCTCTGGCGAACACGGTCTCGACAGCAATGGAGTGTACGTACCCTTTCCTTAGCTACTTG-TTTCCCACGAACATCTTAGCTAACACTCGTGGTTGTTCAGCTACAACGGTACCTCCGAGCTCCAGCTCGAGCGCATGAGCGTCTACTTCAACGAGGCTTCCGGCAACAAGTACGTTCCTCGTGCCGTCCTCGTCGATCTCGAGCCCGGTACCATGGATGCCGTCCGCGCCGGTCCTTTCGGTCAGCTCTTCCGCCCTGACAACTTCGTCTTCGGTGGAAACAACTGGG
>Pestalotiopsis_linguae_ZHKUCC_22_C0159
CATTATAGAGTTTTCTAAACTCCCAACCCATGTGAACTTACCGTTGCCTCGGCAGAAGCTGCTCGGTGCACCTTACCTTGGAACGGCCTACCCTGTAGCGCCTTACCCTGGAACGGCTTACCCTGTAGCGGCTGCCGGTGGACTACCAAACTCTTGTTATTTTATTGTAATCTGAGCGTCTTATTTTAATAAGTCAAAACTTTCAACAACGGATCTCTTGGTTCTGGCATCGATGAAGAACGCAGCGAAATGCGATAAGTAATGTGAATTGCAGAATTCAGTGAATCATCGAATCTTTGAACGCACATTGCGCCCATTAGTATTCTAGTGGGCATGCCTGTTCGAGCGTCATTTCAACCCTTAAGCCTAGCTTAGTGTTGGGAGCCTACTGCTTTTGCTAGCTGTAGCTCCTGAAATACAACGGCGGATCTGCGATATCCTCTGAGCGTAGTTATCTCGCTTTTGACTGGAGTTGCAGCGTCTTTAGCCGCTAAAAATGGTTGACCTCGG--AGAAGGTTAGTCATCCTCGCTCCTCATCTTCATGCAAAGATTTCCGGTGCCGAAAAGTTTTCGCACCTGCCCATTTTCCCAGCACGACCCCGCGGTGCAAACGTCATAGCCCCACTTTGGCAGCCACGCACTCTCCCACAATGAACAATTGCTGACCCCGCCAAATAGGAAGCCGCCGAGCTCGGAAAGGGTTCCTTCAAGTACGCATGGGTTCTTGACAAGCTCAAGGCCGAGCGTGAGCGTGGTATCACCATTGATATCGCTCTCTGGAAGTTCGAGACCAACGAGTACAATGTCACCGTCATTGGTTAGTATCCCTGCCCACAGACTAACCTTACAATACAGACGCTCCCGGTCCCGTGATTTCATCAAGAACAT-GGTGCTGCCTTCTGGTATGTAGCCGCAACTCGACAACGACGTTCTCAACTTGGTTGAAACCAAATGAAAGACTTGATACTGATCGGTCTCTGATAGGCAAACCATCTCTGGCGAGCACGGTCTCGACAGCAATGGAGTGTACGTACCCTTTCCCTGGCTACTCGCTTTCTCGTGAACATGTCAGCTAACACTCGTGCTTGTTCAGCTACAACGGTACCTCCGAGCTCCAGCTCGAGCGCATGAGCGTCTACTTCAACGAGGCTTCCGGCAACAAGTACGTTCCTCGTGCCGTCCTCGTCGATCTCGAGCCCGGTACCATGGATGCCGTCCGCGCCGGTCCTTTCGGTCAGCTCTTCCGCCCTGACAA--------------------------
>Pestalotiopsis_linguae_ZHKUCC_22_C0160
CATTATAGAGTTTTCTAAACTCCCAACCCATGTGAACTTACCGTTGCCTCGGCAGAAGCTGCTCGGTGCACCTTACCTTGGAACGGCCTACCCTGTAGCGCCTTACCCTGGAACGGCTTACCCTGTAGCGGCTGCCGGTGGACTACCAAACTCTTGTTATTTTATTGTAATCTGAGCGTCTTATTTTAATAAGTCAAAACTTTCAACAACGGATCTCTTGGTTCTGGCATCGATGAAGAACGCAGCGAAATGCGATAAGTAATGTGAATTGCAGAATTCAGTGAATCATCGAATCTTTGAACGCACATTGCGCCCATTAGTATTCTAGTGGGCATGCCTGTTCGAGCGTCATTTCAACCCTTAAGCCTAGCTTAGTGTTGGGAGCCTACTGCTTTTGCTAGCTGTAGCTCCTGAAATACAACGGCGGATCTGCGATATCCTCTGAGCGTAGTTATCTCGCTTTTGACTGGAGTTGCAGCGTCTTTAGCCGCTAAAAATGGTTGACCTCGG--AGAAGGTTAGTCATCCTCGCTCCTCATCTTCATGCAAAGATTTCCGGTGCCGAAAAGTTTTCGCACCTGCCCATTTTCCCAGCACGACCCCGCGGTGCAAACGTCATAGCCCCACTTTGGCAGCCACGCACTCTCCCACAATGAACAATTGCTGACCCCGCCAAATAGGAAGCCGCCGAGCTCGGAAAGGGTTCCTTCAAGTACGCATGGGTTCTTGACAAGCTCAAGGCCGAGCGTGAGCGTGGTATCACCATTGATATCGCTCTCTGGAAGTTCGAGACCAACGAGTACAATGTCACCGTCATTGGTTAGTATCCCTGCCCACAGACTAACCTTACAATACAGACGCTCCCGGTCCCGTGATTTCATCAAGAACAT-GGTGCTGCCTTCTGGTATGTAGCCGCAACTCGACAACGACGTTCTCAACTTGGTTGAAACCAAATGAAAGACTTGATACTGATCGGTCTCTGATAGGCAAACCATCTCTGGCGAGCACGGTCTCGACAGCAATGGAGTGTACGTACCCTTTCCCTGGCTACTCGCTTTCTCGTGAACATGTCAGCTAACACTCGTGCTTGTTCAGCTACAACGGTACCTCCGAGCTCCAGCTCGAGCGCATGAGCGTCTACTTCAACGAGGCTTCCGGCAACAAGTACGTTCCTCGTGCCGTCCTCGTCGATCTCGAGCCCGGTACCATGGATGCCGTCCGCGCCGGTCCTTTCGGTCAGCTCTTCCGCCCTGACAA--------------------------
>Pestalotiopsis_lithocarpi_CFCC_55100
-------------------CTCCCAACCCATGTGAACTTACCGTTGCCTCGGCAGAAGCTGCTCGGTGCACCTTACCTTGGAACGGCCTACCCTGTAGCGCCTTACCCTGGAACGGCTTACCCTGTAGCGGCTGCCGGTGGACTACCAAACTCTTGTCATTTTATTGTAATCTGAGCGTCTTATTTTAATAAGTCAAAACTTTCAACAACGGATCTCTTGGTTCTGGCATCGATGAAGAACGCAGCGAAATGCGATAAGTAATGTGAATTGCAGAATTCAGTGAATCATCGAATCTTTGAACGCACATTGCGCCCATTAGTATTCTAGTGGGCATGCCTGTTCGAGCGTCATTTCAACCCTTAAGCCTAGCTTAGTGTTGGGAGCCTACTGCTTTTGCTAGCTGTAGCTCCTGAAATACAACGGCGGATCTGCGATATCCTCTGAGCGTAGTTATCTCGCTTTTGACTGGAGTTGCAGCGTCTTTAGCCGCTAAAAATGGTTGACCTCGGCGAGAAGGTTAGTCATCCTCGCTC-----------GCAAACATTTCCGGTGCCGAAAAGTTTTCGCACCTGCCCATTTTCCCGGCACGACCCCGCGGTGCAAACGTCATAGCCCCACTTTGGCAGCCACGCACTTTCCCACAACGAACAATTGCTGACCCCGCCAAATAGGAAGCCGCCGAGCTCGGAAAGGGTTCCTTCAAGTACGCATGGGTTCTTGACAAGCTCAAGGCCGAGCGTGAGCGTGGTATCACCATTGATATCGCTCTCTGGAAGTTCGAGACCAACGAGTACAATGTCACCGTCATTGGTTAGTATCCCTGTCCACAGACTAACCTTGCAATACAGATGCTCCCGGTCCCGTGATTTCATCAAGAACAT-GGTGCTGCTTTCTGGTATGTAGCCGCAACTCGACAACGACGTTCCCAACTTGGTTGAAACCAAATGAAAGACTTGATACTGATCGGTCTCTGATAGGCAAACCATCTCTGGCGAGCACGGTCTCGACAGCAATGGAGTGTACGTACCCTTTCCCTGGCTACTCGCTTTCTCGTGAACATGTCAGCTAACACTCGTGCTTGTTCAGCTACAACGGTACCTCCGAGCTCCAGCTCGAGCGCATGAGCGTCTACTTCAACGAGGCTTCCGGCAACAAGTACGTTCCTCGTGCCGTCCTCGTCGATCTCGAGCCCGGTACCATGGATGCCGTCCGCGCCGGTCCTTTCGGTCAGCTCTTCCGCCCTGACAACTTCGTCTTCGGTGGAAACAACTGGG
>Pestalotiopsis_lithocarpi_CFCC_55893
-------------------CTCCCAACCCATGTGAACTTACCGTTGCCTCGGCAGAAGCTGCTCGGTGCACCTTACCTTGGAACGGCCTACCCTGTAGCGCCTTACCCTGGAACGGCTTACCCTGTAGCGGCTGCCGGTGGACTACCAAACTCTTGTCATTTTATTGTAATCTGAGCGTCTTATTTTAATAAGTCAAAACTTTCAACAACGGATCTCTTGGTTCTGGCATCGATGAAGAACGCAGCGAAATGCGATAAGTAATGTGAATTGCAGAATTCAGTGAATCATCGAATCTTTGAACGCACATTGCGCCCATTAGTATTCTAGTGGGCATGCCTGTTCGAGCGTCATTTCAACCCTTAAGCCTAGCTTAGTGTTGGGAGCCTACTGCTTTTGCTAGCTGTAGCTCCTGAAATACAACGGCGGATCTGCGATATCCTCTGAGCGTAGTTATCTCGCTTTTGACTGGAGTTGCAGCGTCTTTAGCCGCTAAAAATGGTTGACCTCGGCGAGAAGGTTAGTCATCCTCGCTC-----------GCAAACATTTCCGGTGCCGAAAAGTTTTCGCACCTGCCCATTTTCCCGGCACGACCCCGCGGTGCAAACGTCATAGCCCCACTTTGGCAGCCACGCACTTTCCCACAACGAACAATTGCTGACCCCGCCAAATAGGAAGCCGCCGAGCTCGGAAAGGGTTCCTTCAAGTACGCATGGGTTCTTGACAAGCTCAAGGCCGAGCGTGAGCGTGGTATCACCATTGATATCGCTCTCTGGAAGTTCGAGACCAACGAGTACAATGTCACCGTCATTGGTTAGTATCCCTGTCCACAGACTAACCTTGCAATACAGATGCTCCCGGTCCCGTGATTTCATCAAGAACAT-GGTGCTGCTTTCTGGTATGTAGCCGCAACTCGACAACGACGTTCCCAACTTGGTTGAAACCAAATGAAAGACTTGATACTGATCGGTCTCTGATAGGCAAACCATCTCTGGCGAGCACGGTCTCGACAGCAATGGAGTGTACGTACCCTTTCCCTGGCTACTCGCTTTCTCGTGAACATGTCAGCTAACACTCGTGCTTGTTCAGCTACAACGGTACCTCCGAGCTCCAGCTCGAGCGCATGAGCGTCTACTTCAACGAGGCTTCCGGCAACAAGTACGTTCCTCGTGCCGTCCTCGTCGATCTCGAGCCCGGTACCATGGATGCCGTCCGCGCCGGTCCTTTCGGTCAGCTCTTCCGCCCTGACAACTTCGTCTTCGGTGGAAACAACTGGG
>Pestalotiopsis_lobata_CGMCC_3_23467
--TTATAGAGTTTTCTAAACTCCCAACCCATGTGAACTTACCGTTGCCTCGGCAGAAGCTGCTCGGTGCACCCTACCTTGGAACGGCCTACCCTGTAGCGCCTTACCCTGGAACGGCCTACCCTGTAGCGGCTGCCGGTGGACTACCAAACTCTTGTTATTTTATTGTAATCTGAGCGTCTTATTTTAATAAGTCAAAACTTTCAACAACGGATCTCTTGGTTCTGGCATCGATGAAGAACGCAGCGAAATGCGATAAGTAATGTGAATTGCAGAATTCAGTGAATCATCGAATCTTTGAACGCACATTGCGCCCATTAGTATTCTAGTGGGCATGCCTGTTCGAGCGTCATTTCAACCCTTAAGCCTAGCTTAGTGTTGGGAGCCTACTGCTTTTACTAGCTGTAGCTCCTGAAATACAACGGCGGATCTGCGATATCCTCTGAGCGTAGTTATCTCGCTTTTGACTGGAGTTGCAGCGTCTTTAGCCGCTAAAAATGGTTGACCTC--CGAGAAGGTTAGTCATGCTCGCTCCTCATCCTCATGCAAACATTTCCGGTGCCGAAAAGTTTTCGCACCTGCCCATTTTCCCAGCACGACCCCGCGGTGCAAACGTCACAGCCCCACTTTGGCAGCCACGCA--TCCCCACAATGAACAATTGCTGACCCCGCCAAATAGGAAGCCGCCGAGCTCGGAAAGGGTTCCTTCAAGTACGCATGGGTTCTTGACAAGCTCAAGGCCGAGCGTGAGCGTGGTATCACCATTGATATCGCTCTCTGGAAGTTCGAGACCAACGAGTACAATGTCACCGTCATTGGTTAGTATCCCCGTCCACGGACTAACCTTGCAATACAGACGCTCCCGGTCCCGTGATTTCATCAAGAACATGGGTGCTGCCTTCTGGTATGTAGCGGCAACTCGACAACGAAATTCTCAACTTGTTTGGAACCATACGAAAGACTTGATACTGACCGGTCTATGATAGGCAAACCATCTCTGGCGAGCACGGTCTCGACAGCAATGGAGTGTACGTACCCTTTCCCTGGCTACTCGCTTTCTCGTGAACATGTCAGCTAACAGTCGTGCTTGTTCAGCTACAACGGTACCTCCGAGCTCCAGCTCGAGCGCATGAGCGTCTACTTCAACGAGGCTTCCGGCAACAAGTACGTTCCTCGTGCCGTCCTCGTCGATCTCGAGCCCGGTACCATGGATGCCGTCCGCGCCGGTCCTTTCGGTCAGCTCTTCCGCCCTGACAACTTCGTTTTCGGCGGAAACAACTGG-
>Pestalotiopsis_lobata_LC15843
--TTATAGAGTTTTCTAAACTCCCAACCCATGTGAACTTACCGTTGCCTCGGCAGAAGCTGCTCGGTGCACCCTACCTTGGAACGGCCTACCCTGTAGCGCCTTACCCTGGAACGGCCTACCCTGTAGCGGCTGCCGGTGGACTACCAAACTCTTGTTATTTTATTGTAATCTGAGCGTCTTATTTTAATAAGTCAAAACTTTCAACAACGGATCTCTTGGTTCTGGCATCGATGAAGAACGCAGCGAAATGCGATAAGTAATGTGAATTGCAGAATTCAGTGAATCATCGAATCTTTGAACGCACATTGCGCCCATTAGTATTCTAGTGGGCATGCCTGTTCGAGCGTCATTTCAACCCTTAAGCCTAGCTTAGTGTTGGGAGCCTACTGCTTTTACTAGCTGTAGCTCCTGAAATACAACGGCGGATCTGCGATATCCTCTGAGCGTAGTTATCTCGCTTTTGACTGGAGTTGCAGCGTCTTTAGCCGCTAAAAATGGTTGACCTC--CGAGAAGGTTAGTCATGCTCGCTCCTCATCCTCATGCAAACATTTCCGGTGCCGAAAAGTTTTCGCACCTGCCCATTTTCCCAGCACGACCCCGCGGTGCAAACGTCACAGCCCCACTTTGGCAGCCACGCA--TCCCCACAATGAACAATTGCTGACCCCGCCAAATAGGAAGCCGCCGAGCTCGGAAAGGGTTCCTTCAAGTACGCATGGGTTCTTGACAAGCTCAAGGCCGAGCGTGAGCGTGGTATCACCATTGATATCGCTCTCTGGAAGTTCGAGACCAACGAGTACAATGTCACCGTCATTGGTTAGTATCCCCGTCCACGGACTAACCTTGCAATACAGACGCTCCCGGTCCCGTGATTTCATCAAGAACATGGGTGCTGCCTTCTGGTATGTAGCGGCAACTCGACAACGAAATTCTCAACTTGTTTGGAACCATACGAAAGACTTGATACTGACCGGTCTATGATAGGCAAACCATCTCTGGCGAGCACGGTCTCGACAGCAATGGAGTGTACGTACCCTTTCCCTGGCTACTCGCTTTCTCGTGAACATGTCAGCTAACAGTCGTGCTTGTTCAGCTACAACGGTACCTCCGAGCTCCAGCTCGAGCGCATGAGCGTCTACTTCAACGAGGCTTCCGGCAACAAGTACGTTCCTCGTGCCGTCCTCGTCGATCTCGAGCCCGGTACCATGGATGCCGTCCGCGCCGGTCCTTTCGGTCAGCTCTTCCGCCCTGACAACTTCGTTTTCGGCGGAAACAACTGG-
>Pestalotiopsis_loeiana_MFLUCC_22_0123
CATTATAGAGTTTTCTAAACTCCCAACCCATGTGAACTTACCGTTGCCTCGGCAGAAGCTGCTCGGTGCACCTTACCTTGGAACGGCCTACCCTGTAGCGCCTTACCCTGGAACGGCTTACCCTGTAGCGGCTGCCGGCGGACTACCAAACTCTTGTTATTTTATTGTAATCTGAGCGTCTTATTTTAATAAGTCAAAACTTTCAACAACGGATCTCTTGGTTCTGGCATCGATGAAGAACGCAGCGAAATGCGATAAGTAATGTGAATTGCAGAATTCAGTGAATCATCGAATCTTTGAACGCACATTGCGCCCATTAGTATTCTAGTGGGCATGCCTGTTCGAGCGTCATTTCAACCCTTAAGCCTAGCTTAGTGTTGGGAGCCTACTGCTTTTACTAGCTGTAGCTCCTGAAATACAACGGCGGATCTGCGATATCCTCTGAGCGTAGTTATCTCGCTTTTGACTGGAGTTGCAGCGTCTTTAGCCGCTAAAAATGGTTGACCTCGG-------GTTAGTCATCCTCGCTCCTCATCTTCATGCAAACATTTCCGGTGCCGAAAAGTTTTCGCACCTGCCCATTTTCCCAGCACGACCCCGCGGTGCAAACGTCATAGCCCCACTTTGGCAGCCACGCACTCTCCCACAATGAACAATTGCTGACCCCGCCAAATAGGAAGCCGCCGAGCTCGGAAAGGGTTCCTTCAAGTACGCATGGGTTCTTGACAAGCTCAAGGCCGAGCGTGAGCGTGGTATCACCATTGATATCGCTCTCTGGAAGTTCGAGACCAACGAGTACAATGTCACCGTCATTGGTTAGTATCCCTGCCCACAGACTAACCTTACAATACAGACGCTCCCGGTCCCGTGATTTCATCAAGAACAT-GGTGCTGCCTTCTGGTATGTAGCCGCAACTCGACAACGACGTTCTCAACTTGGTTGAAACCAAATGAAAGACTTGATACTGATCGGTCTCTGATAGGCAAACCATCTCTGGCGAGCACGGTCTCGACAGCAATGGAGTGTACGTACCCTTTCCCTGGCTACTCGCTTTCTCGTGAACATGTCAGCTAACACTCGTGCTTGTTCAGCTACAACGGTACCTCCGAGCTCCAGCTCGAGCGCATGAGCGTCTACTTCAACGAGGCTTCCGGCAACAAGTACGTTCCTCGTGCCGTCCTCGTCGATCTCGAGCCCGGTACC----------------------------------------------------------------------------
>Pestalotiopsis_longiappendiculata_LC3013
-------------------------ACCCATGTGAACTTACCGTTGCCTCGGCAGAAGCTACCCGGT--ACCTTACCTTGGAACGGCCTACCCTGTAGCGCCTTACCCTGGAACGGCTTACCCTGCAGCGGCTGCCGGTGGACTACCAAACTCTTGTTATTTTTATGTTATCTGAGCGTCTTATTTTAATAAGTCAAAACTTTCAACAACGGATCTCTTGGTTCTGGCATCGATGAAGAACGCAGCGAAATGCGATAAGTAATGTGAATTGCAGAATTCAGTGAATCATCGAATCTTTGAACGCACATTGCGCCCATTAGTATTCTAGTGGGCATGCCTGTTCGAGCGTCATTTCAACCCTTAAGCCTAGCTTAGTGTTGGGAGCCTACTGCTTTTGTTAGCTGTAGCTCCTGAAATACAACGGCGGATCTGCGATATCCTCTGAGCGTAGTTTCCTCGCTTTTGACTGGAGTTGCAGCGTCTTTAGCCGCTAAAAATGGTTGACCTC--CGAGAAGGTTAGTTATCCTCAC------TCCTCACGCAAATACTTCAGGTGTCGAAAATTTTTCGCGCCTGCCCACATCCCCAGCACGACCCCGCGGTGCAAACGTCACAGCCCCACTTTGGCAGCCATGCACTTTCCCAC-ACGAGCATTTGCTGACCCCGCCAAATAGGAAGCCGCCGAGCTCGGAAAGGGTTCCTTCAAGTACGCATGGGTTCTTGACAAGCTCAAGGCCGAGCGTGAGCGTGGTATCACCATCGATATCGCTCTCTGGAAGTTCGAGACCAACGAGTACAATGTCACCGTCATTGGTTAGTATCCCTGTCCACAGACTAACACGGCACCACAGATGCTCCCGGTCCCGTGATTTCATCAAGAACATGGGTGCTGCCTTCTGGTATGTATCCACGAGTCTA---CGACGACCTTGAATTGATTAGGTCACGGATAAAAACACGATGCTAATGGGTCATTGATAGGCAAACCATCTCTGGCGAGCACGGTCTCGACAGCAATGGAGTGTACGTACCATCTCCT---CCGATTGCTTCTTGTTGAGCACACGAACTAACTTGTGGCCTTGTT-AGCTACAACGGTACCTCCGAGCTCCAGCTCGAGCGCATGAGTGTCTACTTCAATGAGGCTTCCGGCAACAAGTACGTCCCTCGTGCCGTTCTCGTCGATCTCGAGCCTGGTACCATGGATGCCGTCCGCGCCGGTCCCTTCGGTCAGCTTTTCCGCCCTGACAACTTCGTCTT-----------------
>Pestalotiopsis_lushanensis_CFCC_54894
-------------------------ACCCATGTGAACTTACCGTTGCCTCGGCAGAAGCTGCTCGGTGCACCTTACCCTGGAACGGCCTACCCTGTAGCGCCTTACCCTGGAACGGCTTACCCTGTAGCGGCTGCCGGTGGACTACCAAACTCTTGTTATTTTATTGTAATCTGAGCGTCTTATTTTAATAAGTCAAAACTTTCAACAACGGATCTCTTGGTTCTGGCATCGATGAAGAACGCAGCGAAATGCGATAAGTAATGTGAATTGCAGAATTCAGTGAATCATCGAATCTTTGAACGCACATTGCGCCCATTAGTATTCTAGTGGGCATGCCTGTTCGAGCGTCATTTCAACCCTTAAGCCTAGCTTAGTGTTGGGAGCCTACTGCTTTTGCTAGCGGTAGCTCCTGAAATACAACGGCGGATCTGCGATATCCTCTGAGCGTAGTTATCTCGCTTTTGACTGGAGTTGCAGCGTCTTTAGCCGCTAAAAATGGTTGACCTC--CGAGAAGGTTAGTCATCCTCAC----CATCCCCATGCAAACATTTCCGGTGCCGAAAAGTTTTCGCACCTGCCCATTTTCCCAGCACGACCCCGCGGTGCAAACGTCACAGCCCCACTTTGGCAGCCATGCACTTTCCCACAATGAACAATTGCTGACCCCGCCAAATAGGAAGCCGCCGAGCTCGGAAAGGGTTCCTTCAAGTACGCATGGGTTCTTGACAAGCTCAAGGCCGAGCGTGAGCGTGGTATCACCATTGATATCGCTCTCTGGAAGTTCGAGACCAACGAGTACAATGTCACCGTCATTGGTTAGTATCCCGGTCCACATACTAACATCACAATACAGATGCTCCCGGTCCCGTGATTTCATCAAGAAC---GGTGCTGCCTTCTGGTACGTAGTCGCAACTCGACAACGACCTTCTCAACTTGGTTGGAACCAAAGAAAAGACCTGATACTGACCGGTCTCTGATAGGCAAACCATCTCTGGCGAGCACGGTCTCGACAGCAATGGAGTGTACGTACCCTTTCCTTGGCTACTTGCTTTCCCACGAACATCTCAGCTAATACCCGTGATTGTGCAGCTACAACGGTACCTCTGAGCTCCAGCTCGAGCGCATGAGCGTCTACTTCAACGAGGCTTCCGGCAACAAGTACGTTCCTCGTGCCGTCCTCGTCGATCTCGAGCCCGGTACCATGGATGCCGTCCGCGCCGGTCCTTTCGGTCAGCTCTTCCGCCCTGACAACTTTGTCTTCGGTGGAAACAACTGGG
>Pestalotiopsis_lushanensis_LC4344
-------------------------ACCCATGTGAACTTACCGTTGCCTCGGCAGAAGCTGCTCGGTGCACCTTACCCTGGAACGGCCTACCCTGTAGCGCCTTACCCTGGAACGGCTTACCCTGTAGCGGCTGCCGGTGGACTACCAAACTCTTGTTATTTTATTGTAATCTGAGCGTCTTATTTTAATAAGTCAAAACTTTCAACAACGGATCTCTTGGTTCTGGCATCGATGAAGAACGCAGCGAAATGCGATAAGTAATGTGAATTGCAGAATTCAGTGAATCATCGAATCTTTGAACGCACATTGCGCCCATTAGTATTCTAGTGGGCATGCCTGTTCGAGCGTCATTTCAACCCTTAAGCCTAGCTTAGTGTTGGGAGCCTACTGCTTTTGCTAGCGGTAGCTCCTGAAATACAACGGCGGATCTGCGATATCCTCTGAGCGTAGTTATCTCGCTTTTGACTGGAGTTGCAGCGTCTTTAGCCGCTAAAAATGGTTGACCTC--CGAGAAGGTTAGTCATCCTCAC----CATCCCCATGCAAACATTTCCGGTGCCGAAAAGTTTTCGCACCTGCCCATTTTCCCAGCACGACCCCGCGGTGCAAACGTCACAGCCCCACTTTGGCAGCCATGCACTTTCCCACAATGAACAATTGCTGACCCCGCCAAATAGGAAGCCGCCGAGCTCGGAAAGGGTTCCTTCAAGTACGCATGGGTTCTTGACAAGCTCAAGGCCGAGCGTGAGCGTGGTATCACCATTGATATCGCTCTCTGGAAGTTCGAGACCAACGAGTACAATGTCACCGTCATTGGTTAGTATCCCGGTCCACATACTAACATCACAATACAGATGCTCCCGGTCCCGTGATTTCATCAAGAACATGGGTGCTGCCTTCTGGTACGTAGTCGCAACTCGACAACGACCTTCTCAACTTGGTTGGAACCAAAGAAAAGACCTGATACTGACCGGTCTCTGATAGGCAAACCATCTCTGGCGAGCACGGTCTCGACAGCAATGGAGTGTACGTACCCTTTCCTTGGCTACTTGCTTTCCCACGAACATCTCAGCTAATACCCGTGATTGTGCAGCTACAACGGTACCTCTGAGCTCCAGCTCGAGCGCATGAGCGTCTACTTCAACGAGGCTTCCGGCAACAAGTACGTTCCTCGTGCCGTCCTCGTCGATCTCGAGCCCGGTACCATGGATGCCGTCCGCGCCGGTCCTTTCGGTCAGCTCTTCCGCCCTGACAACTTTGTCTTCGGTGGAAACAACTGGG
>Pestalotiopsis_lushanensis_LC8182
CATTATAGAGTTTTCTAAACTCCCAACCCATGTGAACTTACCGTTGCCTCGGCAGAAGCTGCTCGGTGCACCTTACCCTGGAACGGCCTACCCTGTAGCGCCTTACCCTGGAACGGCTTACCCTGTAGCGGCTGCCGGTGGACTACCAAACTCTTGTTATTTTATTGTAATCTGAGCGTCTTATTTTAATAAGTCAAAACTTTCAACAACGGATCTCTTGGTTCTGGCATCGATGAAGAACGCAGCGAAATGCGATAAGTAATGTGAATTGCAGAATTCAGTGAATCATCGAATCTTTGAACGCACATTGCGCCCATTAGTATTCTAGTGGGCATGCCTGTTCGAGCGTCATTTCAACCCTTAAGCCTAGCTTAGTGTTGGGAGCCTACTGCTTTTGCTAGCGGTAGCTCCTGAAATACAACGGCGGATCTGCGATATCCTCTGAGCGTAGTTATCTCGCTTTTGACTGGAGTTGCAGCGTCTTTAGCCGCTAAAAATGGTTGACCTCGGCGAGAAGGTTAGTCATCCTCAC----CATCCCCATGCAAACATTTCCGGTGCCGAAAAGTTTTCGCACCTGCCCATTTTCCCAGCACGACCCCGCGGTGCAAACGTCACAGCCCCACTTTGGCAGCCATGCACTTTCCCACAATGAACAATTGCTGACCCCGCCAAATAGGAAGCCGCCGAGCTCGGAAAGGGTTCCTTCAAGTACGCATGGGTTCTTGACAAGCTCAAGGCCGAGCGTGAGCGTGGTATCACCATTGATATCGCTCTCTGGAAGTTCGAGACCAACGAGTACAATGTCACCGTCATTGGTTAGTATCCCGGTCCACATACTAACATCACAATACAGATGCTCCCGGTCCCGTGATTTCATCAAGAACATGGGTGCTGCCTTCTGGTACGTAGTCGCAACTCGACAACGACCTTCTCAACTTGGTTGGAACCAAAGAAAAGACCTGATACTGACCGGTCTCTGATAGGCAAACCATCTCTGGCGAGCACGGTCTCGACAGCAATGGAGTGTACGTACCCTTTCCTTGGCTACTTGCTTTCCCACGAACATCTCAGCTAATACCCGTGATTGTGCAGCTACAACGGTACCTCTGAGCTCCAGCTCGAGCGCATGAGCGTCTACTTCAACGAGGCTTCCGGCAACAAGTACGTTCCTCGTGCCGTCCTCGTCGATCTCGAGCCCGGTACCATGGATGCCGTCCGCGCCGGTCCTTTCGGTCAGCTCTTCCGCCCTGACAACTTTGTCTTCGGTGGAAACAACTGGG
>Pestalotiopsis_lushanensis_LC8183
CATTATAGAGTTTTCTAAACTCCCAACCCATGTGAACTTACCGTTGCCTCGGCAGAAGCTGCTCGGTGCACCTTACCCTGGAACGGCCTACCCTGTAGCGCCTTACCCTGGAACGGCTTACCCTGTAGCGGCTGCCGGTGGACTACCAAACTCTTGTTATTTTATTGTAATCTGAGCGTCTTATTTTAATAAGTCAAAACTTTCAACAACGGATCTCTTGGTTCTGGCATCGATGAAGAACGCAGCGAAATGCGATAAGTAATGTGAATTGCAGAATTCAGTGAATCATCGAATCTTTGAACGCACATTGCGCCCATTAGTATTCTAGTGGGCATGCCTGTTCGAGCGTCATTTCAACCCTTAAGCCTAGCTTAGTGTTGGGAGCCTACTGCTTTTGCTAGCGGTAGCTCCTGAAATACAACGGCGGATCTGCGATATCCTCTGAGCGTAGTTATCTCGCTTTTGACTGGAGTTGCAGCGTCTTTAGCCGCTAAAAATGGTTGACCTCGGCGAGAAGGTTAGTCATCCTCAC----CATCCCCATGCAAACATTTCCGGTGCCGAAAAGTTTTCGCACCTGCCCATTTTCCCAGCACGACCCCGCGGTGCAAACGTCACAGCCCCACTTTGGCAGCCATGCACTTTCCCACAATGAACAATTGCTGACCCCGCCAAATAGGAAGCCGCCGAGCTCGGAAAGGGTTCCTTCAAGTACGCATGGGTTCTTGACAAGCTCAAGGCCGAGCGTGAGCGTGGTATCACCATTGATATCGCTCTCTGGAAGTTCGAGACCAACGAGTACAATGTCACCGTCATTGGTTAGTATCCCGGTCCACATACTAACATCACAATACAGATGCTCCCGGTCCCGTGATTTCATCAAGAACATGGGTGCTGCCTTCTGGTACGTAGTCGCAACTCGACAACGACCTTCTCAACTTGGTTGGAACCAAAGAAAAGACCTGATACTGACCGGTCTCTGATAGGCAAACCATCTCTGGCGAGCACGGTCTCGACAGCAATGGAGTGTACGTACCCTTTCCTTGGCTACTTGCTTTCCCACGAACATCTCAGCTAATACCCGTGATTGTGCAGCTACAACGGTACCTCTGAGCTCCAGCTCGAGCGCATGAGCGTCTACTTCAACGAGGCTTCCGGCAACAAGTACGTTCCTCGTGCCGTCCTCGTCGATCTCGAGCCCGGTACCATGGATGCCGTCCGCGCCGGTCCTTTCGGTCAGCTCTTCCGCCCTGACAACTTTGTCTTCGGTGGAAACAACTGGG
>Pestalotiopsis_macadamiae_BRIP_63738b
CGGTGTGAAATTGTTCAAACTCCCAACCCATGTGAACTTACCGTTGCCTCGGCAGAAGCTGCTCGGTGCACCCTACCTTGGAACGGCCTACCCTGTAGCGCCTTACCCTGGAACGGCTTACCCTGGAACGGCTGCCGGTGGACTACCAAACTCTTGTTATTTTATTGTAATCTGAGCGTCTTATTTTAATAAGTCAAAACTTTCAACAACGGATCTCTTGGTTCTGGCATCGATGAAGAACGCAGCGAAATGCGATAAGTAATGTGAATTGCAGAATTCAGTGAATCATCGAATCTTTGAACGCACATTGCGCCCATTAGTATTCTAGTGGGCATGCCTGTTCGAGCGTCATTTCAACCCTTAAGCCTAGCTTAGTGTTGGGAGCCTACTGCTTTTGCTAGCTGTAGCTCCTGAAATACAACGGCGGATCTGCGATATCCTCTGAGCGTAGTTATCTCGCTTTTGACTGGAGTTGCAGCGTCTTTGGCCGCTAAAAATGGTTGACCTCGG------------------------------------------------------AAAAGTTTTCGCACCTGCCCATTTTCTCAGCACGACCCCGCGGTGCAAACGTCACAGCCCCACTTTGGCAGCCACGCACCTTCCCACAATGAACAATTGCTGACCCCGCCAAATAGGAAGCCGCCGAGCTCGGTAAGGGTTCCTTCAAGTACCTGTG-----------------------------------------------------------------------------------------------------------------------------------------------------------------------------------------------------------AAACGACATTCTTAACTTGTTTGGAACCATACAAAAGACTTGATACTGACCGGTCTATGATAGGCAAACCATCTCTGGCGAGCACGGTCTCGACAGCAATGGAGTGTATGTACCCTTTCCCTGGCTACTCGCTTTCTCGTGAACATGTCAGCTAACAGTCGTGCTTGTTCAGCTACAACGGTACCTCCGAGCTCCAGCTCGAGCGCATGAGCGTCTACTTCAACGAGGCTTCCGGCAACAAGTACGTTCCTCGTGCCGTCCTCGTCGATCTCGAGCCCGGTACCATGGATGCCGTCCGCGCCGGTCCTTTCGGTCAGCTCTTCCGCCCTGACAACTTCGTCTTCGGTGGAAACAACTGGG
>Pestalotiopsis_macadamiae_BRIP_63739b
CTGTGTGAAATTGTTACAACTCCCAACCCATGTGAACTTACCGTTGCCTCGGCAGAAGCTGCTCGGTGCACCCTACCTTGGAACGGCCTACCCTGTAGCGCCTTACCCTGGAACGGCTTACCCTGGAACGGCTGCCGGTGGACTACCAAACTCTTGTTATTTTATTGTAATCTGAGCGTCTTATTTTAATAAGTCAAAACTTTCAACAACGGATCTCTTGGTTCTGGCATCGATGAAGAACGCAGCGAAATGCGATAAGTAATGTGAATTGCAGAATTCAGTGAATCATCGAATCTTTGAACGCACATTGCGCCCATTAGTATTCTAGTGGGCATGCCTGTTCGAGCGTCATTTCAACCCTTAAGCCTAGCTTAGTGTTGGGAGCCTACTGCTTTTGCTAGCTGTAGCTCCTGAAATACAACGGCGGATCTGCGATATCCTCTGAGCGTAGTTATCTCGCTTTTGACTGGAGTTGCAGCGTCTTTGGCCGCTAAAAATGGTTGACCTCGG------------------------------------------------------AAAAGTTTTCGCACCTGCCCATTTTCTCAGCACGACCCCGCGGTGCAAACGTCACAGCCCCACTTTGGCAGCCACGCACCTTCCCACAATGAACAATTGCTGACCCCGCCAAATAGGAAGCCGCCGAGCTCGGTAAGGGTTCCTTCAAGTACCTGTG-----------------------------------------------------------------------------------------------------------------------------------------------------------------------------------TTCTTGAACGACGGCGTTATACGAAAACGACATTCTTAACTTGTTTGGAACCATACAAAAGACTTGATACTGACCGGTCTATGATAGGCAAACCATCTCTGGCGAGCACGGTCTCGACAGCAATGGAGTGTATGTACCCTTTCCCTGGCTACTCGCTTTCTCGTGAACATGTCAGCTAACAGTCGTGCTTGTTCAGCTACAACGGTACCTCCGAGCTCCAGCTCGAGCGCATGAGCGTCTACTTCAACGAGGCTTCCGGCAACAAGTACGTTCCTCGTGCCGTCCTCGTCGATCTCGAGCCCGGTACCATGGATGCCGTCCGCGCCGGTCCTTTCGGTCAGCTCTTCCGCCCTGACAACTTCGTCTTCGGTGGAAACAACTGGG
>Pestalotiopsis_macadamiae_BRIP_637441a
GTGTGTGAAATTGTTCAAGCTCCCAACCCATGTGAACTTACCGTTGCCTCGGCAGAAGCTGCTCGGTGCACCCTACCTTGGAACGGCCTACCCTGTAGCGCCTTACCCTGGAACGGCTTACCCTGTAACGGCTGCCGGTGGACTACCAAACTCTTGTTATTTTATTGTAATCTGAGCGTCTTATTTTAATAAGTCAAAACTTTCAACAACGGATCTCTTGGTTCTGGCATCGATGAAGAACGCAGCGAAATGCGATAAGTAATGTGAATTGCAGAATTCAGTGAATCATCGAATCTTTGAACGCACATTGCGCCCATTAGTATTCTAGTGGGCATGCCTGTTCGAGCGTCATTTCAACCCTTAAGCCTAGCTTAGTGTTGGGAGCCTACTGCTTTTGCTAGCTGTAGCTCCTGAAATACAACGGCGGATCTGCGATATCCTCTGAGCGTAGTTATCTCGCTTTTGACTGGAGTTGCAGCGTCTTTGGCCGCTAAAAATGGTTGACCTCGG------------------------------------------------------AAAAGTTTTCGCACCTGCCCATTTTCCCAGCACGACCCCGCGGTGCAAACGTCACAGCCCCACTTTGGCAGCCACGCACTTTCCCACAATGAACAATTGCTGACCCCGCCAAATAGGAAGCCGCCGAGCTCGGTAAGGGTTCCTTCAAGTACCTGTG------------------------------------------------------------------------------------------------------------------------------------------------------------------------------------------------------------AAAGACATTCTCAAATTGTTTGGAACCATACGAAAGACTTGATACTGACCGGCCTATGATAGGCAAACCATCTCTGGCGAGCACGGTCTCGACAGCAATGGAGTGTACGTACCCTTTCCCTGGCTACTCGCTTTCCCGTGAACATGTCAGCTAACAGTCGTGCTTGTGCAGCTACAACGGTACCTCCGAGCTCCAGCTCGAGCGCATGAGCGTCTACTTCAACGAGGCTTCCGGCAACAAGTACGTTCCTCGTGCCGTCCTCGTCGATCTCGAGCCCGGTACCATGGATGCCGTCCGCGCCGGTCCTTTCGGTCAGCTCTTCCGCCCTGACAACTTCGTCTTCGGTGGAAACAACTGGG
>Pestalotiopsis_machili_CGMCC_3_23511
--TTATAGAGTTTTCTAAACTCCCAACCCATGTGAACTTACCGTTGCCTCGGCAGAAGCTGCTCGGTGCACCTTACCTTGGAACGGCCTACCCTGTAGCGCCTTACCCTGGAACGGCTTACCCTGTAGCGGCTGCCGGTGGACTACCAAACTCTTGTTATTTTATTGTAATCTGAGCGTCTTATTTTAATAAGTCAAAACTTTCAACAACGGATCTCTTGGTTCTGGCATCGATGAAGAACGCAGCGAAATGCGATAAGTAATGTGAATTGCAGAATTCAGTGAATCATCGAATCTTTGAACGCACATTGCGCCCATTAGTATTCTAGTGGGCATGCCTGTTCGAGCGTCATTTCAACCCTTAAGCCTAGCTTAGTGTTGGGAGCCTACTGCTTTTACTAGCTGTAGCTCCTGAAATACAACGGCGGATCTGCGATATCCTCTGAGCGTAGTTATCTCGCTTTTGACTGGAGTTGCAGCGTCTTTAGCCGCTAAAAATGGTTGACCTC--CGAGAAGGTTAGTCATCCTCGCTCCTCATCTTCATGCAAAGATTTTCGGTGCCGAAAAGTTTTCGCACCTGCCCATTTTCCCAGCACGACCCCGCGGTGCAAACGTCATAGCCCCACTTTGGCAGCCACGCACTCTCCCACAATGAACAATTGCTGACCCCGCCAAATAGGAAGCCGCCGAGCTCGGAAAGGGTTCCTTCAAGTACGCATGGGTTCTTGACAAGCTCAAGGCCGAGCGTGAGCGTGGTATCACCATTGATATCGCTCTCTGGAAGTTCGAGACCAACGAGTACAATGTCACCGTCATTGGTTAGTATCCCTGCCCACAGACTAACCTTACAATACAGACGCTCCCGGTCCCGTGATTTCATCAAGAACATGGGTGCTGCCTTCTGGTATGTAGCGGCAACTTGACAACGACAATCTCAACTTGGTTGAAACCATACGAAAGACTTGATACTGACCGGTCTATGATAGGCAAACCATTTCTGGCGAGCACGGTCTCGACAGCAATGGAGTGTACGTACCCTTTCCTTGGCTACTTGCTTTCTCGTGAACATGTCAGCTAACACTCGTGCTTGCTCAGCTACAACGGTACCTCCGAGCTCCAGCTCGAGCGCATGAGCGTCTACTTCAACGAGGCTTCCGGCAACAAGTACGTTCCTCGTGCCGTCCTCGTCGATCTCGAGCCCGGTACCATGGATGCCGTCCGCGCCGGTCCTTTCGGTCAGCTCTTCCGCCCTGACAACTTCGTCTTCGGCGGAAACAACTGG-
>Pestalotiopsis_malayana_CBS_102220
CATTATAGAGTTTTCTAAACTCCCAACCCATGTGAACTTACCGTTGCCTCGGCAGAAGCTGCTCGGTGCACCTTACCTTGGAACGGCCTACCCTGTAGCGCCTTACCCTGGAACGGCTTACCCTGCAACGGCTGCCGGTGGACTACTAAACTCTTGTTATTTTATTGTAATCTGAGCGTCTTATTTTAATAAGTCAAAACTTTCAACAACGGATCTCTTGGTTCTGGCATCGATGAAGAACGCAGCGAAATGCGATAAGTAATGTGAATTGCAGAATTCAGTGAATCATCGAATCTTTGAACGCACATTGCGCCCATTAGTATTCTAGTGGGCATGCCTGTTCGAGCGTCATTTCAACCCTTAAGCCTAGCTTAGTGTTGGGAGCCTACTGCTTTTGCTAGCGGTAGCTCCTGAAATACAACGGCGGATCTGCGATATCCTCTGAGCGTAGTTATCTCGCTTTTGACTGGAGTTGCAGCGTCTTTAGCCGCTAAAAATGGTTGACCTCGG----AAGGTTAGTCATGCTCACTCCTCATCACCATGCAAACATTTCCGTTGCCGAAATGTTTTCGCACCTGCCCATTTTCCCAGCACGACCCCGCGGTGCAAACGTCACAGCCCCACTTTGGCAGCCACGCACTTTCCCACAATGAACAATTGCTGACCCCGCCAAATAGGAAGCCGCCGAGCTCGGAAAGGGTTCCTTCAAGTACGCATGGGTTCTTGACAAGCTCAAGGCCGAGCGTGAGCGTGGTATCACCATTGATATCGCTCTCTGGAAGTTCGAGACCAACGAGTACAATGTCACCGTCATTGGTTAGTATCCGTGTCCACAGACTAACATTGCAATACAGACGCTCCCGGTCCCGTGATTTCATCAAGAACATGGGTGCTGCCTTCTGGTATGTAGCCACAACTCGACGACGGCATTCTCGGCTTGGTTGGAACCAAACGAAAGACTTGATACTGACCGGTCTCTGATAGGCAAACCATCTCTGGCGAGCACGGTCTCGACAGCAATGGAGTGTACGTACCGCTTCCTTGGCTACTTGCTTTCCCACGGACTTGTTAGCTAACACTCGTGCTTGCTCAGCTACAACGGCACCTCCGAGCTCCAGCTCGAGCGCATGAGCGTCTACTTCAACGAGGCTTCCGGCAACAAGTACGTTCCTCGTGCTGTCCTCGTCGATCTCGAGCCCGGTACCATGGACGCCGTCCGCGCCGGTCCTTTCGGCCAGCTCTTCCGCCCTGACAACTTCGTCTTCGGTGGAAACAACTGGG
>Pestalotiopsis_manyueyuanani_NTUPPMCC_18_165
CATTATAGAGTTTTTCAAACTCCCAACCCATGTGAACTTACCGTTGCCTCGGCAGAGGCTACCCGGT-------------------------------------ACCCGGAGACGGGTTACCCTGTAGCGGCTGCCGGTGGACTACTAAACTCTTGTTATTTTATTGTAATCTGAGCGTCTTATTTTAATAAGTCAAAACTTTCAACAACGGATCTCTTGGTTCTGGCATCGATGAAGAACGCAGCGAAATGCGATAAGTAATGTGAATTGCAGAATTCAGTGAATCATCGAATCTTTGAACGCACATTGCGCCCATTAGTATTCTAGTGGGCATGCCTGTTCGAGCGTCATTTCAACCCTTAAGCCTAGCTTAGTGTTGGGAACCTACTGCCCTCGTGGCCTGTAGTTCCTGAAATACAACGGCGGATCTGTGATATCCTCTGAGCGTAGTTTTCTCGCTTTTGTTAGGATTCTCAGCATC--TAGCCGCTAAAAATGGTTGACCTCGGCGAGAAGGTTAGTCATCCTCGC-------CTTTGCGCAATCATTT----TGTCGAAAATCCCTCGCACCTGCCCACATTCTTTGCACGACCCCGCGGTGCGAACGTCACAGCCCCACTCAACCAGCCATGTACCTTCCCACAATGAGCATTCGCTGACCCCGCCAAATAGGAAGCCGCCGAGCTCGGTAAGGGTTCCTTCAAGTACGCATGGGTTCTTGACAAGCTCAAGGCCGAGCGTGAGCGTGGTATCACCATCGATATCGCTCTCTGGAAGTTCGAGACCCAAGAGTACGAAGTCACCGTCATTGGTTAGTATCCCCACCCCGACACTAACATGGCAATACAGATGCTCCCGGTCCCGTGATTTCATCAAGAACATGGGTGCTGCTTTCTGGTATGTAGTCACAACTCGACGA------TCTCGGACTGGGGGAAGAAACATGGCAGTCATGATACTGACCGGTCTTTGATAGGCAAACCATCTCTGGCGAGCACGGTCTCGACAGCAATGGAGTGTACGTACCGTATCCTTGGCCACTTGCTCTCTCAAGATCTTGCAAGCTAAATCTCGTCGTCATCCAGTTACAATGGTACCTCTGAGCTCCAGCTCGAGCGCATGAGCGTCTACTTCAACGAGGCATCCGGCAACAAGTACGTTCCTCGTGCCGTCCTCGTCGATCTCGAGCCCGGTACCATGGATGCCGTCCGCGCCGGTCCCTTCGGTCAGCTCTTCCGCCCTGACAACTTCGTCTTCGGTGGCAACAACTGGG
>Pestalotiopsis_manyueyuanani_NTUPPMCC_22_012
CATTATAGAGTTTTTCAAACTCCCAACCCATGTGAACTTACCGTTGCCTCGGCAGAGGCTACCCGGT-------------------------------------ACCCGGAGACGGGTTACCCTGTAGCGGCTGCCGGTGGACTACTAAACTCTTGTTATTTTATTGTAATCTGAGCGTCTTATTTTAATAAGTCAAAACTTTCAACAACGGATCTCTTGGTTCTGGCATCGATGAAGAACGCAGCGAAATGCGATAAGTAATGTGAATTGCAGAATTCAGTGAATCATCGAATCTTTGAACGCACATTGCGCCCATTAGTATTCTAGTGGGCATGCCTGTTCGAGCGTCATTTCAACCCTTAAGCCTAGCTTAGTGTTGGGAACCTACTGCCCTCGTGGCCTGTAGTTCCTGAAATACAACGGCGGATCTGTGATATCCTCTGAGCGTAGTTTTCTCGCTTTTGTTAGGATTCTCAGCATC--TAGCCGCTAAAAATGGTTGACCTCGG-----------------------------CTTTGCGCAATCATTT----TGTCGAAAATCCCTCGCACCTGCCCACATTCTTTGCACGACCCCGCGGTGCGAACGTCACAGCCCCACTCAACCAGCCATGTACCTTCCCACAATGAGCATTCGCTGACCCCGCCAAATAGGAAGCCGCCGAGCTCGGTAAGGGTTCCTTCAAGTACGCATGGGTTCTTGACAAGCTCAAGGCCGAGCGTGAGCGTGGTATCACCATCGATATCGCTCTCTGGAAGTTCGAGACCCAAGAGTACGAAGTCACCGTCATTGGTTAGTATCCCCACCCCGACACTAACATGGCAATACAGATGCTCCCGGTCCCGTGATTTCATCAAGAACATG-----------C----------TCACAACTCGACGA------TCTCGGACTGGGGGAAGAAACATGGCAGTCATGATACTGACCGGTCTTTGATAGGCAAACCATCTCTGGCGAGCACGGTCTCGACAGCAATGGAGTGTACGTACCGTATCCTTGGCCACTTGCTCTCTCAAGATCTTGCAAGCTAAATCTCGTCGTCATCCAGTTACAATGGTACCTCTGAGCTCCAGCTCGAGCGCATGAGCGTCTACTTCAACGAGGCATCCGGCAACAAGTACGTTCCTCGTGCCGTCCTCGTCGATCTCGAGCCCGGTACCATGGATGCCGTCCGCGCCGGTCCCTTCGGTCAGCTCTTCCGCCCTGACAACTTCGTCTTCGGTGGCAACAACTGGG
>Pestalotiopsis_menhaiensis_YN3A1
CATTATAGAGTTTTCTAAGCTCCCAACCCATGTGAACTTACCGTTGCCTCGGCAGAAGCTGCTCGGTGCACCCTACCTTGGAACGGCCTACCCTGTAGCGCCTTACCCTGGAACGGCTTACCCTGTAACGGCTGCCGGTGGACTACCAAACTCTTGTTATTTTATTGTAATCTGAGCGTCTTATTTTAATAAGTCAAAACTTTCAACAACGGATCTCTTGGTTCTGGCATCGATGAAGAACGCAGCGAAATGCGATAAGTAATGTGAATTGCAGAATTCAGTGAATCATCGAATCTTTGAACGCACATTGCGCCCATTAGTATTCTAGTGGGCATGCCTGTTCGAGCGTCATTTCAACCCTTAAGCCTAGCTTAGTGTTGGGAGCCTACTGCTTTTGCTAGCTGTAGCTCCTGAAATACAACGGCGGATCTGCGATATCCTCTGAGCGTAGTTATCTCGCTTTTGACTGGAGTTGCAGCGTCTTTGGCCGCTAAAAATGGTTGACCTCGG----AAGGTTAGTCATCCTCGCTCCTCATCCTCATGCAAACATTTCCGGTGTCGAAAAGTTTTCGCACCTGCCCATTTTCTCAGCACGACCCCGCGGTGCAAACGTCACAGCCCCACTTTGGCAGCCACGCACCTTCCCACAATGAACAATTGCTGACCCCGCCAAATAGGAAGCCGCCGAGCTCGGAAAGGGTTCCTTCAAGTACGCATGGGTTCTTGACAAGCTCAAGGCCGAGCGTGAGCGTGGTATCACCATTGATATCGCTCTCTGGAAGTTCGAGACCAACGAGTACAATGTCACCGTCATTGGTTAGTATCCCTGCCCACAGACTAACCTTGCAATACAGACGCTCCCGGTCCCGTGATTTCATCAAGAACATGGGTGCTGCCTTCTGGTATGTAGCCGCAACTCGACAACGACATTCTTAACTTGTTTGGAACCATACAAAAGACTTGATACTGACCGGTCTATGATAGGCAAACCATCTCTGGCGAGCACGGTCTCGACAGCAATGGAGTGTATGTACCCTTTCCCTGGCTACTCGCTTTCTCGTGAACATGTCAGCTAACAGTCGTGCTTGTTCAGCTACAACGGTACCTCCGAGCTCCAGCTCGAGCGCATGAGCGTCTACTTCAACGAGGCTTCCGGCAACAAGTACGTTCCTCGTGCCGTCCTCGTCGATCTCGAGCCCGGTACCATGGATGCCGTCCGCGCCGGTCCTTTCGGTCAGCTCTTCCGCCCTGACAACTTCGTCTTCGGTGGAAACA------
>Pestalotiopsis_monochaeta_CBS_144_97
CATTATAGAGTTTTCTAAACTCCCAACCCATGTGAACTTACCGTTGCCTCGGCAGAAGCTACCTGG-TTACCCTACCTTGGAACGGCCTACCCTGTAGCGCCTTACCCTGGAACGGCCTACCCTGTAACGGCTGCCGGTGGACTACCAAACTCTTGTTATTTTATTGTAATCTGAGCGTCTTATTTTAATAAGTCAAAACTTTCAACAACGGATCTCTTGGTTCTGGCATCGATGAAGAACGCAGCGAAATGCGATAAGTAATGTGAATTGCAGAATTCAGTGAATCATCGAATCTTTGAACGCACATTGCGCCCATTAGTATTCTAGTGGGCATGCCTGTTCGAGCGTCATTTCAACCCTTAAGCCTAGCTTAGTGTTGGGAGCCTACCGCTTTTGCTAGCGGTAGCTCCTGAAATACAACGGCGGATCTGCGATATCCTCTGAGCGTAGTTATCTCGCTTTTGACTGGAGTTGCAGCGTCTTTAGCCGCTAAAAATGGTTGACCTCGGCGAGAAGGTTAGTCATCCACACTTCCCATTCTTAT-CAAACATCTCCGGTGCCGAAAAGTTTTCGCACCTGCCCATTTTCCCAGCACGACCCCGCGGTGCAAACGTCACAGCCCCACTTTGGCAGCCATGCACTTTCCCACAATGAACAATTGCTGACCCCGCCAAATAGGAAGCCGCCGAGCTCGGAAAGGGTTCCTTCAAGTACGCATGGGTTCTTGACAAGCTCAAGGCCGAGCGTGAGCGTGGTATCACCATTGATATCGCTCTCTGGAAGTTCGAGACCAACGAGTACAATGTCACCGTCATTGGTTAGTATCCCTGCCCACATGCTAACATGGCAACACAGATGCTCCCGGTCCCGTGACTTCATCAAGAACATGGGTGCTGCCTTTTGGTATGTAGCCGCAACTCGACAACGACGTTCTCAACTTGGTTGGAAACAAAGGAAAGACTTGATACTGACCGGTCCTTAATAGGCAAACCATCTCTGGCGAGCACGGTCTCGACAGCAATGGAGTGTACGTACCCTTTCCTTGGCTACTTGCTTTCCCACGAACATCTCAGCTAACACTCGTGGTTGTTCAGCTACAACGGTACCTCCGAGCTCCAGCTCGAGCGCATGAGCGTCTACTTCAACGAGGCTTCCGGCAACAAGTACGTTCCTCGTGCCGTCCTCGTCGATCTCGAGCCCGGTACCATGGATGCCGTCCGCGCCGGTCCTTTCGGTCAGCTCTTCCGCCCTGACAACTTCGTCTTCGGTGGAAACAACTGGG
>Pestalotiopsis_monochaeta_CBS_440_83
CATTATAGAGTTTTCTAAACTCCCAACCCATGTGAACTTACCGTTGCCTCGGCAGAAGCTACCTGG-TTACCCTACCTTGGAACGGCCTACCCTGTAGCGCCTTACCCTGGAACGGCCTACCCTGTAACGGCTGCCGGTGGACTACCAAACTCTTGTTATTTTATTGTAATCTGAGCGTCTTATTTTAATAAGTCAAAACTTTCAACAACGGATCTCTTGGTTCTGGCATCGATGAAGAACGCAGCGAAATGCGATAAGTAATGTGAATTGCAGAATTCAGTGAATCATCGAATCTTTGAACGCACATTGCGCCCATTAGTATTCTAGTGGGCATGCCTGTTCGAGCGTCATTTCAACCCTTAAGCCTAGCTTAGTGTTGGGAGCCTACCGCTTTTGCTAGCGGTAGCTCCTGAAATACAACGGCGGATCTGCGATATCCTCTGAGCGTAGTTATCTCGCTTTTGACTGGAGTTGCAGCGTCTTTAGCCGCTAAAAATGGTTGACCTCGG-----AGGTTAGTCATCCACACTTCCCATTCTTAT-CAAACATCTCCGGTGCCGAAAAGTTTTCGCACCTGCCCATTTTCCCAGCACGACCCCGCGGTGCAAACGTCACAGCCCCACTTTGGCAGCCATGCACTTTCCCACAATGAACAATTGCTGACCCCGCCAAATAGGAAGCCGCCGAGCTCGGAAAGGGTTCCTTCAAGTACGCATGGGTTCTTGACAAGCTCAAGGCCGAGCGTGAGCGTGGTATCACCATTGATATCGCTCTCTGGAAGTTCGAGACCAACGAGTACAATGTCACCGTCATTGGTTAGTATCCCTGCCCACATGCTAACATGGCAACACAGATGCTCCCGGTCCCGTGACTTCATCAAGAACATGGGTGCTGCCTTTTGGTATGTAGCCGCAACTCGACAACGACGTTCTCAACTTGGTTGGAAACAAAGGAAAGACTTGATACTGACCGGTCCTTAATAGGCAAACCATCTCTGGCGAGCACGGTCTCGACAGCAATGGAGTGTACGTACCCTTTCCTTGGCTACTTGCTTTCCCACGAACATCTCAGCTAACACTCGTGGTTGTTCAGCTACAACGGTACCTCCGAGCTCCAGCTCGAGCGCATGAGCGTCTACTTCAACGAGGCTTCCGGCAACAAGTACGTTCCTCGTGCCGTCCTCGTCGATCTCGAGCCCGGTACCATGGATGCCGTCCGCGCCGGTCCTTTCGGTCAGCTCTTCCGCCCTGACAACTTCGTCTTCGGTGGAAACAACTGGG
>Pestalotiopsis_multiappendiculata_CGMCC_3_23514
--TTATAGAGTTTTCTAAACTCCCAACCCATGTGAACTTACCGTTGCCTCGGCAGAAGCTGCTCGGTGCACCTTACCCTGGAACGGCCTACCCTGTAGCGCCTTACCCTGGAACGGCTTACCCTGTAGCGGCTGCCGGTGGACTACCAAACTCTTGTTATTTTATTGTAATCTGAGCGTCTTATTTTAATAAGTCAAAACTTTCAACAACGGATCTCTTGGTTCTGGCATCGATGAAGAACGCAGCGAAATGCGATAAGTAATGTGAATTGCAGAATTCAGTGAATCATCGAATCTTTGAACGCACATTGCGCCCATTAGTATTCTAGTGGGCATGCCTGTTCGAGCGTCATTTCAACCCTTAAGCCTAGCTTAGTGTTGGGAGCCTACTGCTTTTGCTAGCGGTAGCTCCTGAAATACAACGGCGGATCTGCGATATCCTCTGAGCGTAGTTATCTCGCTTTTGACTGGAGTTGCAGCGTCTTTAGCCGCTAAAAATGGTTGACCTC--CGAGAAGGTTAGTCATTCTCACTTCCCATCCTCATGCAAACATTTCTGGTGCCGAAAAGTTTTCGCACCTGCCCATTTTCCCAGCACGACCCCGCGGTGCAAACGTCACAGCCCCACTTTGGCAGTCATGCACTTTCACACAATGAACAATTGCTGACCCCGCCAAATAGGAAGCCGCCGAGCTCGGAAAGGGTTCCTTCAAGTACGCATGGGTTCTTGACAAGCTCAAGGCCGAGCGTGAGCGTGGTATCACCATTGATATCGCTCTCTGGAAGTTCGAGACCAACGAGTACAATGTCACCGTCATTGGTTAGTATCCCTGTCCACATACTAACATGGCAATCCAGATGCTCCCGGTCCCGTGATTTCATCAAGAACATGGGTGCTGCCTTCTGGTACGTAGCTGCAACTCGACAACGACGCTCTCAACTTGGTTGGAAACAAAGGAAAGACTTGATACTGACCGGTCTCTGATAGGCAAACCATCTCTGGCGAGCACGGTCTCGACAGCAATGGAGTGTACGTACCCTTTTCTTGGCTACTTGCTTCCCCACGAACATGTCAGCTAACACTCGTGCTTGTTCAGCTACAACGGTACCTCCGAGCTCCAGCTCGAGCGCATGAGCGTCTACTTCAACGAGGCTTCCGGCAACAAGTACGTTCCTCGTGCCGTCCTCGTCGATCTCGAGCCCGGTACCATGGATGCCGTCCGCGCCGGTCCCTTCGGTCAGCTCTTCCGCCCTGACAACTTCGTCTTCGGCGGAAACAACTGG-
>Pestalotiopsis_multicolor_CFCC59981
CATTATAGAGTTTTCTAAACTCCCAACCCATGTGAACTTACCGTTGCCTCGGCAGAAGCTGCTCGGTGCACCCTACCTTGGAACGGCCTACCCTGTAGCGCCTTACCCTGGAACGGCTTACCCTGTAGCGGCTGCCGGTGGACTACCAAACTCTTGTTATTTTATTGTAATCTGAGCGTCTTATTTTAATAAGTCAAAACTTTCAACAACGGATCTCTTGGTTCTGGCATCGATGAAGAACGCAGCGAAATGCGATAAGTAATGTGAATTGCAGAATTCAGTGAATCATCGAATCTTTGAACGCACATTGCGCCCATTAGTATTCTAGTGGGCATGCCTGTTCGAGCGTCATTTCAACCCTTAAGCCTAGCTTAGTGTTGGGAGCCTACTGCTTTTACTAGCTGTAGCTCCTGAAATACAACGGCGGATCTGCGATATCCTCTGAGCGTAGTTATCTCGCTTTTGACTGGAGTTGCAGCGTCTTTAGCCGCTAAAAATGGTTGACCTCGGTGAGAAGGTTAGTCATCCTCGC------TCCTCATGCAAACATTTCCGGTGCCGAAAAGTTTTCGCACCTGCCCATCTTCCCAGCACGACCCCGCGGTGCAAACGTCACTGCCCCACTTTGGCAGCCACGCACTTTCCCACAATGAACAATTGCTGACCCCGCCAAATAGGAAGCCGCCGAGCTCGGTAAGG-------------------------------------------------------------------------------------------------------------------------------------------------------------------------------------------------------------------CGGCAACTCGACAACGACATTCTCAACTTGTTTGGAACCATACGAAAGACTTGATACTGACCGGTCTATGATAGGCAAACCATCTCTGGCGAGCACGGTCTCGACAGCAATGGAGTGTACGTACCCTTTCCCTGGCTACTCGCTTTCTCGTGAACATGTCAGCTAACAGTCGTGCTTGTTCAGCTACAACGGTACCTCCGAGCTCCAGCTCGAGCGCATGAGCGTCTACTTCAACGAGGCTTCCGGCAACAAGTACGTTCCTCGTGCCGTCCTCGTCGATCTCGAGCCCGGTACCATGGATGCCGTCCGCGCCGGTCCTTTCGGTCAGCTCTTCCGCCCTGACAACTTCGTCTTCGGCGGAAACA------
>Pestalotiopsis_multicolor_CFCC59982
------------------ACTCCCAACCCATGTGAACTTACCGTTGCCTCGGCAGAAGCTGCTCGGTGCACCCTACCTTGGAACGGCCTACCCTGTAGCGCCTTACCCTGGAACGGCTTACCCTGTAGCGGCTGCCGGTGGACTACCAAACTCTTGTTATTTTATTGTAATCTGAGCGTCTTATTTTAATAAGTCAAAACTTTCAACAACGGATCTCTTGGTTCTGGCATCGATGAAGAACGCAGCGAAATGCGATAAGTAATGTGAATTGCAGAATTCAGTGAATCATCGAATCTTTGAACGCACATTGCGCCCATTAGTATTCTAGTGGGCATGCCTGTTCGAGCGTCATTTCAACCCTTAAGCCTAGCTTAGTGTTGGGAGCCTACTGCTTTTACTAGCTGTAGCTCCTGAAATACAACGGCGGATCTGCGATATCCTCTGAGCGTAGTTATCTCGCTTTTGACTGGAGTTGCAGCGTCTTTAGCCGCTAAAAATGGTTGACCT----GAGAAGGTTAGTCATCCTCGC------TCCTCATGCAAACATTTCCGGTGCCGAAAAGTTTTCGCACCTGCCCATCTTCCCAGCACGACCCCGCGGTGCAAACGTCACTGCCCCACTTTGGCAGCCACGCACTTTCCCACAATGAACAATTGCTGACCCCGCCAAATAGGAAGCCGCCGAGCTCGGTAAGGGTTCCTTCAAGTACGCATGGGTTCTTGACAAGCTCAAGGCCGAGCGTGAGCGTGGTATCACCATTGATATCGCTCTCTGGAAGTTCGAGACCAACGAGTACAATGTCACCGTCATTGGTTAGTATCCCTGCCCACAGACTAATCTTACAATATAGACGCTCCCGGTCCCGTGATTTCATCAAGAACATG-----------C----------CGGCAACTCGACAACGACATTCTCAACTTGTTTGGAACCATACGAAAGACTTGATACTGACCGGTCTATGATAGGCAAACCATCTCTGGCGAGCACGGTCTCGACAGCAATGGAGTGTACGTACCCTTTCCCTGGCTACTCGCTTTCTCGTGAACATGTCAGCTAACAGTCGTGCTTGTTCAGCTACAACGGTACCTCCGAGCTCCAGCTCGAGCGCATGAGCGTCTACTTCAACGAGGCTTCCGGCAACAAGTACGTTCCTCGTGCCGTCCTCGTCGATCTCGAGCCCGGTACCATGGATGCCGTCCGCGCCGGTCCTTTCGGTCAGCTCTTCCGCCCTGACAACTTCGTCTTCGG--------------
>Pestalotiopsis_nanjingensis_CSUFTCC04
------------------------------TGTGAACTTACCGTTGCCTCGGCAGAAGCTGCTCGGCGCGCCTTACCTTGGAACGGCCTACCCTGTAGCGCCTTACCCTGGAACGGCTTACCCTGCAACGGCTGCCGGTGGACTACCAAACTCTTGTTATTTTATGGTTATCTGAGCGTCTTATTTTAATAAGTCAAAACTTTCAACAACGGATCTCTTGGTTCTGGCATCGATGAAGAACGCAGCGAAATGCGATAAGTAATGTGAATTGCAGAATTCAGTGAATCATCGAATCTTTGAACGCACATTGCGCCCATTAGTATTCTAGTGGGCATGCCTGTTCGAGCGTCATTTCAACCCTTAAGCCTAGCTTAGTGTTGGGAGCCTACTGCTTTTGCTAGCTGTAGCTCCTGAAATACAACGGCGGATCTGCGATATCCTCTGAGCGTAGTTATCTCGCTTTTGACTGGAGTTGCAGCGTCTTTAGCCGCTAAAAATGGTTGACCTC--CGAGAAGGTTAGTCATCCTCGCTCCCCATTCTCATGCAAACATTTCCGGTCCCGAAATGTTTTCGCACCTGCCCACTTTCCCAGCACGACCCCGCGGTGCAAACGTCATAGCCCCACTTTGGCAGCCACGCACTTTCCCATAATGAACAATTGCTGACCCCGCCAAATAGGAAGCCGCCGAGCTCGGAAAGGGTTCCTTCAAGTACGCATGGGTTCTTGACAAGCTCAAGGCCGAGCGTGAGCGTGGTATCACCATTGATATCGCTCTCTGGAAGTTCGAGACCAACGAGTACAATGTCACCGTCATTGGTTAGTATCCCTGTCCACAGACTAACATCGCGATACAGACGCTCCCGGTCCCGTGATTTCATCAAGAA------TGCTGCCTTCTGGTATGTAGCCGCAACTCGACGACGACATTCTCGGCTTGGTTGGAACCGAACCAAAGACTTGATACTGACCGGTCTCTGATAGGCAAACCATCTCTGGCGAGCACGGTCTCGACAGCAATGGAGTGTACGTACCGTTTCCTTGCCTACTTGCTTTCCCACGAACATGTTAGCTAACACTCGTGCTTGCTCAGCTACAACGGCACCTCCGAGCTCCAGCTCGAGCGCATGAGCGTCTACTTCAACGAGGCTTCCGGCAACAAGTACGTTCCTCGTGCCGTCCTCGTCGATCTCGAGCCCGGTACCATGGACGCCGTCCGCGCCGGTCCTTTCGGCCAGCTCTTCCGCCCTGACAACTTCGTCTTCGGCGGAAACAACTGG-
>Pestalotiopsis_nanjingensis_CSUFTCC20
------------------------------TGTGAACTTACCGTTGCCTCGGCAGAAGCTGCTCGGCGCGCCTTACCTTGGAACGGCCTACCCTGTAGCGCCTTACCCTGGAACGGCTTACCCTGCAACGGCTGCCGGTGGACTACCAAACTCTTGTTATTTTATGGTTATCTGAGCGTCTTATTTTAATAAGTCAAAACTTTCAACAACGGATCTCTTGGTTCTGGCATCGATGAAGAACGCAGCGAAATGCGATAAGTAATGTGAATTGCAGAATTCAGTGAATCATCGAATCTTTGAACGCACATTGCGCCCATTAGTATTCTAGTGGGCATGCCTGTTCGAGCGTCATTTCAACCCTTAAGCCTAGCTTAGTGTTGGGAGCCTACTGCTTTTGCTAGCTGTAGCTCCTGAAATACAACGGCGGATCTGCGATATCCTCTGAGCGTAGTTATCTCGCTTTTGACTGGAGTTGCAGCGTCTTTAGCCGCTAAAAATGGTTGACCTC--CGAGAAGGTTAGTCATCCTCGCTCCCCATTCTCATGCAAACATTTCCGGTCCCGAAATGTTTTCGCACCTGCCCACTTTCCCAGCACGACCCCGCGGTGCAAACGTCATAGCCCCACTTTGGCAGCCACGCACTTTCCCATAATGAACAATTGCTGACCCCGCCAAATAGGAAGCCGCCGAGCTCGGAAAGGGTTCCTTCAAGTACGCATGGGTTCTTGACAAGCTCAAGGCCGAGCGTGAGCGTGGTATCACCATTGATATCGCTCTCTGGAAGTTCGAGACCAACGAGTACAATGTCACCGTCATTGGTTAGTATCCCTGTCCACAGACTAACATCGCGATACAGACGCTCCCGGTCCCGTGATTTCATCAAGAAC-----TGCTGCCTTCTGGTATGTAGCCGCAACTCGACGACGACATTCTCGGCTTGGTTGGAACCGAACCAAAGACTTGATACTGACCGGTCTCTGATAGGCAAACCATCTCTGGCGAGCACGGTCTCGACAGCAATGGAGTGTACGTACCGTTTCCTTGCCTACTTGCTTTCCCACGAACATGTTAGCTAACACTCGTGCTTGCTCAGCTACAACGGCACCTCCGAGCTCCAGCTCGAGCGCATGAGCGTCTACTTCAACGAGGCTTCCGGCAACAAGTACGTTCCTCGTGCCGTCCTCGTCGATCTCGAGCCCGGTACCATGGACGCCGTCCGCGCCGGTCCTTTCGGCCAGCTCTTCCGCCCTGACAACTTCGTCTTCGGCGGAAACAACTGG-
>Pestalotiopsis_nanningensis_CSUFTCC10
------------------------------TGTGAACTTACCGTTGCCTCGGCAGAAGCTGCTCGGTGCACCTTACCTTGGAACGGCCTACCCTGTAGCGCCTTACCCTGGAACGGCTTACCCTGTAGCGGCTGCCGGCGGACTACCAAACTCTTGTTATTTTATTGTAATCTGAGCGTCTTATTTTAATAAGTCAAAACTTTCAACAACGGATCTCTTGGTTCTGGCATCGATGAAGAACGCAGCGAAATGCGATAAGTAATGTGAATTGCAGAATTCAGTGAATCATCGAATCTTTGAACGCACATTGCGCCCATTAGTATTCTAGTGGGCATGCCTGTTCGAGCGTCATTTCAACCCTTAAGCCTAGCTTAGTGTTGGGAGCCTACTGCTTTTACTAGCTGTAGCTCCTGAAATACAACGGCGGATCTGCGATATCCTCTGAGCGTAGTTATCTCGCTTTTGACTGGAGTTGCAGCGTCTTTAGCCGCTAAAAATGGTTGACCTC--CGAGAAGGTTAGTCATCCTCGCTCCTCATCTTCATGCAAAGATTTCCGGTGCCGAAAAGTTTTCGCACCTGCCCATTTTCCCAGCACGACCCCGCGGTGCAAACGTCATAGCCCCACTTTGGCAGCCACGCACTCTCCCACAATGAACAATTGCTGACCCCGCCAAATAGGAAGCCGCTGAGCTCGGAAAGGGTTCCTTCAAGTACGCATGGGTTCTTGACAAGCTCAAGGCCGAGCGTGAGCGTGGTATCACCATTGATATCGCTCTCTGGAAGTTCGAGACCAACGAGTACAATGTCACCGTCATTGGTTAGTATCCCTGCCCACAGACTAACCTTACAATACAGACGCTCCCGGTCCCGTGATTTCATCAAGAAC-----TGCTGCCTTCTGGTATGTAGCCGCAACTCGACAACGACGTTCTCAACTTGGTTGAAACCAAATGAAAGACTTGATACTGACCGGTCTCTGATAGGCAAACCATCTCTGGCGAGCACGGTCTCGACAGCAATGGAGTGTACGTACCCTTTCCCTGGCTACTCGCTTTCTCGTGAACATGTCAGCTAACACTCGTGCTTGTTCAGCTACAACGGTACCTCCGAGCTCCAGCTCGAGCGCATGAGCGTCTACTTCAACGAGGCTTCCGGCAACAAGTACGTTCCTCGTGCCGTCCTCGTCGATCTCGAGCCCGGTACCATGGATGCCGTCCGCGCCGGTCCTTTCGGTCAGCTCTTCCGCCCTGACAACTTCGTCTTCGGTGGAAACAACTGG-
>Pestalotiopsis_nanningensis_CSUFTCC11
------------------------------TGTGAACTTACCGTTGCCTCGGCAGAAGCTGCTCGGTGCACCTTACCTTGGAACGGCCTACCCTGTAGCGCCTTACCCTGGAACGGCTTACCCTGTAGCGGCTGCCGGCGGACTACCAAACTCTTGTTATTTTATTGTAATCTGAGCGTCTTATTTTAATAAGTCAAAACTTTCAACAACGGATCTCTTGGTTCTGGCATCGATGAAGAACGCAGCGAAATGCGATAAGTAATGTGAATTGCAGAATTCAGTGAATCATCGAATCTTTGAACGCACATTGCGCCCATTAGTATTCTAGTGGGCATGCCTGTTCGAGCGTCATTTCAACCCTTAAGCCTAGCTTAGTGTTGGGAGCCTACTGCTTTTACTAGCTGTAGCTCCTGAAATACAACGGCGGATCTGCGATATCCTCTGAGCGTAGTTATCTCGCTTTTGACTGGAGTTGCAGCGTCTTTAGCCGCTAAAAATGGTTGACCTC--CGAGAAGGTTAGTCATCCTCGCTCCTCATCTTCATGCAAAGATTTCCGGTGCCGAAAAGTTTTCGCACCTGCCCATTTTCCCAGCACGACCCCGCGGTGCAAACGTCATAGCCCCACTTTGGCAGCCACGCACTCTCCCACAATGAACAATTGCTGACCCCGCCAAATAGGAAGCCGCTGAGCTCGGAAAGGGTTCCTTCAAGTACGCATGGGTTCTTGACAAGCTCAAGGCCGAGCGTGAGCGTGGTATCACCATTGATATCGCTCTCTGGAAGTTCGAGACCAACGAGTACAATGTCACCGTCATTGGTTAGTATCCCTGCCCACAGACTAACCTTACAATACAGACGCTCCCGGTCCCGTGATTTCATCAAGAAC-----TGCTGCCTTCTGGTATGTAGCCGCAACTCGACAACGACGTTCTCAACTTGGTTGAAACCAAATGAAAGACTTGATACTGACCGGTCTCTGATAGGCAAACCATCTCTGGCGAGCACGGTCTCGACAGCAATGGAGTGTACGTACCCTTTCCCTGGCTACTCGCTTTCTCGTGAACATGTCAGCTAACACTCGTGCTTGTTCAGCTACAACGGTACCTCCGAGCTCCAGCTCGAGCGCATGAGCGTCTACTTCAACGAGGCTTCCGGCAACAAGTACGTTCCTCGTGCCGTCCTCGTCGATCTCGAGCCCGGTACCATGGATGCCGTCCGCGCCGGTCCTTTCGGTCAGCTCTTCCGCCCTGACAACTTCGTCTTCGGTGGAAACAACTGG-
>Pestalotiopsis_nannuoensis_SAUCC232203
CATTATAGAGTTTTCTAAACTCCCAACCCATGTGAACTTACCGTTGCCTCGGCAGAAGCTACCCTGTGCACCT---------------------------------TCTGGTGCGAGTTACCCTGTAGCGGCTGCCGGTGGACCATCAAACTCTTGTTATTTTATTGTTATCTGAGCGTCTTATTTTAATAAGTCAAAACTTTCAACAACGGATCTCTTGGTTCTGGCATCGATGAAGAACGCAGCGAAATGCGATAAGTAATGTGAATTGCAGAATTCAGTGAATCATCGAATCTTTGAACGCACATTGCGCCCATTAGTATTCTAGTGGGCATGCCTGTTCGAGCGTCATTTCAACCCTTAAGCCTAGCTTAGTGTTGGGAGCCTACTGCTTTTACTAGCTGTAGCTCCTGAAATACAACGGCGGATCTGCGATATCCTCTGAGCGTAGTTTTCTCGCTTTTGACTGGAGTTGCAGCGTCCTTAGCCGCTAAAAATGGTTGACCTCGG------GGTTAGTCATTCTCGCTTCTCATTCCCATATCGCCGTCTTAGGTGCCGAAAATTTTTCGCACCTGCCCACATTCCCAGCACGACCCCGCGATGCAAACGTCTCAGCCCCACTTTCGCAGCCATGCATCCCTCCACAATGA-TAATTGCTGACCCTTCCAAATAGGAAGCTGCCGAGCTCGGAAAGGGTTCCTTCAAGTACGCATGGGTTCTTGACAAGCTCAAGGCCGAGCGTGAGCGTGGTATCACCATTGATATCGCTCTCTGGAAGTTCGAGACCAACGAGTACAATGTCACCGTCATTGGTTAGTAGCCACGTCCACAGACTAACACCACAACACAGACGCTCCCGGTCCCGTGACTTCATCAAGAA----GGTGCTGCCTTCTGGTATGTAGCTACAACACGA---CGATATCCGCGGCTTGGTTGCAACGAACCGAAAGACGTGATACTGACCAGTCTTTGACAGGCAAACCATCTCTGGCGAGCACGGTCTCGACAGCAATGGAGTGTACGTACCCTCTCTCTGGCTACTTGCCTTCCCGTAATCAT-TCAACTGAC-CTCGTGATTGTTTAGCTACAATGGTACCTCCGAGCTCCAGCTCGAGCGCATGAGCGTCTACTTCAACGAGGCTTCCGGCAACAAGTACGTTCCTCGTGCCGTCCTCGTCGATCTCGAGCCCGGTACCATGGATGCCGTCCGCGCTGGCCCCTTCGGTCAGCTCTTCCGCCCTGACAACTTTGTCTTCGGCGGAA---------
>Pestalotiopsis_nannuoensis_SAUCC232204
CATTATAGAGTTTTCTAAACTCCCAACCCATGTGAACTTACCGTTGCCTCGGCAGAAGCTACCCTGTGCACCT---------------------------------TCTGGTGCGAGTTACCCTGTAGCGGCTGCCGGTGGACCATCAAACTCTTGTTATTTTATTGTTATCTGAGCGTCTTATTTTAATAAGTCAAAACTTTCAACAACGGATCTCTTGGTTCTGGCATCGATGAAGAACGCAGCGAAATGCGATAAGTAATGTGAATTGCAGAATTCAGTGAATCATCGAATCTTTGAACGCACATTGCGCCCATTAGTATTCTAGTGGGCATGCCTGTTCGAGCGTCATTTCAACCCTTAAGCCTAGCTTAGTGTTGGGAGCCTACTGCTTTTACTAGCTGTAGCTCCTGAAATACAACGGCGGATCTGCGATATCCTCTGAGCGTAGTTTTCTCGCTTTTGACTGGAGTTGCAGCGTCCTTAGCCGCTAAAAATGGTTGACCTCGG------GGTTAGTCATTCTCGCTTCTCATTCCCATATCGCCGTCTTAGGTGCCGAAAATTTTTCGCACCTGCCCACATTCCCAGCACGACCCCGCGATGCAAACGTCTCAGCCCCACTTTCGCAGCCATGCATCCCTCCACAATGA-TAATTGCTGACCCTTCCAAATAGGAAGCTGCCGAGCTCGGAAAGGGTTCCTTCAAGTACGCATGGGTTCTTGACAAGCTCAAGGCCGAGCGTGAGCGTGGTATCACCATTGATATCGCTCTCTGGAAGTTCGAGACCAACGAGTACAATGTCACCGTCATTGGTTAGTAGCCACGTCCACAGACTAACACCACAACACAGACGCTCCCGGTCCCGTGACTTCATCAAGAA----GGTGCTGCCTTCTGGTATGTAGCTACAACACGA---CGATATCCGCGGCTTGGTTGCAACGAACCGAAAGACGTGATACTGACCAGTCTTTGACAGGCAAACCATCTCTGGCGAGCACGGTCTCGACAGCAATGGAGTGTACGTACCCTCTCTCTGGCTACTTGCCTTCCCGTAATCAT-TCAACTGAC-CTCGTGATTGTTTAGCTACAATGGTACCTCCGAGCTCCAGCTCGAGCGCATGAGCGTCTACTTCAACGAGGCTTCCGGCAACAAGTACGTTCCTCGTGCCGTCCTCGTCGATCTCGAGCCCGGTACCATGGATGCCGTCCGCGCTGGCCCCTTCGGTCAGCTCTTCCGCCCTGACAACTTTGTCTTCGGCGGAA---------
>Pestalotiopsis_neglecta_TAP1100
--TTACAGAGTTTTCTAAACTCCCAACCCATGTGAACTTACCGTTGCCTCGGCAGAAGCTACCCTGTGCGCCTTACCCGGGAACGGCCTACCCTGTAGCGCCTTACCCTGGAACGGCCTACCCTGTAGCGGCTGCCGGTGGACTACTCAACTCTTGTTATTTTATGGTTATCTGAGCGTCTTATTTTAATAAGTCAAAACTTTCAACAACGGATCTCTTGGTTCTGGCATCGATGAAGAACGCAGCGAAATGCGATAAGTAATGTGAATTGCAGAATTCAGTGAATCATCGAATCTTTGAACGCACATTGCGCCCATTAGTATTCTAGTGGGCATGCCTGTTCGAGCGTCATTTCAACCCTTAAGCCTAGCTTAGTGTTGGGAGCCTACTGCTTTTGCTAGCTGTAGCTCCTGAAATACAACGGCGGATCTGCGATATCCTCTGAGCGTAGTTTTCTCGCTTTTGACTGGAGTTGCAGCGTCCTTAGCCGCTAAAAATGGTT--------CGAGAAGGTTAGTCATCCTCGCTCCCCATCCTCATACAAGCATTTCCGGTGCCGAAAAGTTCTCGCACCTGCCCATTTTCCCAGCACGACCCCGCGGTGCAAACGTCACAGCCCCACTTTGGCATCCATGCACTTTCCCACAATGAACAATTGCTGACCCCGCCAAATAGGAAGCCGCCGAGCTCGGAAAGGGTTCCTTCAAGTACGCATGGGTTCTTGACAAGCTCAAGGCCGAGCGTGAGCGTGGTATCACCATTGATATCGCTCTCTGGAAGTTCGAGACCAACGAGTACAATGTCACCGTCATTGGTTAGTATCCGTGCTCACAGACTAACATTACAATCCAGACGCTCCCGGTCCCGTGATTTCATCAAGAACATGGGTGCTGCCTTTTGGTATGTAGCCGCAACTCGACAACGGCGTTCTCAGCTTGGTCGGAACCAAACAAAAGACATGATACTGACCGGTCTCTGATAGGCAAACCATCTCTGGCGAGCACGGTCTCGACAGCAATGGAGTGTACGTACCCTTTCCTTGGCTACTTGCTTTCCCATGAACATGTTAGCTAACACTCGTCCTTGCTCAGCTACAACGGTACCTCCGAGCTCCAGCTCGAGCGCATGAGCGTCTACTTCAACGAGGCTTCCGGCAACAAGTACGTTCCTCGTGCCGTCCTCGTCGATCTCGAGCCCGGTACCATGGATGCCGTCCGCGCCGGTCCTTTCGGTCAGCTCTTCCGCCCTGACAACTTCGTCTTCGGCGGAAACAACTGGG
>Pestalotiopsis_neolitseae_CFCC_54590
-------------------------ACCCATGTGAACTTACCGTTGCCTCGGCAGAAGCTGCTCGGCGCGCCTTACCTTGGAACGGCCTACCCTGTAGCGCCTTACCCTGGAACGGCTTACCCTGCAACGGCTGCCGGTGGACTACCAAACTCTTGTTATTTTATGGTTATCTGAGCGTCTTATTTTAATAAGTCAAAACTTTCAACAACGGATCTCTTGGTTCTGGCATCGATGAAGAACGCAGCGAAATGCGATAAGTAATGTGAATTGCAGAATTCAGTGAATCATCGAATCTTTGAACGCACATTGCGCCCATTAGTATTCTAGTGGGCATGCCTGTTCGAGCGTCATTTCAACCCTTAAGCCTAGCTTAGTGTTGGGAGCCTACTGCTTTTGCTAGCTGTAGCTCCTGAAATACAACGGCGGATCTGCGATATCCTCTGAGCGTAGTTATCTCGCTTTTGACTGGAGTTGCAGCGTCTTTAGCCGCTAAAAATGG-TGACCTCGGCGAGAAGGTTAGTCATCCTCGCTCCCCATCCTCA-GCAAACGTTTCCGGTGTCGAAAAGTTTTCGCACCTGCCCATTTTCCCAGCACGACCCCGCGGTGCAAACGTCACAGCCCCACTTTGGCAGCCACGCACTTTCCCACAGTGAACAATTGCTGACCCCGCCAAATAGGAAGCCGCCGAGCTCGGAAAGGGTTCCTTCAAGTACGCATGGGTTCTTGACAAGCTCAAGGCCGAGCGTGAGCGTGGTATCACCATTGATATCGCTCTCTGGAAGTTCGAGACCAACGAGTACAATGTCACCGTCATTGGTTAGTATTCCTGTCCACAGACTAACATCACAATACAGACGCTCCCGGTCCCGTGATTTCATCAAGAACATGGGTGCTGCCTTCTGGTATGTAGCCGCAACTCGACGACGACATTCTCGGCTTGGTTGGAACCGAACCAAAGACTTGATACTGACCGGTCTCTGATAGGCAAACCATCTCTGGCGAGCACGGTCTCGACAGCAATGGAGTGTACGTACCGTTTCCTTGCCTACTTGCTTTCCCACGAACATGTTAGCTAACACTCGTGCTTGCTCAGCTACAACGGCACCTCCGAGCTCCAGCTCGAGCGCATGAGCGTCTACTTCAACGAGGCTTCCGGCAACAAGTACGTTCCTCGTGCCGTCCTCGTCGATCTCGAGCCCGGTACCATGGACGCCGTCCGCGCCGGTCCTTTCGGCCAGCTCTTCCGCCCTGACAACTTCGTCTTCGGTGGAAACAACTGGG
>Pestalotiopsis_neolitseae_NTUCC_17_011
CATTATAGAGTTTTCTAAACTCCCAACCCATGTGAACTTACCGTTGCCTCGGCAGAAGCTGCTCGGCGCGCCTTACCTTGGAACGGCCTACCCTGTAGCGCCTTACCCTGGAACGGCTTACCCTGCAACGGCTGCCGGTGGACTACCAAACTCTTGTTATTTTATGGTTATCTGAGCGTCTTATTTTAATAAGTCAAAACTTTCAACAACGGATCTCTTGGTTCTGGCATCGATGAAGAACGCAGCGAAATGCGATAAGTAATGTGAATTGCAGAATTCAGTGAATCATCGAATCTTTGAACGCACATTGCGCCCATTAGTATTCTAGTGGGCATGCCTGTTCGAGCGTCATTTCAACCCTTAAGCCTAGCTTAGTGTTGGGAGCCTACTGCTTTTGCTAGCTGTAGCTCCTGAAATACAACGGCGGATCTGCGATATCCTCTGAGCGTAGTTATCTCGCTTTTGACTGGAGTTGCAGCGTCTTTAGCCGCTAAAAATGGTGC----------------------ACCCCGCT-CCCATCCTCA-GC-AACGTTTCCGGTGTCGAAAAGTTTTCGCACCTGCCCATTTTCCCAGCACGACCCCGCGGTGCAAACGTCACAGCCCCACTTTGGCAGCCACGCACTTTCCCACAGTGAACAATTGCTGACCCCGCCAAATAGGAAGCCGCCGAGCTCGGAAAGGGTTCCTTCAAGTACGCATGGGTTCTTGACAAGCTCAAGGCCGAGCGTGAGCGTGGTATCACCATTGATATCGCTCTCTGGAAGTTCGAGACCAACGAGTACAATGTCACCGTCATTGGTTAGTATTCCTGTCCACAGACTAACATCACAATACAGACGCTCCCGGTCCCGTGATTTCATCAAGAACATG-----------C----------ATGCAACTCGACGACGACATTCTCGGCTTGGTTGGAACCGAACCAAAGACTTGATACTGACCGGTCTCTGATAGGCAAACCATCTCTGGCGAGCACGGTCTCGACAGCAATGGAGTGTACGTACCGTTCCCTTGCCTACTTGCTTTCCCACGAACATGTTAGCTAACACTCGTGCTTGCTCAGCTACAACGGCACCTCCGAGCTCCAGCTCGAGCGCATGAGCGTCTACTTCAACGAGGCTTCCGGCAACAAGTACGTTCCTCGTGCCGTCCTCGTCGATCTCGAGCCCGGTACCATGGACGCCGTCCGCGCCGGTCCTTTCGGCCAGCTCTTCCGCCCTGACAACTTCGTCTTCGGTGGAAACAACTGGG
>Pestalotiopsis_novae_hollandiae_CBS_130973
CATTATAGAGTTTTCTAAACTCCCAACCCATGTGAACTTACCGTTGCCTCGGCAGAAGCTACCCGGT--ACCTTACCTTGGAACGGCCTACCCTGTAGCGCCTTACCCTGGAACGGCTTACCCTGTAACGGCTGCCGGTGGACTACCAAACTCTTGTTATTTTATTGTAATCTGAGCGTCTTATTTTAATAAGTCAAAACTTTCAACAACGGATCTCTTGGTTCTGGCATCGATGAAGAACGCAGCGAAATGCGATAAGTAATGTGAATTGCAGAATTCAGTGAATCATCGAATCTTTGAACGCACATTGCGCCCATTAGTATTCTAGTGGGCATGCCTGTTCGAGCGTCATTTCAACCCTTAAGCCTAGCTTAGTGTTGGGAGCCTACTGCTTTTGCTAGCTGTAGCTCCTGAAATACAACGGCGGATCTGCGATATCCTCTGAGCGTAGTTTTCTCGCTTTTGACTGGAGTTGCAGCGTCCTTAGCCGCTAAAAATGGTTGACCTCGGCGAGAAGGTTAGTCATCCTCAC---CCATCCTCCTGCAAACATTTTAGGTGCCGAGAAGTTTTCGCACCTGCCCACATTCCCAGCACGACCCCGCGGTGCAAAAGTCACAGCCCCACTTTGACAGCCATGCACTTTCCCACAATGAGGATTTGCTGACCCCGCCAAATAGGAAGCCGCCGAGCTCGGAAAGGGTTCCTTCAAGTACGCATGGGTTCTTGACAAGCTCAAGGCCGAGCGTGAGCGTGGTATCACCATTGATATCGCTCTCTGGAAGTTCGAGACCAACGAGTACAATGTCACCGTCATTGGTTAGTATACCTGTCCACAGACTAACATGGCAATACAGATGCTCCCGGTCCCGTGATTTCATCAAGAACAT-GGTGCTGCCTTCTGGTATGTAGCCGCAACTCGACAACGACGTTCTCAACTGGGTTGGAACTAAACGAAAGACTTGATACTGACCGGTCTCTGATAGGCAAACCATTTCTGGCGAGCACGGTCTCGACAGCAATGGAGTGTACGTACCCTTTTCTTGGCTACTTGC-TTCCCACGAACATGTCAGCTAACACTCGTGTTTGTTCAGCTACAACGGTACCTCCGAGCTCCAGCTCGAGCGCATGAGCGTCTACTTCAACGAGGCTTCCGGCAACAAGTACGTTCCTCGTGCCGTCCTCGTCGATCTCGAGCCCGGTACCATGGATGCCGTCCGCGCCGGTCCTTTCGGTCAGCTCTTCCGCCCTGACAACTTCGTCTTCGGTGGAAACA------
>Pestalotiopsis_oryzae_CBS_111522
CATTATAGAGTTTTCTAAACTCCCAACCCATGTGAACTTACCGTTGCCTCGGCAGAAGCTGCTCGGTGCACCCTACCTTGGAACGGCCTACCCTGTAGCGCCTTACCCTGGAACGGCTTACCCTGTAACGGCTGCCGGTGGACTACCAAACTCTTGTTATTTTATTGTAATCTGAGCGTCTTATTTTAATAAGTCAAAACTTTCAACAACGGATCTCTTGGTTCTGGCATCGATGAAGAACGCAGCGAAATGCGATAAGTAATGTGAATTGCAGAATTCAGTGAATCATCGAATCTTTGAACGCACATTGCGCCCATTAGTATTCTAGTGGGCATGCCTGTTCGAGCGTCATTTCAACCCTTAAGCCTAGCTTAGTGTTGGGAGCCTACTGCTTTTGCTAGCTGTAGCTCCTGAAATACAACGGCGGATCTGCGATATCCTCTGAGCGTAGTTATCTCGCTTTTGACTGGAGTTGCAGCGTCTTTGGCCGCTAAAAATGGTTGACCTCGGCGAGAAGGTTAGTCATCCTCGCTCCTCATCCTCATGCAAACATTTCCGGTGCCGAAAAGTTTTCGCACCTGCCCATTTTCCCACCACGACCCCGCGGTGCAAACGTCATAGCCCCACTTTGGCAGCCACGCACTTTCCCACAATGAACAATTGCTGACCCCACCAAATAGGAAGCCGCCGAGCTCGGAAAGGGTTCCTTCAAGTACGCATGGGTTCTTGACAAGCTCAAGGCCGAGCGTGAGCGTGGTATCACCATTGATATCGCTCTCTGGAAGTTCGAGACCAACGAGTACAATGTCACCGTCATTGGTTAGTATCCCTGCCCACAGACTAACCTTTCAATACAGACGCTCCCGGTCCCGTGATTTCATCAAGAACATGGGTGCTGCCTTCTGGTATGTAGCCGCAACTCGACCACGATAATCTCAACTTGGTTGGAACCATACGAAAGACTCGATACTGACCGGTCTATGATAGGCAAACCATCTCTGGCGAGCACGGTCTCGACAGCAATGGAGTGTACGTACCCTTTCCCTGGCTGTTCGCTTTCTCGTGAACATGTCAGCTAACAGTCGTGCTTGTTCAGCTACAACGGTACCTCCGAGCTCCAGCTCGAGCGCATGAGCGTCTACTTCAACGAGGCTTCCGGCAACAAGTACGTTCCTCGTGCCGTCCTCGTCGATCTCGAGCCCGGTACCATGGATGCCGTCCGCGCCGGTCCTTTCGGTCAGCTCTTCCGCCCTGACAACTTCGTCTTCGGTGGAAACAACTGGG
>Pestalotiopsis_oryzae_CBS_171_26
CATTATAGAGTTTTCTAAACTCCCAACCCATGTGAACTTACCGTTGCCTCGGCAGAAGCTGCTCGGTGCACCCTACCTTGGAACGGCCTACCCTGTAGCGCCTTACCCTGGAACGGCTTACCCTGTAACGGCTGCCGGTGGACTACCAAACTCTTGTTATTTTATTGTAATCTGAGCGTCTTATTTTAATAAGTCAAAACTTTCAACAACGGATCTCTTGGTTCTGGCATCGATGAAGAACGCAGCGAAATGCGATAAGTAATGTGAATTGCAGAATTCAGTGAATCATCGAATCTTTGAACGCACATTGCGCCCATTAGTATTCTAGTGGGCATGCCTGTTCGAGCGTCATTTCAACCCTTAAGCCTAGCTTAGTGTTGGGAGCCTACTGCTTTTGCTAGCTGTAGCTCCTGAAATACAACGGCGGATCTGCGATATCCTCTGAGCGTAGTTATCTCGCTTTTGACTGGAGTTGCAGCGTCTTTGGCCGCTAAAAATGGTTGACCTCGG--AGAAGGTTAGTCATCCTCGCTCCTCATCCTCATGCAAACATTTCCGGTGCCGAAAAGTTTTCGCACCTGCCCATTTTCCCACCACGACCCCGCGGTGCAAACGTCATAGCCCCACTTTGGCAGCCACGCACTTTCCCACAATGAACAATTGCTGACCCCACCAAATAGGAAGCCGCCGAGCTCGGAAAGGGTTCCTTCAAGTACGCATGGGTTCTTGACAAGCTCAAGGCCGAGCGTGAGCGTGGTATCACCATTGATATCGCTCTCTGGAAGTTCGAGACCAACGAGTACAATGTCACCGTCATTGGTTAGTATCCCTGCCCACAGACTAACCTTTCAATACAGACGCTCCCGGTCCCGTGATTTCATCAAGAACAT-GGTGCTGCCTTCTGGTATGTAGCCGCAACTCGACCACGATAATCTCAACTTGGTTGGAACCATACGAAAGACTCGATACTGACCGGTCTATGATAGGCAAACCATCTCTGGCGAGCACGGTCTCGACAGCAATGGAGTGTACGTACCCTTTCCCTGGCTGTTCGCTTTCTCGTGAACATGTCAGCTAACAGTCGTGCTTGTTCAGCTACAACGGTACCTCCGAGCTCCAGCTCGAGCGCATGAGCGTCTACTTCAACGAGGCTTCCGGCAACAAGTACGTTCCTCGTGCCGTCCTCGTCGATCTCGAGCCCGGTACCATGGATGCCGTCCGCGCCGGTCCTTTCGGTCAGCTCTTCCGCCCTGACAACTTCGTCTTCGGTGGAAACAACTGGG
>Pestalotiopsis_oryzae_CBS_353_69
CATTATAGAGTTTTCTAAACTCCCAACCCATGTGAACTTACCGTTGCCTCGGCAGAAGCTGCTCGGTGCACCCTACCTTGGAACGGCCTACCCTGTAGCGCCTTACCCTGGAACGGCTTACCCTGTAACGGCTGCCGGTGGACTACCAAACTCTTGTTATTTTATTGTAATCTGAGCGTCTTATTTTAATAAGTCAAAACTTTCAACAACGGATCTCTTGGTTCTGGCATCGATGAAGAACGCAGCGAAATGCGATAAGTAATGTGAATTGCAGAATTCAGTGAATCATCGAATCTTTGAACGCACATTGCGCCCATTAGTATTCTAGTGGGCATGCCTGTTCGAGCGTCATTTCAACCCTTAAGCCTAGCTTAGTGTTGGGAGCCTACTGCTTTTGCTAGCTGTAGCTCCTGAAATACAACGGCGGATCTGCGATATCCTCTGAGCGTAGTTATCTCGCTTTTGACTGGAGTTGCAGCGTCTTTGGCCGCTAAAAATGGTTGACCTCGG-----AGGTTAGTCATCCTCGCTCCTCATCCTCATGCAAACATTTCCGGTGCCGAAAAGTTTTCGCACCTGCCCATTTTCCCACCACGACCCCGCGGTGCAAACGTCATAGCCCCACTTTGGCAGCCACGCACTTTCCCACAATGAACAATTGCTGACCCCACCAAATAGGAAGCCGCCGAGCTCGGAAAGGGTTCCTTCAAGTACGCATGGGTTCTTGACAAGCTCAAGGCCGAGCGTGAGCGTGGTATCACCATTGATATCGCTCTCTGGAAGTTCGAGACCAACGAGTACAATGTCACCGTCATTGGTTAGTATCCCTGCCCACAGACTAACCTTTCAATACAGACGCTCCCGGTCCCGTGATTTCATCAAGAACATGGGTGCTGCCTTCTGGTATGTAGCCGCAACTCGACCACGATAATCTCAACTTGGTTGGAACCATACGAAAGACTCGATACTGACCGGTCTATGATAGGCAAACCATCTCTGGCGAGCACGGTCTCGACAGCAATGGAGTGTACGTACCCTTTCCCTGGCTGTTCGCTTTCTCGTGAACATGTCAGCTAACAGTCGTGCTTGTTCAGCTACAACGGTACCTCCGAGCTCCAGCTCGAGCGCATGAGCGTCTACTTCAACGAGGCTTCCGGCAACAAGTACGTTCCTCGTGCCGTCCTCGTCGATCTCGAGCCCGGTACCATGGATGCCGTCCGCGCCGGTCCTTTCGGTCAGCTCTTCCGCCCTGACAACTTCGTCTTCGGTGGAAACAACTGGG
>Pestalotiopsis_pallidotheae_MAFF_240993
--TTACAGAGTTTTCTAAACTCCCAACCCATGTGAACTTACCGTTGCCTCGGCAGAAGCTACCCTGTACGCCTTACCCGGGAACGGCCTACCCTGTAGCGCCTTACCCTGGAACGGCCTACCCTGTAGCGGCTGCCGGTGGACTACTCAACTCTTGTTATTTTATGGTTATCTGAGCGTCTTATTTTAATAAGTCAAAACTTTCAACAACGGATCTCTTGGTTCTGGCATCGATGAAGAACGCAGCGAAATGCGATAAGTAATGTGAATTGCAGAATTCAGTGAATCATCGAATCTTTGAACGCACATTGCGCCCATTAGTATTCTAGTGGGCATGCCTGTTCGAGCGTCATTTCAACCCTTAAGCCTAGCTTAGTGTTGGGAGCCTACTGCTTTTGCTAGCTGTAGCTCCTGAAATACAACGGCGGATCTGCGATATCCTCTGAGCGTAGTTTTCTCGCTTTTGACTGGAGTTGCAGCGTCCTTAGCCGCTAAAAATGGTT--------CGAGAAGGTTAGTCATCCTCAC---TCTATCTTATCCGAGCATTCCAGGTGTCGAAAATTTTTCGCACCTGCCCACGTTCCCTGCACGACCCCGCGGTGCAAACGTCACAGCCCCACTTTGGCAGCCACGCACTTTCCCACAATGAGCCATTGCTGACCCCGCGAAATAGGAAGCCGCCGAGCTTGGTAAGGGTTCCTTCAAGTACGCCTGGGTTCTTGACAAGCTCAAGGCCGAGCGTGAGCGTGGTATCACCATCGATATCGCTCTCTGGAAGTTCGAGACCAATGAGTACAATGTCACCGTCATTGGTCAGTATCCCTGTCCTCAGACTAACACGGCAACACAGACGCTCCCGGTCCCGTGACTTCATCAAGAACATG-GTGCTGCCTTTTGGTATGTGCCCGCAACGCGACAACGACATTCTCCACCTAGTTGGAATCACACGAAAGCCTTGATACTGACCGGTCTTTGATAGGCAAACCATCTCTGGCGAGCACGGTCTCGACAGCAATGGAGTGTACGTACCCTTTCCTTGGCTACTTGCTTTCCCATGACCATGTTAGCTGACACTCGTGGTTGTTCAGCTACAACGGTACCTCTGAGCTCCAGCTGGAGCGCATGAGCGTCTACTTCAACGAGGCTTCCGGCAACAAGTACGTTCCTCGTGCCGTCCTCGTCGATCTCGAGCCCGGTACCATGGATGCCGTCCGTGCCGGTCCTTTCGGTCAGCTCTTCCGCCCTGACAACTTCGTCTTCGGTGGAAACAACTGGG
>Pestalotiopsis_pandanicola_MFLUCC_16_0255
CATTATAGAGTTTTCTAAACTCCCAACCCATGTGAACTTACCGTTGCCTCGGCAGAAGCTGCTCGGTGCACCTTACCTTGGAACGGCCTACCCTGTAGCGCCTTACCCTGGAACGGCTTACCCTGCAACGGCTGCCGGTGGACTACCAAACTCTTGTTATTTTATGGTTATCTGAGCGTCTTATTTTAATAAGTCAAAACTTTCAACAACGGATCTCTTGGTTCTGGCATCGATGAAGAACGCAGCGAAATGCGATAAGTAATGTGAATTGCAGAATTCAGTGAATCATCGAATCTTTGAACGCACATTGCGCCCATTAGTATTCTAGTGGGCATGCCTGTTCGAGCGTCATTTCAACCCTTAAGCCTAGCTTAGTGTTGGGAGCCTACTGCTTTTGCTAGCTGTAGCTCCTGAAATACAACGGCGGATCTGCGATATCCTCTGAGCGTAGTTATCTCGCTTTTGACTGGAGTTGCAGCGTCTTTAGCCGCTAAAAAT------------CGAGAAGGTTAGTCATGCTCACTCCTCATCATCATGCAAACATTTCCGGTGCCGAAATGTTTTCGCACCTGCCCATTTTTCCAGCACGACCCCGCGGTGCAAACGTCACAGCCCCACTTTGGCAGCCACGCACTTTCCCACAATGAACAATTGCTGACCCCGCCAAATAGGAAGCCGCCGAGCTCGGAAAGGGTTCCTTCAAGTACGCATGGGTTCTTGACAAGCTCAAGGCCGAGCGTGAGCGTGGTATCACCATTGATATCGCTCTCTGGAAGTTCGAGACCAACGAGTACAATGTCACCGTCATTGGTTAGTATCCCTGTCCATAGACTAACATCGCAATACAGACGCTCCCGGGCCCGTGATTTCATCAAGAACATG---GTTGACTCTTATT------ACGCAACTCGACGACGGCATTCTCGGCTTGGTTGGAACCAAACGAAAGACTTGATACTGACCGGTCTCTGATAGGCAAACCATCTCTGGCGAGCACGGTCTCGACAGCAATGGAGTGTACGTACCGTTTCCTTGGCTACTTGCTTTCCCACGAACATGTTAGCTAACACTCGTGCTTGCTCAGCTACAACGGCACCTCGGAGCTCCAGCTCGAGCGCATGAGCGTCTACTTCAACGAGGCTTCCGGCAACAAGTACGTTCCTCGTGCTGTCCTCGTCGATCTCGAGCCTGGTACCATGGACGCCGTCCGCGCCGGTCCTTTCGGCCAGCTCTTCCGCCCTGACAACTTCGTCTTCGGTGGAAACAACTGGG
>Pestalotiopsis_papuana_CBS_331_96
CATTATAGAGTTTTCTAAACTCCCAACCCATGTGAACTTACCGTTGCCTCGGCAGAAGCTGCTCGGTGCACCTTACCTTGGAACGGCCTACCCTGTAGCGCCTTACCCTGGAACGGCTTACCCTGCAACGGCTGCCGGTGGACTACCAAACTCTTGTTATTTTATGGTTATCTGAGCGTCTTATTTTAATAAGTCAAAACTTTCAACAACGGATCTCTTGGTTCTGGCATCGATGAAGAACGCAGCGAAATGCGATAAGTAATGTGAATTGCAGAATTCAGTGAATCATCGAATCTTTGAACGCACATTGCGCCCATTAGTATTCTAGTGGGCATGCCTGTTCGAGCGTCATTTCAACCCTTAAGCCTAGCTTAGTGTTGGGAGCCTACTGCTTTTGCTAGCTGTAGCTCCTGAAATACAACGGCGGATCTGCGATATCCTCTGAGCGTAGTTATCTCGCTTTTGACTGGAGTTGCAGCGTCTTTAGCCGCTAAAAATGGTTGACCTCGG-----AGGTTAGTCATGCTCACTCCTCATCATCATGCAAACATTTCCGGTGCCGAAATGTTTTCGCACCTGCCCATTTTTCCAGCACGACCCCGCGGTGCAAACGTCACAGCCCCACTTTGGCAGCCACGCACTTTCCCACAATGAACAATTGCTGACCCCGCCAAATAGGAAGCCGCCGAGCTCGGAAAGGGTTCCTTCAAGTACGCATGGGTTCTTGACAAGCTCAAGGCCGAGCGTGAGCGTGGTATCACCATTGATATCGCTCTCTGGAAGTTCGAGACCAACGAGTACAATGTCACCGTCATTGGTTAGTATCCCTGTCCATAGACTAACATCGCAATACAGACGCTCCCGGTCCCGTGATTTCATCAAGAACATGGGTGCTGCCTTCTGGTATGTAGCCACAACTCGACGACGGCATTCTCGGCTTGGTTGGAACCAAACGAAAGACTTGATACTGACCGGTCTCTGATAGGCAAACCATCTCTGGCGAGCACGGTCTCGACAGCAATGGAGTGTACGTACCGCTTCCTTGGCTGCTTGCTTTCCCACGGACTTGTTAGCTAACACTCGTGCTTGCTCAGCTACAACGGCACCTCCGAGCTCCAGCTCGAGCGCATGAGCGTCTACTTCAACGAGGCTTCCGGCAACAAGTACGTTCCTCGTGCTGTCCTCGTCGATCTCGAGCCCGGTACCATGGACGCCGTCCGCGCCGGTCCTTTCGGCCAGCTCTTCCGCCCTGACAACTTCGTCTTCGGTGGAAACAACTGGG
>Pestalotiopsis_papuana_CBS_887_96
CATTATAGAGTTTTCTAAACTCCCAACCCATGTGAACTTACCGTTGCCTCGGCAGAAGCTGCTCGGTGCACCTTACCTTGGAACGGCCTACCCTGTAGCGCCTTACCCTGGAACGGCTTACCCTGCAACGGCTGCCGGTGGACTACCAAACTCTTGTTATTTTATGGTTATCTGAGCGTCTTATTTTAATAAGTCAAAACTTTCAACAACGGATCTCTTGGTTCTGGCATCGATGAAGAACGCAGCGAAATGCGATAAGTAATGTGAATTGCAGAATTCAGTGAATCATCGAATCTTTGAACGCACATTGCGCCCATTAGTATTCTAGTGGGCATGCCTGTTCGAGCGTCATTTCAACCCTTAAGCCTAGCTTAGTGTTGGGAGCCTACTGCTTTTGCTAGCTGTAGCTCCTGAAATACAACGGCGGATCTGCGATATCCTCTGAGCGTAGTTATCTCGCTTTTGACTGGAGTTGCAGCGTCTTTAGCCGCTAAAAATGGTTGACCTCGG------GGTTAGTCATGCTCACTCCTCATCATCATGCAAACATTTCCGGTGCCGAAATGTTTTCGCACCTGCCCATTTTTCCAGCACGACCCCGCGGTGCAAACGTCACAGCCCCACTTTGGCAGCCACGCACTTTCCCACAATGAACAATTGCTGACCCCGCCAAATAGGAAGCCGCCGAGCTCGGAAAGGGTTCCTTCAAGTACGCATGGGTTCTTGACAAGCTCAAGGCCGAGCGTGAGCGTGGTATCACCATTGATATCGCTCTCTGGAAGTTCGAGACCAACGAGTACAATGTCACCGTCATTGGTTAGTATCCCTGTCCATAGACTAACATCGCAATACAGACGCTCCCGGTCCCGTGATTTCATCAAGAACATGGGTGCTGCCTTCTGGTATGTAGCCACAACTCGACGACGGCATTCTCGGCTTGGTTGGAACCAAACGAAAGACTTGATACTGACCGGTCTCTGATAGGCAAACCATCTCTGGCGAGCACGGTCTCGACAGCAATGGAGTGTACGTACCGCTTCCTTGGCTGCTTGCTTTCCCACGGACTTGTTAGCTAACACTCGTGCTTGCTCAGCTACAACGGCACCTCCGAGCTCCAGCTCGAGCGCATGAGCGTCTACTTCAACGAGGCTTCCGGCAACAAGTACGTTCCTCGTGCTGTCCTCGTCGATCTCGAGCCCGGTACCATGGACGCCGTCCGCGCCGGTCCTTTCGGCCAGCTCTTCCGCCCTGACAACTTCGTCTTCGGTGGAAACAACTG--
>Pestalotiopsis_parva_CBS_265_37
CATTATAGAGTTTTCTAAACTCCCAACCCATGTGAACTTACCGTTGCCTCGGCAGAAGCTGCTCGGTGCACCTTACCTTGGAACGGCCTACCCTGTAGCGCCTTACCCTGGAACGGCTTACCCTGTAGCGGCTGCCGGTGGACTACCAAACTCTTGTTATTTTATTGTAATCTGAGCGTCTTATTTTAATAAGTCAAAACTTTCAACAACGGATCTCTTGGTTCTGGCATCGATGAAGAACGCAGCGAAATGCGATAAGTAATGTGAATTGCAGAATTCAGTGAATCATCGAATCTTTGAACGCACATTGCGCCCATTAGTATTCTAGTGGGCATGCCTGTTCGAGCGTCATTTCAACCCTTAAGCCTAGCTTAGTGTTGGGAGCCTACTGCTTTTACTAGCTGTAGCTCCTGAAATACAACGGCGGATCTGCGATATCCTCTGAGCGTAGTTATCTCGCTTTTGACTGGAGTTGCAGCGTCTTTAGCCGCTAAAAATGGTTGACCTCGGCGAGAAGGTTAGTCATCCTCGCTCCTCATCTTCATGCAAAGATTTCCGGTGCCGAAAAGTTTTCGCACCTGCCCATTTTCCCAGCACGACCCCGCGGTGCAAACGTCATAGCCCCACTTTGGCAGCCACGCACTCTCCCACAACGAACAATTGCTGACCCCGCCAAATAGGAAGCCGCCGAGCTCGGAAAGGGTTCCTTCAAGTACGCATGGGTTCTTGACAAGCTCAAGGCCGAGCGTGAGCGTGGTATCACCATTGATATCGCTCTCTGGAAGTTCGAGACCAACGAGTACAATGTCACCGTCATTGGTTAGTATCCCTGCCCACAGACTAACCTTACAATACAGACGCTCCCGGTCCCGTGATTTCATCAAGAAC---GGTGCTGCCTTCTGGTATGTAGCCGCAACTCGACAACGACATTCTCAACTTGGTTGAAACCATACGAAAGACTTGATACTGACCGGTCTCTGATAGGCAAACCATCTCTGGCGAGCACGGTCTCGACAGCAATGGAGTGTACGTACCCTTTCCCTGGCTACTCGCTTTCTCGTGAACATGTCAGCTAACACTCGTGCTTGTTCAGCTACAACGGTACCTCCGAGCTCCAGCTCGAGCGCATGAGCGTCTACTTCAACGAGGCTTCCGGCAACAAGTACGTTCCTCGTGCCGTCCTCGTCGATCTCGAGCCCGGTACCATGGATGCCGTCCGCGCCGGTCCTTTCGGTCAGCTCTTCCGC----------------------------------
>Pestalotiopsis_parva_CBS_278_35
CATTATAGAGTTTTCTAAACTCCCAACCCATGTGAACTTACCGTTGCCTCGGCAGAAGCTGCTCGGTGCACCTTACCTTGGAACGGCCTACCCTGTAGCGCCTTACCCTGGAACGGCTTACCCTGTAGCGGCTGCCGGTGGACTACCAAACTCTTGTTATTTTATTGTAATCTGAGCGTCTTATTTTAATAAGTCAAAACTTTCAACAACGGATCTCTTGGTTCTGGCATCGATGAAGAACGCAGCGAAATGCGATAAGTAATGTGAATTGCAGAATTCAGTGAATCATCGAATCTTTGAACGCACATTGCGCCCATTAGTATTCTAGTGGGCATGCCTGTTCGAGCGTCATTTCAACCCTTAAGCCTAGCTTAGTGTTGGGAGCCTACTGCTTTTACTAGCTGTAGCTCCTGAAATACAACGGCGGATCTGCGATATCCTCTGAGCGTAGTTATCTCGCTTTTGACTGGAGTTGCAGCGTCTTTAGCCGCTAAAAATGGTTGACCTCGGCGAGAAGGTTAGTCATCCTCGCTCCTCATCTTCATGCAAAGATTTCCGGTGCCGAAAAGTTTTCGCACCTGCCCATTTTCCCAGCACGACCCCGCGGTGCAAACGTCATAGCCCCACTTTGGCAGCCACGCACTCTCCCACAACGAACAATTGCTGACCCCGCCAAATAGGAAGCCGCCGAGCTCGGAAAGGGTTCCTTCAAGTACGCATGGGTTCTTGACAAGCTCAAGGCCGAGCGTGAGCGTGGTATCACCATTGATATCGCTCTCTGGAAGTTCGAGACCAACGAGTACAATGTCACCGTCATTGGTTAGTATCCCTGCCCACAGACTAACCTTACAATACAGACGCTCCCGGTCCCGTGATTTCATCAAGAACATGGGTGCTGCCTTCTGGTATGTAGCCGCAACTCGACAACGACATTCTCAACTTGGTTGAAACCATACGAAAGACTTGATACTGACCGGTCTCTGATAGGCAAACCATCTCTGGCGAGCACGGTCTCGACAGCAATGGAGTGTACGTACCCTTTCCCTGGCTACTCGCTTTCTCGTGAACATGTCAGCTAACACTCGTGCTTGTTCAGCTACAACGGTACCTCCGAGCTCCAGCTCGAGCGCATGAGCGTCTACTTCAACGAGGCTTCCGGCAACAAGTACGTTCCTCGTGCCGTCCTCGTCGATCTCGAGCCCGGTACCATGGATGCCGTCCGCGCCGGTCCTTTCGGTCAGCTCTTCCGCCCTGACAACTTCGTCTTCGGTGGAAACAACTGGG
>Pestalotiopsis_photinicola_GZCC_16_0028
CATTATAGAGTTTTCTACACTCCCAACCCATGTGAACTTACCGTTGCCTCGGCAGAAGCTGCTCGGTGCACCCTACCTTGTTACGACCTTTACTTCCGCGCCTTACCCTGGAACGGCTTACCCTGTAGCGGCTGCCGGTGGACTACCAAACTCTTGTTATTTTATTGTAATCTGAGCGTCTTATTTTAATAAGTCAAAACTTTCAACAACGGATCTCTTGGTTCTGGCATCGATGAAGAACGCAGCGAAATGCGATAAGTAATGTGAATTGCAGAATTCAGTGAATCATCGAATCTTTGAACGCACATTGCGCCCATTAGTATTCTAGTGGGCATGCCTGTTCGAGCGTCATTTCAACCCTTAAGCCTAGCTTAGTGTTGGGAGCCTACTGCTTTTACTAGCTGTAGCTCCTGAAATACAACGGCGGATCTGCGATATCCTCTGAGCGTAGTTATCTCGCTTTTGACTGGAGTTGCAGCGTCTTTAGCCGCTAAAAATGGTTGACCTCGGCGAGAAGGTTAGTCATCCTCGCTCCTCATCCTCATGCAAACATTTCCGGTGCCGAAAAGTTTTCGCACCTGCCCATTTTCCCAGCACGACCCCGCGGTGCAAACGTCACAGCCCCACTTTGGCAGCCACGCACTTTCCCACAATGAACAATTGCTGACCCCGCCAAATAGGAAGCCGCCGAGCTCGGAAAGGGTTCCTTCAAGTACGCATGGGTTCTTGACAAGCTCAAGGCCGAGCGTGAGCGTGGTATCACCATTGATATCGCTCTCTGGAAGTTCGAGACCAACGAGTACAATGTCACCGTCATTGGTTAGTATCCCTGCCCACAGACTAACCTTGCAATACAGACGCTCCCGGTCCCGTGATTTCATCAAGAACATGGGTGCTGCCTTCTGGTATGTAGCCGCAACTCGACAACGACATTCTCAACTTGTTTGGAACCATACGAAAGACTTGATACTGACCGGTCTATGATAGGCAAACCATCTCTGGCGAGCACGGTCTCGACAGCAATGGAGTGTACGTACCCTTTCCCTGGCTACTCGCTTTCTCGTGAACATGTCAGCTAACAGTTGTGCTTGTTCAGCTACAACGGTACCTCCGAGCTCCAGCTCGAGCGCATGAGCGTCTACTTCAACGAGGCTTCCGGCAACAAGTACGTTCCTCGTGCCGTCCTCGTCGATCTCGAGCCCGGTACCATGGATGCCGTCCGCGCCGGTCCTTTCGGTCAGCTCTTCCGCCCTGACAACTTCGTCTCGGT--------------
>Pestalotiopsis_phyllostachydis_HNZW177
CATTATAGAGTTTTCTAAACTCCCAACCCATGTGAACTTACCGTTGCCTCGGCAGAAGCTGCTCGGTGCACCTTACCTTGGAACGGCCTACCCTGTAGCGCCTTACCCTGGAACGGCTTACCCTGTAGCGGCTGCCGGCGGACTACCAAACTCTTGTTATTTTATTGTAATCTGAGCGTCTTATTTTAATAAGTCAAAACTTTCAACAACGGATCTCTTGGTTCTGGCATCGATGAAGAACGCAGCGAAATGCGATAAGTAATGTGAATTGCAGAATTCAGTGAATCATCGAATCTTTGAACGCACATTGCGCCCATTAGTATTCTAGTGGGCATGCCTGTTCGAGCGTCATTTCAACCCTTAAGCCTAGCTTAGTGTTGGGAGCCTACTGCTTTTACTAGCTGTAGCTCCTGAAATACAACGGCGGATCTGCGATATCCTCTGAGCGTAGTTATCTCGCTTTTGACTGGAGTTGCAGCGTCTTTAGCCGCTAAAAATGGTTGACCTCGG-GAGAAGGTTAGTCATCCTCGCTCCCC--------GCAAACATTTCCGGTGCCGAAAAGTTTTCGCACCTGCCCATTTTCCCAGCACGACCCCGCGGTGCAAACGTCTCAGCCCCACTTTGGCAGCCACGCACTTTCCCACAATGAACAATTGCTGACCCCGCCAAATAGGAAGCCGCCGAGCTCGGAAAGGGTTCCTTCAAGTACGCATGGGTTCTTGACAAGCTCAAGGCCGAGCGTGAGCGTGGTATCACCATTGATATCGCTCTCTGGAAGTTCGAGACCAACGAGTACAATGTCACCGTCATTGGTTAGTATCCCCGCCCACAGACTAACTTTACAATACAGACGCTCCCGGTCCCGTGATTTCATCAAGAACATGGGTGCTGCCTTCTGGTATGTAGCGGCAACTCGACAACGACGTTCTCAACTTGGTTGAAACCAAATGAAAGACTTGATACTGACCGGTCTCTGATAGGCAAACCATCTCTGGCGAGCACGGTCTCGACAGCAATGGAGTGTACGTACCCTTTCCCTGGCTACTCGCTTTCTCGTGAACATGTCAGCTAACACTCGTGCTTGTTCAGCTACAACGGTACCTCCGAGCTCCAGCTCGAGCGCATGAGCGTCTACTTCAACGAGGCTTCCGGCAACAAGTACGTTCCTCGTGCCGTCCTCGTCGATCTCGAGCCCGGTACCATGGATGCCGTCCGCGCCGGTCCTTTCGGTCAGCTCTTCCGCCCTGACAACTTCGTCTTCGGCGGAAACAACTGGG
>Pestalotiopsis_pini_MEAN_1092
CATTATAGAGTTTTCTAAACTCCCAACCCATGTGAACTTACCGTTGCCTCGGCAGAAGCTGCTCGGTGCACCTTACCTTGGAACGGCCTACCCTGTAGCGCCTTACCCTGGAACGGCTTACCCTGTAGCGGCTGCCGGTGGACTACCAAACTCTTGTTATTTTATTGTAATCTGAGCGTCTTATTTTAATAAGTCAAAACTTTCAACAACGGATCTCTTGGTTCTGGCATCGATGAAGAACGCAGCGAAATGCGATAAGTAATGTGAATTGCAGAATTCAGTGAATCATCGAATCTTTGAACGCACATTGCGCCCATTAGTATTCTAGTGGGCATGCCTGTTCGAGCGTCATTTCAACCCTTAAGCCTAGCTTAGTGTTGGGAGCCTACTGCTTTTGCTAGCTGTAGCTCCTGAAATACAACGGCGGATCTGCGATATCCTCTGAGCGTAGTTATCTCGCTTTTGACTGGAGTTGCAGCGTCTTTAGCCGCTAAAAATGGTTGACCTCGG---------TAGTCATCCTCACTCTCCATCCTCATGCAAACATTTCCGGTGCCGAAAAGCTTTCGCACCTGCCCATTTTCCCAGCACGACCCCGCGGTGCAAACGTCACAGCCCCACTTTGGCAGCGATGCACTTTCCCACAATGAACAATTGCTGACCCCGCCAAATAGGAAGCCGCCGAGCTCGGAAAGGGTTCCTTCAAGTACGCATGGGTTCTTGACAAGCTCAAGGCCGAGCGTGAGCGTGGTATCACCATTGATATCGCTCTCTGGAAGTTCGAGACCAACGAGTACAATGTCACCGTCATTGGTTAGTATCCCTGTCCACATACTAACATGGCAATACAGATGCTCCCGGTCCCGTGATTT-------------GGTGCTGCCTTCTGGTACGTAGTCGCAACTCGACAACGACCTTCTCAACTTGGTTGGAACCAAAGAAAAGACCTGATACTGACCGGTCTCTGATAGGCAAACCATCTCTGGCGAGCACGGTCTCGACAGCAATGGAGTGTACGTACCCTTTCCTTGGCTACTTGCTTTCCCACGAACATCTCAGCTAATACCCGTGATTGTTCAGCTACAACGGTACCTCTGAGCTCCAGCTCGAGCGCATGAGCGTCTACTTCAACGAGGCTTCCGGCAACAAGTACGTTCCTCGTGCCGTCCTCGTCGATCTCGAGCCCGGTACCATGGATGCCGTCCGCGCCGGTCCTTTCGGTCAGCTCTTCCGCCCTGACAACTTTGTCTTCGGTGGAAACAACTGGG
>Pestalotiopsis_pinicola_KUMCC_19_0183
CATTATAGAGTTTTCTAAACTCCCAACCCATGTGAACTTACCGTTGCCTCGGCAGAAGCTGCTCGGTGCACCCTACCTTGGAACGGCCTACCCTGTAGCGCCTTACCCTGGAACGGCTTACCCTGTAGCGGCTGCCGGTGGACTACCAAACTCTTGTTATTTTATTGTAATCTGAGCGTCTTATTTTAATAAGTCAAAACTTTCAACAACGGATCTCTTGGTTCTGGCATCGATGAAGAACGCAGCGAAATGCGATAAGTAATGTGAATTGCAGAATTCAGTGAATCATCGAATCTTTGAACGCACATTGCGCCCATTAGTATTCTAGTGGGCATGCCTGTTCGAGCGTCATTTCAACCCTTAAGCCTAGCTTAGTGTTGGGAGCCTACTGCTTTTACTAGCTGTAGCTCCTGAAATACAACGGCGGATCTGCGATATCCTCTGAGCGTAGTTATCTCGCTTTTGACTGGAGTTGCAGCGTCTTTAGCCGCTAAAAATGGGTGACCTCGG--------TTAGTCATCATCGCTC-----CCTCATGCAAACATTTCCGGTGCCGAAAAGTTTTCGCACCTGCCCATTTTCCCAGCACGACCCCGCGGTGCAAACGTCACAGCCCCACTTTGGCAGCCACGCACTTTCCCACAATGAACAATTGCTGACCCCGCCAAATAGGAAGCCGCCGAGCTCGGAAAGGGTTCCTTCAAGTACGCATGGGTTCTTGACAAGCTCAAGGCCGAGCGTGAGCGTGGTATCACCATTGATATCGCTCTCTGGAAGTTCGAGACCAACGAGTACAATGTCACCGTCATTGGTTAGTATCCCTGCCCACAGACTAATCTTGCAATACAGACGCTCCCGGTCCCGTGATTTCATCAAGA-----------------------------GCAACTCGACAACGACATTGTCAACTTGGTTGAAACCAAAAGAAAGACCTGATACTGACCGGTCTTTGATAGGCAAACCATCTCTGGCGAGCACGGTCTCGACAGCAATGGAGTGTACGTACCCTTTCCCTGGCTACTCGTTTTTCCACGAACATGTCAGCTAACAGTCGTGCTTGTTCAGCTACAACGGTACCTCCGAGCTCCAGCTCGAGCGCATGAGCGTCTACTTCAACGAGGCTTCCGGTAACAAGTACGTTCCTCGTGCCGTCCTCGTCGATCTCGAGCCCGGTACCATGGATGCCGTCCGCGCCGGTCCTTTCGGTCAGCTCTTCCGCCCTGACAACTTCGTCTTCGG-GGAAACAACTGG-
>Pestalotiopsis_piraubensis_COAD_2165
------------------------------------------------------------------------------------------------------------------------CCCTGTAACGGCTGCCGGTGGACTACCAAACTCTTGTTATTTTATTGTAATCTGAGCGTCTTATTTTAATAAGTCAAAACTTTCAACAACGGATCTCTTGGTTCTGGCATCGATGAAGAACGCAGCGAAATGCGATAAGTAATGTGAATTGCAGAATTCAGTGAATCATCGAATCTTTGAACGCACATTGCGCCCATTAGTATTCTAGTGGGCATGCCTGTTCGAGCGTCATTTCAACCCTTAAGCCTAGCTTAGTGTTGGGAGCCTACTGCTTTTGCTAGCTGTAGCTCCTGAAATACAACGGCGGATCTGCGATATCCTCTGAGCGTAGTTATCTCGCTTTTGAC-------------------------------------------CGAGAAGGTTAGTCATCCTCGCTCCTCACCATCATGCAAACATTTCCGGTGTCGAAAAGTTTTCGCACCTGCCCATTTTCCCAGCACGACCCCGCGGTGCAAACGTCACAGCCCCACTTTGGCAGCCACGCACTTTCCCACAATGAACAAATGCTGACCCCGCCAAATAGGAAGCCGCCGAGCTCGGAAAGGGTTCCTTCAAGTACGCATGGGTTCTTGACAAGCTCAAGGCCGAGCGTGAGCGTGGTATCACCATTGATATCGCTCTCTGGAAGTTCGAGACCAACGAGTACAATGTCACCGTCATTGGTTAGTACCCCTGTCCACACACTAACCTTACAATACAGACGCTCCCGGTCCCGTGATTTCATCAAGAACATGGGTGCTGCCTTCTGGTATGTAGCCGCAACTCGACAACGACATTCTCAACTTGTTTGGAACCATACGAAAGACTTCATACTGACCGGTCTATGATAGGCAAACCATCTCTGGCGAGCACGGTCTCGACAGCAATGGAGTGTACGTACCCTTGATCTCGCTACTCGCTTTCTCGTGAACATGTCAGCTAACAGTCGTGCTTGTTCAGCTACAACGGTACCTCCGAGCTCCAGCTCGAGCGCATGAGCGTCTACTTCAACGAGGCTTCCGGCAACAAGTACGTTCCTCGTGCCGTCCTCGTCGATCTCGAGCCCGGTACCATGGATGCCGTCCGCGCCGGTCCTTTCGGTCAGCTCTTCCGCCCTGACAACTTCGTCTTCGGTGGAAACAACTGGG
>Pestalotiopsis_portugalica_CBS_393_48
CATTATAGAGTTTTCTAAACTCCCAACCCATGTGAACTTACCGTTGCCTCGGCAGAAGCTACCCGGT--ACCTTACCTTGGAACGGCCTACCCTGTAGCGCCTTACCCTGGAACGGCTTACCCTGTAACGGCTGCCGGTGGACTACCAAACTCTTGTTATTTTATTGTTATCTGAGCGTCTTATTTTAATAAGTCAAAACTTTCAACAACGGATCTCTTGGTTCTGGCATCGATGAAGAACGCAGCGAAATGCGATAAGTAATGTGAATTGCAGAATTCAGTGAATCATCGAATCTTTGAACGCACATTGCGCCCATTAGTATTCTAGTGGGCATGCCTGTTCGAGCGTCATTTCAACCCTTAAGCCTAGCTTAGTGTTGGGAGCCTACTGCTTTTGCTAGCTGTAGCTCCTGAAATACAACGGCGGATCTGCGATATCCTCTGAGCGTAGTTTTCTCGCTTTTGACTGGAGTTGCAGCGTCTTTAGCCGCTAAAAATGGTTGACCTCGGCGAGAAGGTTAGTCATCCTCGCTGCCCACCCCCATGCAAACATCTCAGGTGCCGAAAAGTTTTCGCACCTGCCCATGTTCCCAGCACGACCCCGCGGTGCAAACGTCACAGCCCCACTTTGGCAGCCATGCACTTTCCCACATTGAGCATTTGCTGACCCCGCCAAATAGGAAGCCGCCGAGCTCGGAAAGGGTTCCTTCAAGTACGCATGGGTTCTTGACAAGCTCAAGGCCGAGCGTGAGCGTGGTATCACCATTGATATCGCTCTCTGGAAGTTCGAGACCAACGAGTACAATGTCACCGTCATTGGTTAGTATCCCTGTCCACAGACTAACATGGTAATACAGATGCTCCCGGTCCCGTGACTTCATCAAGAACATGGGTGCTGCCTTTTGGTATGTAGCCGCAGCTCGACCACGACGGCCTCAACTTGGTTGGAACCAAACAAAAGACTTGATACTGACCGGTCTCTGATAGGCAAACCATCTCTGGCGAGCACGGTCTCGACAGCAATGGAGTGTACGTACCCTTGCCTTCTCCATTTGCCTTCCCACGAACATGTTAGCTAACACCCGTGCTTGCTCAGCTACAACGGTACCTCCGAGCTCCAGCTCGAGCGCATGAGCGTCTACTTCAACGAGGCTTCCGGCAACAAGTACGTTCCTCGTGCCGTCCTCGTCGATCTCGAGCCCGGTACCATGGATGCCGTCCGCGCCGGTCCTTTCGGTCAGCTCTTCCGCCCTGACAACTTCGTCTTCGGTGGAAACAACTGGG
>Pestalotiopsis_pruni_CGMCC_3_23507
--TTATAGAGTTTTCTAAACTCCCAACCCATGTGAACTTACCGTTGCCTCGGCAGAAGCTGCTCGGTGCACCCTACCTTGGAACGGCCTACCCTGTAGCGCCTTACCCTGGAACGGCTTACCCTGTAACGGCTGCCGGTGGACTACCAAACTCTTGTTATTTTATTGTAATCTGAGCGTCTTATTTTAATAAGTCAAAACTTTCAACAACGGATCTCTTGGTTCTGGCATCGATGAAGAACGCAGCGAAATGCGATAAGTAATGTGAATTGCAGAATTCAGTGAATCATCGAATCTTTGAACGCACATTGCGCCCATTAGTATTCTAGTGGGCATGCCTGTTCGAGCGTCATTTCAACCCTTAAGCCTAGCTTAGTGTTGGGAGCCTACTGCTTTTGCTAGCTGTAGCTCCTGAAATACAACGGCGGATCTGCGATATCCTCTGAGCGTAGTTATCTCGCTTTTGACTGGAGTTGCAGCGTCTTTGGCCGCTAAAAATGGTTGACCTC--CGAGAAGGTTAGTCATCCTCGCTCCTCATCCTCATGCAAACATTTCCGGTGCCGAAAAGTTTTCGCACCTGCCCATTTTCCCAGCACGACCCCGCGGTGCAAACGTCACAGCCCCACTTTGGCAGCCACGCACTTTCCCACAATGAACAATTGCTGACCCCGCCAAATAGGAAGCCGCCGAGCTCGGAAAGGGTTCCTTCAAGTACGCATGGGTTCTTGACAAGCTCAAGGCCGAGCGTGAGCGTGGTATCACCATTGATATCGCTCTCTGGAAGTTCGAGACCAACGAGTACAATGTCACCGTCATTGGTTAGTATCCCTGTCCACAGACTAACCTTGCAATACAGACGCTCCCGGTCCCGTGATTTCATCAAGAACATGGGTGCTGCCTTCTGGTATGTAGCGGCAACTCGACAACGACATTCTCAACTTGTTTGGAACCATACGAAAGACTTGATACTGACCGGTCTATGACAGGCAAACCATCTCTGGCGAGCACGGTCTCGACAGCAATGGAGTGTACGTACCCTTTCCCTGGCTACTCGCTTTCTCGTGAACATGTCAGCTAACAGTCGTGCTTGTTCAGCTACAACGGTACCTCCGAGCTCCAGCTCGAGCGCATGAGCGTCTACTTCAACGAGGCTTCCGGCAACAAATACGTTCCTCGTGCCGTCCTCGTCGATCTCGAGCCCGGTACCATGGATGCCGTCCGCGCCGGTCCTTTCGGTCAGCTCTTCCGCCCTGACAACTTCGTCTTCGGCGGAAACAACTGG-
>Pestalotiopsis_pruni_LC15860
--TTATAGAGTTTTCTAAACTCCCAACCCATGTGAACTTACCGTTGCCTCGGCAGAAGCTGCTCGGTGCACCCTACCTTGGAACGGCCTACCCTGTAGCGCCTTACCCTGGAACGGCTTACCCTGTAACGGCTGCCGGTGGACTACCAAACTCTTGTTATTTTATTGTAATCTGAGCGTCTTATTTTAATAAGTCAAAACTTTCAACAACGGATCTCTTGGTTCTGGCATCGATGAAGAACGCAGCGAAATGCGATAAGTAATGTGAATTGCAGAATTCAGTGAATCATCGAATCTTTGAACGCACATTGCGCCCATTAGTATTCTAGTGGGCATGCCTGTTCGAGCGTCATTTCAACCCTTAAGCCTAGCTTAGTGTTGGGAGCCTACTGCTTTTGCTAGCTGTAGCTCCTGAAATACAACGGCGGATCTGCGATATCCTCTGAGCGTAGTTATCTCGCTTTTGACTGGAGTTGCAGCGTCTTTGGCCGCTAAAAATGGTTGACCTC--CGAGAAGGTTAGTCATCCTCGCTCCTCATCCTCATGCAAACATTTCCGGTGCCGAAAAGTTTTCGCACCTGCCCATTTTCCCAGCACGACCCCGCGGTGCAAACGTCACAGCCCCACTTTGGCAGCCACGCACTTTCCCACAATGAACAATTGCTGACCCCGCCAAATAGGAAGCCGCCGAGCTCGGAAAGGGTTCCTTCAAGTACGCATGGGTTCTTGACAAGCTCAAGGCCGAGCGTGAGCGTGGTATCACCATTGATATCGCTCTCTGGAAGTTCGAGACCAACGAGTACAATGTCACCGTCATTGGTTAGTATCCCTGTCCACAGACTAACCTTGCAATACAGACGCTCCCGGTCCCGTGATTTCATCAAGAACATGGGTGCTGCCTTCTGGTATGTAGCGGCAACTCGACAACGACATTCTCAACTTGTTTGGAACCATACGAAAGACTTGATACTGACCGGTCTATGACAGGCAAACCATCTCTGGCGAGCACGGTCTCGACAGCAATGGAGTGTACGTACCCTTTCCCTGGCTACTCGCTTTCTCGTGAACATGTCAGCTAACAGTCGTGCTTGTTCAGCTACAACGGTACCTCCGAGCTCCAGCTCGAGCGCATGAGCGTCTACTTCAACGAGGCTTCCGGCAACAAATACGTTCCTCGTGCCGTCCTCGTCGATCTCGAGCCCGGTACCATGGATGCCGTCCGCGCCGGTCCTTTCGGTCAGCTCTTCCGCCCTGACAACTTCGTCTTCGGCGGAAACAACTGG-
>Pestalotiopsis_rhaphiolepis_SAUCC367701
CATTATAGAGTTTTTTAAACTCCCAACCCATGTGAACTTACCGTTGCCTCGGCAGAAGCTGCTCGGTGCACCTTACCTTGGAACGGCCTACCCTGTAGCGCCCTACCCTGGAACGGCTTACCCTGCAACGGCTGCCGGTGGACTACCAAACTCTTGTTATTTTATTGTAATCTGAGCGTCTTATTTTAATAAGTCAAAACTTTCAACAACGGATCTCTTGGTTCTGGCATCGATGAAGAACGCAGCGAAATGCGATAAGTAATGTGAATTGCAGAATTCAGTGAATCATCGAATCTTTGAACGCACATTGCGCCCATTAGTATTCTAGTGGGCATGCCTGTTCGAGCGTCATTTCAACCCTTAAGCCTAGCTTAGTGTTGGGAGCCTACTGCTTTTGCTAGCTGTAGCTCCTGAAATACAACGGCGGATCTGCGATATCCTCTGAGCGTAGTTATCTCGCTTTTGACTGGAATTGCAGCGTCTTTAGCCGCTAAAAATGGTTGACCTCGG------GGTTAGTCATCCTCAC---ACATCTTCATGCAAACATTTCCGGTGCCGAAAAGTTTTCGCACCTGCACACTTTCCCAGCACGACCCCGCGGTGCGAACGT--CAGCCCCACTTTGGCAGCCATGCACTCTCCCACAATGAGCACTCGCTGACCCCGCCAAACAGGAAGCCGCCGAGCTCGGAAAGGGTTCCTTCAAGTACGCATGGGTTCTTGACAAGCTCAAGGCCGAGCGTGAGCGTGGTATCACCATTGATATCGCTCTCTGGAAGTTCGAGACCAACGAGTACAATGTCACCGTCATTGGTTAGTACCCCTGTCCACAGACTAACATGGCAATACAGATGCTCCCGGTCCCGTGATTTCATCAAGAACATGGGTGCTGCCTTTTGGTACGTAGCCACAACTCGACGACGACTTTTTCAACTTGGTTGGAACCAAACGAAAGACTTGATACTGACCGGTCTCTGATAGGCAAACCATCTCTGGCGAGCACGGTCTCGACAGCAATGGAGTGTACGTACCCTTTCCTTGGCTACTTGTTTTCCCACGGACATGTCAGCTAACACTCGTGTTTGCTCAGCTACAACGGTACCTCCGAGCTCCAGCTCGAGCGCATGAGCGTCTACTTCAACGAGGCTTCCGGTAACAAGTACGTTCCTCGTGCCGTCCTCGTCGATCTCGAGCCGGGTACCATGGATGCCGTCCGCGCCGGTCCTTTCGGTCAGCTCTTCCGCCCTGACAACTTCGTCTTCGG--------------
>Pestalotiopsis_rhaphiolepis_SAUCC367702
CATTATAGAGTTTTTTAAACTCCCAACCCATGTGAACTTACCGTTGCCTCGGCAGAAGCTGCTCGGTGCACCTTACCTTGGAACGGCCTACCCTGTAGCGCCCTACCCTGGAACGGCTTACCCTGCAACGGCTGCCGGTGGACTACCAAACTCTTGTTATTTTATTGTAATCTGAGCGTCTTATTTTAATAAGTCAAAACTTTCAACAACGGATCTCTTGGTTCTGGCATCGATGAAGAACGCAGCGAAATGCGATAAGTAATGTGAATTGCAGAATTCAGTGAATCATCGAATCTTTGAACGCACATTGCGCCCATTAGTATTCTAGTGGGCATGCCTGTTCGAGCGTCATTTCAACCCTTAAGCCTAGCTTAGTGTTGGGAGCCTACTGCTTTTGCTAGCTGTAGCTCCTGAAATACAACGGCGGATCTGCGATATCCTCTGAGCGTAGTTATCTCGCTTTTGACTGGAATTGCAGCGTCTTTAGCCGCTAAAAATGGTTGACCTCGG------GGTTAGTCATCCTCAC---ACATCTTCATGCAAACATTTCCGGTGCCGAAAAGTTTTCGCACCTGCACACTTTCCCAGCACGACCCCGCGGTGCGAACGT--CAGCCCCACTTTGGCAGCCATGCACTCTCCCACAATGAGCACTCGCTGACCCCGCCAAACAGGAAGCCGCCGAGCTCGGAAAGGGTTCCTTCAAGTACGCATGGGTTCTTGACAAGCTCAAGGCCGAGCGTGAGCGTGGTATCACCATTGATATCGCTCTCTGGAAGTTCGAGACCAACGAGTACAATGTCACCGTCATTGGTTAGTACCCCTGTCCACAGACTAACATGGCAATACAGATGCTCCCGGTCCCGTGATTTCATCAAGAACATGGGTGCTGCCTTTTGGTACGTAGCCACAACTCGACGACGACTTTTTCAACTTGGTTGGAACCAAACGAAAGACTTGATACTGACCGGTCTCTGATAGGCAAACCATCTCTGGCGAGCACGGTCTCGACAGCAATGGAGTGTACGTACCCTTTCCTTGGCTACTTGTTTTCCCACGGACATGTCAGCTAACACTCGTGTTTGCTCAGCTACAACGGTACCTCCGAGCTCCAGCTCGAGCGCATGAGCGTCTACTTCAACGAGGCTTCCGGTAACAAGTACGTTCCTCGTGCCGTCCTCGTCGATCTCGAGCCGGGTACCATGGATGCCGTCCGCGCCGGTCCTTTCGGTCAGCTCTTCCGCCCTGACAACTTCGTCTTCGG--------------
>Pestalotiopsis_rhizophorae_MFLUCC_17_0416
CATTATAGAGTTTTCTAAACTCCCAACCCATGTGAACTTACCGTTGCCTCGGCAGAAGCTGCTCGGTGCACCTTACCTTGGAACGGCCTACCCTGTAGCGCCTTACCCTGGAACGGCTTACCCTGCAGCGGCTGCCGGTGGACTACCAAACTCTTGTTATTTTATTGTAATCTGAGCGTCTTATTTTAATAAGTCAAAACTTTCAACAACGGATCTCTTGGTTCTGGCATCGATGAAGAACGCAGCGAAATGCGATAAGTAATGTGAATTGCAGAATTCAGTGAATCATCGAATCTTTGAACGCACATTGCGCCCATTAGTATTCTAGTGGGCATGCCTGTTCGAGCGTCATTTCAACCCTTAAGCCTAGCTTAGTGTTGGGAGCCTACTGCTTTTGCTAGCTGTAGCTCCTGAAATACAACGGCGGATCTGCGATATCCTCTGAGCGTAGTTATCTCGCTTTTGACTGGAGTTGCAGCGTCTTTAGCCGCTAAAAATGGTTGACCTCGG--------TTAGTCATCCTCGCTCCTCATCTTCATGCAAACATTTCCGGTGCCGAAAAGTTTTCGCACCTGCCCATTTTCCCAGCACGACCCCGCGGTGCAAACGTCATAGCCCCACTTTGGCAGCCACGCACTCTCCCACAATGAACAATTGCTGACCCCGCCAAATAGGAAGCCGCCGAGCTCGGAAAGGGTTCCTTCAAGTACGCATGGGTTCTTGACAAGCTCAAGGCCGAGCGTGAGCGTGGTATCACCATTGATATCGCTCTCTGGAAGTTCGAGACCAACGAGTACAATGTCACCGTCATTGGTTAGTATCCCTGCCCACAGACTAACCTTACAATACAGACGCTCCCGGTCCCGTGATTTCATCAAG------GGTGCTGCCTTCTGGTATGTAGCCGCAACTCGACAACGACGTTCTCAACTTGGTTGAAACCAAATGAAAGACTTGATACTGACCGGTCTCTGATAGGCAAACCATCTCTGGCGAGCACGGTCTCGACAGCAATGGAGTGTACGTACCCTTTCCCTGGCTACTCGCTTTCTCGTGAACATGTCAGCTAACACTCGTGCTTGTTCAGCTACAACGGTACCTCCGAGCTCCAGCTCGAGCGCATGAGCGTCTACTTCAACGAGGCTTCCGGCAACAAGTACGTTCCTCGTGCCGTCCTCGTCGATCTCGAGCCCGGTACCATGGATGCCGTCCGCGCCGGTCCTTTCGGTCAGCTCTTCCGCCCTGACAACTTCGTCTTCGGTGGAAGCAACTGG-
>Pestalotiopsis_rhizophorae_MFLUCC_17_0417
CATTATAGAGTTTTCTAAACTCCCAACCCATGTGAACTTACCGTTGCCTCGGCAGAAGCTGCTCGGTGCACCTTACCTTGGAACGGCCTACCCTGTAGCGCCTTACCCTGGAACGGCTTACCCTGCAGCGGCTGCCGGTGGACTACCAAACTCTTGTTATTTTATTGTAATCTGAGCGTCTTATTTTAATAAGTCAAAACTTTCAACAACGGATCTCTTGGTTCTGGCATCGATGAAGAACGCAGCGAAATGCGATAAGTAATGTGAATTGCAGAATTCAGTGAATCATCGAATCTTTGAACGCACATTGCGCCCATTAGTATTCTAGTGGGCATGCCTGTTCGAGCGTCATTTCAACCCTTAAGCCTAGCTTAGTGTTGGGAGCCTACTGCTTTTGCTAGCTGTAGCTCCTGAAATACAACGGCGGATCTGCGATATCCTCTGAGCGTAGTTATCTCGCTTTTGACTGGAGTTGCAGCGTCTTTAGCCGCTAAAAATGGTTGACCTCGG--------TTAGTCATCCTCGCTCCTCATCTTCATGCAAACATTTCCGGTGCCGAAAAGTTTTCGCACCTGCCCATTTTCCCAGCACGACCCCGCGGTGCAAACGTCATAGCCCCACTTTGGCAGCCACGCACTCTCCCACAATGAACAATTGCTGACCCCGCCAAATAGGAAGCCGCCGAGCTCGGAAAGGGTTCCTTCAAGTACGCATGGGTTCTTGACAAGCTCAAGGCCGAGCGTGAGCGTGGTATCACCATTGATATCGCTCTCTGGAAGTTCGAGACCAACGAGTACAATGTCACCGTCATTGGTTAGTATCCCTGCCCACAGACTAACCTTACAATACAGACGCTCCCGGTCCCGTGATTTCATCAAG------GGTGCTGCCTTCTGGTATGTAGCCGCAACTCGACAACGACGTTCTCAACTTGGTTGAAACCAAATGAAAGACTTGATACTGACCGGTCTCTGATAGGCAAACCATCTCTGGCGAGCACGGTCTCGACAGCAATGGAGTGTACGTACCCTTTCCCTGGCTACTCGCTTTCTCGTGAACATGTCAGCTAACACTCGTGCTTGTTCAGCTACAACGGTACCTCCGAGCTCCAGCTCGAGCGCATGAGCGTCTACTTCAACGAGGCTTCCGGCAACAAGTACGTTCCTCGTGCCGTCCTCGTCGATCTCGAGCCCGGTACCATGGATGCCGTCCGCGCCGGTCCTTTCGGTCAGCTCTTCCGCCCTGACAACTTCGTCTTCGGTGGAAGCAACTGG-
>Pestalotiopsis_rhododendri_IFRDCC_2399
CATTATAGAGTTTTCTAAACTCCCAACCCATGTGAACTTACCGTTGCCTCGGCAGAAGCTGCTCGGTGCACCTTACCCTGGAACGGCCTACCCTGTAGCGCCTTACCCTGGAACGGCTTACCCTGTAGCGGCTGCCGGTGGACTACCAAACTCTTGTTATTTTATTGTAATCTGAGCGTCTTATTTTAATAAGTCAAAACTTTCAACAACGGATCTCTTGGTTCTGGCATCGATGAAGAACGCAGCGAAATGCGATAAGTAATGTGAATTGCAGAATTCAGTGAATCATCGAATCTTTGAACGCACATTGCGCCCATTAGTATTCTAGTGGGCATGCCTGTTCGAGCGTCATTTCAACCCTTAAGCCTAGCTTAGTGTTGGGAGCCTACTGCTTTTGCTAGCTGTAGCTCCTGAAATACAACGGCGGATCTGCGATATCCTCTGAGCGTAGTTATCTCGCTTTTGACTGGAGTTGCAGCGTCTTTAGCCGCTAAAAATGGTTGACCTCGGCGAGAACGTTAGTCATCCTCAC----CATCCCCATGCAAACATTTCCGGTGCCGAAAAGTTTTCGCACCTGCCCATTTTCCCAGCACGACCCCGCGGTGCAAACGTCACAGCCCCACTTTGGCAGCCATGCACTTTCCCACAATGAACAATTGCTGACCCCGCCAAATAGGAAGCCGCCGAGCTCGGAAAGGGTTCCTTCAAGTACGCATGGGTTCTTGACAAGCTCAAGGCCGAGCGTGAGCGTGGTATCACCATTGATATCGCTCTCTGGAAGTTCGAGACCAACGAGTACAATGTCACCGTCATTGGTTAGTATCCCGGCCCACATACTAACATCACAATACAGATGCTCCCGGTCCCGTGATTTCATCAAGAACATGGGTGCTGCTTTCTGGTACGTAGCCGCAACTCGACAACGACCTTCTCAACTTGGTTGGAACCAAAGAAAAGACCTGATACTGACCGGTCTCTGATAGGCAAACCATCTCTGGCGAGCACGGTCTCGACAGCAATGGAGTGTACGTACCCTTTCCTTGGCTACTTGCTTTCCCACGAACATCTCAGCTAATACCCGTGATTGTTCAGCTACAACGGTACCTCTGAGCTCCAGCTCGAGCGCATGAGCGTCTACTTCAACGAGGCTTCCGGCAACAAGTACGTTCCTCGTGCCGTCCTCGTCGATCTCGAGCCCGGTACCATGGATGCCGTCCGCGCCGGTCCTTTCGGTCAGCTCTTCCGCCCTGACAACTTTGTCTTCGGTGGAAACAACTGGG
>Pestalotiopsis_rhodomyrtus_CFCC_54733
-------------------------ACCCATGTGAACTTACCGTTGCCTCGGCAGAAGCTGCTCGGTGCACCCTACCTTGGAACGGCCTACCCTGTAGCGCCTTACCCTGGAACGGCTTACCCTGTAACGGCTGCCGGTGGACTACCAAACTCTTGTTATTTTATTGTAATCTGAGCGTCTTATTTTAATAAGTCAAAACTTTCAACAACGGATCTCTTGGTTCTGGCATCGATGAAGAACGCAGCGAAATGCGATAAGTAATGTGAATTGCAGAATTCAGTGAATCATCGAATCTTTGAACGCACATTGCGCCCATTAGTATTCTAGTGGGCATGCCTGTTCGAGCGTCATTTCAACCCTTAAGCCTAGCTTAGTGTTGGGAGCCTACTGCTTTTGCTAGCTGTAGCTCCTGAAATACAACGGCGGATCTGCGATATCCTCTGAGCGTAGTTATCTCGCTTTTGACTGGAGTTGCAGCGTCTTTGGCCGCTAAAAATGGTTGACCTC--CGAGAAGGTTAGTCATCCTCGCTCCTCATCCTCATGCAAACATTTCCGGTGCCGAAAAGTTTTCGCACCTGCCCATTTTCCCAGCACGACCCCGCGGTGCAAACGTCACAGCCCCACTTTGGCAGCCACGCACTTTCCCACAATGAACAATTGCTGACCCCGCCAAATAGGAAGCCGCCGAGCTCGGAAAGGGTTCCTTCAAGTACGCATGGGTTCTTGACAAGCTCAAGGCCGAGCGTGAGCGTGGTATCACCATTGATATCGCTCTCTGGAAGTTCGAGACCAACGAGTACAATGTCACCGTCATTGGTTAGTATCCCTGCCCACAGACTAACCTTGCAATACAGACGCTCCCGGTCCCGTGATTTCATCAAGAAC---GGTGCTGCCTTCTGGTACGTAGTCGCAACTCGACAACGACCTTCTCAACTTGGTTGGAACCAAAGAAAAGACCTGATACTGACCGGTCTCTGATAGGCAAACCATCTCTGGCGAGCACGGTCTCGACAGCAATGGAGTGTACGTACCCTTTCCTTGGCTACTTGCTTTCCCACGAACATCTCAGCTAATACCCGTGATTGTGCAGCTACAACGGTACCTCTGAGCTCCAGCTCGAGCGCATGAGCGTCTACTTCAACGAGGCTTCCGGCAACAAGTACGTTCCTCGTGCCGTCCTCGTCGATCTCGAGCCCGGTACCATGGATGCCGTCCGCGCCGGTCCTTTCGGTCAGCTCTTCCGCCCTGACAACTTTGTCTTCGGTGGAAACAACTGGG
>Pestalotiopsis_rhodomyrtus_CFCC_55052
--------------------------------TG-ACTTACCGTTGCCTCGGCAGAAGCTGCTCGGTGCACCCTACCTTGGAACGGCCTACCCTGTAGCGCCTTACCCTGGAACGGCTTACCCTGTAACGGCTGCCGGTGGACTACCAAACTCTTGTTATTTTATTGTAATCTGAGCGTCTTATTTTAATAAGTCAAAACTTTCAACAACGGATCTCTTGGTTCTGGCATCGATGAAGAACGCAGCGAAATGCGATAAGTAATGTGAATTGCAGAATTCAGTGAATCATCGAATCTTTGAACGCACATTGCGCCCATTAGTATTCTAGTGGGCATGCCTGTTCGAGCGTCATTTCAACCCTTAAGCCTAGCTTAGTGTTGGGAGCCTACTGCTTTTGCTAGCTGTAGCTCCTGAAATACAACGGCGGATCTGCGATATCCTCTGAGCGTAGTTATCTCGCTTTTGACTGGAGTTGCAGCGTCTTTGGCCGCTAAAAATGGTTGACCTC--CGAGAAGGTTAGTCATCCTCGCTCCTCATCCTCATGCAAACATTTCCGGTGCCGAAAAGTTTTCGCACCTGCCCATTTTCCCAGCACGACCCCGCGGTGCAAACGTCACAGCCCCACTTTGGCAGCCACGCACTTTCCCACAATGAACAATTGCTGACCCCGCCAAATAGGAAGCCGCCGAGCTCGGAAAGGGTTCCTTCAAGTACGCATGGGTTCTTGACAAGCTCAAGGCCGAGCGTGAGCGTGGTATCACCATTGATATCGCTCTCTGGAAGTTCGAGACCAACGAGTACAATGTCACCGTCATTGGTTAGTATCCCTGCCCACAGACTAACCTTGCAATACAGACGCTCCCGGTCCCGTGATTTCATCAAGAAC---GGTGCTGCCTTCTGGTACGTAGTCGCAACTCGACAACGACCTTCTCAACTTGGTTGGAACCAAAGAAAAGACCTGATACTGACCGGTCTCTGATAGGCAAACCATCTCTGGCGAGCACGGTCTCGACAGCAATGGAGTGTACGTACCCTTTCCTTGGCTACTTGCTTTCCCACGAACATCTCAGCTAATACCCGTGATTGTGCAGCTACAACGGTACCTCTGAGCTCCAGCTCGAGCGCATGAGCGTCTACTTCAACGAGGCTTCCGGCAACAAGTACGTTCCTCGTGCCGTCCTCGTCGATCTCGAGCCCGGTACCATGGATGCCGTCCGCGCCGGTCCTTTCGGTCAGCTCTTCCGCCCTGACAACTTTGTCTTCGGTGGAAACAACTGGG
>Pestalotiopsis_rosarioides_CGMCC_3_23549
----------------AAACTCCCAACCCATGTGAACTTACCGTTGCCTCGGCAGAAGCTACCTGG-TTACCTTACCTTGGAACGGCCTACCCTGTAGCGCCTTACCCTGGAACGGCCTACCCTGTAACGGCTGCCGGTGGACTACCAAACTCTTGTTATTTTATTGTAATCTGAGCGTCTTATTTTAATAAGTCAAAACTTTCAACAACGGATCTCTTGGTTCTGGCATCGATGAAGAACGCAGCGAAATGCGATAAGTAATGTGAATTGCAGAATTCAGTGAATCATCGAATCTTTGAACGCACATTGCGCCCATTAGTATTCTAGTGGGCATGCCTGTTCGAGCGTCATTTCAACCCTTAAGCCTAGCTTAGTGTTGGGAGCCTACTGCTTTTGCTAGCGGTAGCTCCTGAAATACAACGGCGGATCTGCGATATCCTCTGAGCGTAGTTATCTCGCTTTTGACTGGAGTTGCAGCGTCTTTAGCCGCTAAAAATGGTTGACCTCGG---------------------------------------------CCGGTGCCGAGAAGTTTTCGCATCTGCCCATTTTCCCAGTACGACCCCGCGGTGCAAACGTCACAGCCCCACTTTGGCAGCCATGCACTTTCCCACAATGAACATTTGCTGACCCCGCCAAATAGGAAGCCGCCGAGCTCGGAAAGGGTTCCTTCAAGTACGCATGGGTTCTTGACAAGCTCAAGGCCGAGCGTGAGCGTGGTATCACCATCGATATCGCTCTCTGGAAGTTCGAGACCAACGAGTACAATGTCACCGTCATTGGTTAGTATTCCTGTCCACATACTAACATGGCAACACAGATGCTCCCGGTCCCGTGATTTCATCAAGAACATG------------------------GCAACTCGACAACGACGTTCTCAACTTGGTTGGAAACAAGGGAAAGACTTGATACTGACCGGTCCCTGATAGGCAAACCATCTCTGGCGAACACGGTCTCGACAGCAATGGAGTGTACGTACCCTTTCCTTAGCTACTTGCTTTCCCACGAACATCTTAGCTAACACTCGTGGTTGTTCAGCTACAACGGTACCTCCGAGCTCCAGCTCGAGCGCATGAGCGTCTACTTCAACGAGGCTTCCGGCAACAAGTACGTTCCTCGTGCCGTCCTCGTCGATCTCGAGCCCGGTACCATGGATGCCGTCCGCGCCGGTCCTTTCGGTCAGCTCTTCCGCCCTGACAACTTCGTCTTCGGTGGAAACAACTGGG
>Pestalotiopsis_rosea_MFLUCC_12_0258
CATTATAGAGTTTTCTAAACTCCCAACCCATGTGAACTTACCGTTGCCTCGGCAGAAGCTGCTCGGTACACCTTACCTTGGAACGGCCTACCCTGTAGCGCCTTACCCTGGAACGGCTTACCCTGTAACGGCTGCCGGTGGACTACCAAACTCTTGTTATTTTATTGTAATCTGAGCGTCTTATTTTAATAAGTCAAAACTTTCAACAACGGATCTCTTGGTTCTGGCATCGATGAAGAACGCAGCGAAATGCGATAAGTAATGTGAATTGCAGAATTCAGTGAATCATCGAATCTTTGAACGCACATTGCGCCCATTAGTATTCTAGTGGGCATGCCTGTTCGAGCGTCATTTCAACCCTTAAGCCTAGCTTAGTGTTGGGAGCCTACTGCTTTTACTAGCTGTAGCTCCTGAAATACAACGGCGGATCTGCGATATCCTCTGAGCGTAGTTATCTCGCTTTTGACTGGAGTTGCAGCGTCTTTAGCCGCTAAAAATGGTTGACCTCGGCGAGAAGGTTAGTCATCCTCGCTCCTCATCCTCATGCAAACATTTCCGGTGCCGAAAAGTTTTCGCACCTGCCCATTTTCCCAGCACGACCCCGCGGTGCAAACGTCACAGCCCCACTTTGGCAGCCACGCACTTTCCCACAATGAACAATTGCTGACCCCGCTAAATAGGAAGCCGCCGAGCTCGGAAAGGGTTCCTTCAAGTACGCATGGGTTCTTGACAAGCTCAAGGCCGAGCGTGAGCGTGGTATCACCATTGATATCGCTCTCTGGAAGTTCGAGACCAACGAGTACAATGTCACCGTCATTGGTTAGTATCCCTGCCCACAGACTAACCTTGCAATACAGACGCTCCCGGTCCCGTGATTTCATCAAGAACATGGGTGCTGCTTTCTGGTATGTAGCCGCAACTCGACAACGACATTCTCAACTTGGTTGAAACCAAAAGAAAGACCTGATACTGACCGGTCTTTGATAGGCAAACCATCTCTGGCGAGCACGGTCTCGACAGCAATGGAGTGTACGTACCCTTTCCCTGGCTACTCGTTTTTCCACGAACATGTCAGCTAACAGTCGTGCTTGTTCAGCTACAACGGTACCTCCGAGCTCCAGCTCGAGCGCATGAGCGTCTACTTCAACGAGGCTTCCGGTAACAAGTACGTTCCTCGTGCCGTCCTCGTCGATCTCGAGCCCGGTACCATGGATGCCGTCCGCGCCGGTCCTTTCGGTCAGCTCTTCCGCCCTGACAACTTCGTCTTCGGCGGAAACAACTGGG
>Pestalotiopsis_rubrae_CGMCC_3_23499
--TTATAGAGTTTTTTAAACTCCCAACCCATGTGAACTTACCGTTGCCTCGGCAGAAGCTACCTGGT-TACCTTACCTTGGAACGGCCTACCCTGTAGCGCCTTACCCTGGAACGGCCTACCCTGTAACGGCTGCCGGTGGACTACCAAACTCTTGTTATTTTATTGTAATCTGAGCGTCTTATTTTAATAAGTCAAAACTTTCAACAACGGATCTCTTGGTTCTGGCATCGATGAAGAACGCAGCGAAATGCGATAAGTAATGTGAATTGCAGAATTCAGTGAATCATCGAATCTTTGAACGCACATTGCGCCCATTAGTATTCTAGTGGGCATGCCTGTTCGAGCGTCATTTCAACCCTTAAGCCTAGCTTAGTGTTGGGAGCCTACTGCTTTTGCTAGCGGTAGCTCCTGAAATACAACGGCGGATCTGCGATATCCTCTGAGCGTAGTTATCTCGCTTTTGACTGGAGTTGCAGCGTCTTTAGCCGCTAAAAATGGTTGACCTC--CGAGAAGGTTAGTCATCCTCACTCCCCATCCCCATG-AAATATCGCTGGTGCCGAAAAGTTTTCGCACCTGCCCATTTTCCCAGCACGACCCCGCGGTACAAGCGTCACAGCCCCACAGCGGCAGCCACGCACTTTCCCACAACGAACAAATGCTGACCCCGCCAAATAGGAAGCCGCCGAGCTCGGAAAGGGTTCCTTCAAGTACGCATGGGTTCTTGACAAGCTCAAGGCCGAGCGTGAGCGTGGTATCACCATTGATATCGCTCTCTGGAAGTTCGAGACCAACGAGTACAATGTCACCGTCATTGGTTAGTATCCCTGTCCACATACTAACATCGCAATACAGATGCTCCCGGTCCCGTGATTTCATCAAGAACATGGGTGCTGCCTTTTGGTATGTAGCGGCAACTCGACAACGACGTTCTCAACTTGGTTGGAAACAAGGGAAAGACTTGATACTGACCGGTCCCTGATAGGCAAACCATTTCTGGCGAGCACGGTCTCGACAGCAATGGAGTGTACGTACCCTTTCCTTGGCTACTTGCTTTCCCACGAACATCTCAGCTAACACTCGTGGTTGTTCAGCTACAACGGTACCTCCGAGCTCCAGCTCGAGCGCATGAGCGTCTACTTCAACGAGGCTTCCGGCAACAAGTACGTTCCTCGTGCCGTCCTCGTCGATCTCGAGCCCGGCACCATGGATGCCGTCCGCGCCGGTCCTTTCGGTCAGCTCTTCCGCCCTGACAACTTCGTCTTCGGCGGAAACAACTGG-
>Pestalotiopsis_rubrae_LC8233
--TTATAGAGTTTTTTAAACTCCCAACCCATGTGAACTTACCGTTGCCTCGGCAGAAGCTACCTGGT-TACCTTACCTTGGAACGGCCTACCCTGTAGCGCCTTACCCTGGAACGGCCTACCCTGTAACGGCTGCCGGTGGACTACCAAACTCTTGTTATTTTATTGTAATCTGAGCGTCTTATTTTAATAAGTCAAAACTTTCAACAACGGATCTCTTGGTTCTGGCATCGATGAAGAACGCAGCGAAATGCGATAAGTAATGTGAATTGCAGAATTCAGTGAATCATCGAATCTTTGAACGCACATTGCGCCCATTAGTATTCTAGTGGGCATGCCTGTTCGAGCGTCATTTCAACCCTTAAGCCTAGCTTAGTGTTGGGAGCCTACTGCTTTTGCTAGCGGTAGCTCCTGAAATACAACGGCGGATCTGCGATATCCTCTGAGCGTAGTTATCTCGCTTTTGACTGGAGTTGCAGCGTCTTTAGCCGCTAAAAATGGTTGACCTC--CGAGAAGGTTAGTCATCCTCACTCCCCATCCCCATG-AAATATCGCTGGTGCCGAAAAGTTTTCGCACCTGCCCATTTTCCCAGCACGACCCCGCGGTACAAGCGTCACAGCCCCACAGCGGCAGCCACGCACTTTCCCACAACGAACAATTGCTGACCCCGCCAAATAGGAAGCCGCCGAGCTCGGAAAGGGTTCCTTCAAGTACGCATGGGTTCTTGACAAGCTCAAGGCCGAGCGTGAGCGTGGTATCACCATTGATATCGCTCTCTGGAAGTTCGAGACCAACGAGTACAATGTCACCGTCATTGGTTAGTATCCCTGTCCACATACTAACATCGCAATACAGATGCTCCCGGTCCCGTGATTTCATCAAGAACATGGGTGCTGCCTTTTGGTATGTAGCGGCAACTCGACAACGACGTTCTCAACTTGGTTGGAAACAAGGGAAAGACTTGATACTGACCGGTCCCTGATAGGCAAACCATTTCTGGCGAGCACGGTCTCGACAGCAATGGAGTGTACGTACCCTTTCCTTGGCTACTTGCTTTCCCACGAACATCTCAGCTAACACTCGTGGTTGTTCAGCTACAACGGTACCTCCGAGCTCCAGCTCGAGCGCATGAGCGTCTACTTCAACGAGGCTTCCGGCAACAAGTACGTTCCTCGTGCCGTCCTCGTCGATCTCGAGCCCGGCACCATGGATGCCGTCCGCGCCGGTCCTTTCGGTCAGCTCTTCCGCCCTGACAACTTCGTCTTCGGCGGAAACAACTGG-
>Pestalotiopsis_sabal_HKUCC_22_C0029
CATTATAGAGTTTTCTAAACTCCCAACCCATGTGAACTTACCGTTGCCTCGGCAGAAGCTGCTCGGTGCACCTTACCTTGGAACGGCCTACCCTGTAGCGCCTTACCCTGGAACGGCTTACCCTGTAGCGGCTGCCGGCGGACTACCAAACTCTTGTTATTTTATTGTAATCTGAGCGTCTTATTTTAATAAGTCAAAACTTTCAACAACGGATCTCTTGGTTCTGGCATCGATGAAGAACGCAGCGAAATGCGATAAGTAATGTGAATTGCAGAATTCAGTGAATCATCGAATCTTTGAACGCACATTGCGCCCATTAGTATTCTAGTGGGCATGCCTGTTCGAGCGTCATTTCAACCCTTAAGCCTAGCTTAGTGTTGGGAGCCTACTGCTTTTACTAGCTGTAGCTCCTGAAATACAACGGCGGATCTGCGATATCCTCTGAGCGTAGTTATCTCGCTTTTGACTGGAGTTGCAGCGTCTTTAGCCGCTAAAAATGGTTGACCTCGGCGAGAAGGTTAGTCATCCTCGCTCCTCATCTTCATGCAAAGATTTCCGGTGCCGAAAAGTTTTCGCACCTGCCCATTTTCCCAGCACGACCCCGCGGTGCAAACGTCATAGCCCCACTTTGGCAGCCACGCACTCTCCCACAATGAACAATTGCTGACCCCGCCAAATAGGAAGCCGCCGAGCTCGGTAAGGGTTCCTTCAAGTAAA------------------------------------------------------------------------------------------------------------------------------------------------------------------------------GGTGCTGCCTTCTGGTATGTAGCCGCAACTCGACAACGACGTTCTCAACTTGGTTGAAACCAAATGAAAGACTTGATACTGATCGGTCTCTGATAGGCAAACCATCTCTGGCGAGCACGGTCTCGACAGCAATGGAGTGTACGTACCCTTTCCCTGGCTACTCGCTTTCTCGTGAACATGTCAGCTAACACTCGTGCTTGTTCAGCTACAACGGTACCTCCGAGCTCCAGCTCGAGCGCATGAGCGTCTACTTCAACGAGGCTTCCGGCAACAAGTACGTTCCTCGTGCCGTCCTCGTCGATCTCGAGCCCGGTACCATGGATGCCGTCCGCGCCGGTCCTTTCGGTCAGCTCTTCCGCCCTGACAACTTCGTCTTCGGTGGAAACAACTGG-
>Pestalotiopsis_sabal_ZHKUCC_22_C0027
CATTATAGAGTTTTCTAAACTCCCAACCCATGTGAACTTACCGTTGCCTCGGCAGAAGCTGCTCGGTGCACCTTACCTTGGAACGGCCTACCCTGTAGCGCCTTACCCTGGAACGGCTTACCCTGTAGCGGCTGCCGGTGGACTACCAAACTCTTGTTATTTTATTGTAATCTGAGCGTCTTATTTTAATAAGTCAAAACTTTCAACAACGGATCTCTTGGTTCTGGCATCGATGAAGAACGCAGCGAAATGCGATAAGTAATGTGAATTGCAGAATTCAGTGAATCATCGAATCTTTGAACGCACATTGCGCCCATTAGTATTCTAGTGGGCATGCCTGTTCGAGCGTCATTTCAACCCTTAAGCCTAGCTTAGTGTTGGGAGCCTACTGCTTTTACTAGCTGTAGCTCCTGAAATACAACGGCGGATCTGCGATATCCTCTGAGCGTAGTTATCTCGCTTTTGACTGGAGTTGCAGCGTCTTTAGCCGCTAAAAATGGTTGACCTCGGCGAGAAGGTTAGTCATCCTCGCTCCTCATCTTCATGCAAACATTTCCGGTGCCGAAAAGTTTTCGCACCTGCCCATTTTCCCAGCACGACCCCGCGGTGCAAACGTCATAGCCCCACTTTGGCAGCCACGCACTCTCCCACAATGAACAATTGCTGACCCCGCCAAATAGGAAGCCGCCGAGCTCGGTAAGGGTTCCTTCAAGTAAA------------------------------------------------------------------------------------------------------------------------------------------------------------------------------GGTGCTGCCTTCTGGTATGTAGCCGCAACTCGACAACGACGTTCTCAACTTGGTTGAAACCAAATGAAAGACTTGATACTGACCGGTCTCTGATAGGCAAACCATCTCTGGCGAGCACGGTCTCGACAGCAATGGAGTGTACGTACCCTTTCCCTGGCTACTCGCTTTCTCGTGAACATGTCAGCTAACACTCGTGCTTGTTCAGCTACAACGGTACCTCCGAGCTCCAGCTCGAGCGCATGAGCGTCTACTTCAACGAGGCTTCCGGCAACAAGTACGTTCCTCGTGCCGTCCTCGTCGATCTCGAGCCCGGTACCATGGATGCCGTCCGCGCCGGTCCTTTCGGTCAGCTCTTCCGCCCTGACAACTTCGTCTTCGGT-------------
>Pestalotiopsis_scoparia_CBS_176_25
CATTATAGAGTTTTCTAAACTCCCAACCCATGTGAACTTACCGTTGCCTCGGCAGAAGCTACCTGGTTTACCTTACCTTGGAACGGCCTACCCTGTAGCGCCTTACCCTGGAACGGCCTACCCTGTAACGGCTGCCGGTGGACTACCAAACTCTTGTTATTTTATTGTAATCTGAGCGTCTTATTTTAATAAGTCAAAACTTTCAACAACGGATCTCTTGGTTCTGGCATCGATGAAGAACGCAGCGAAATGCGATAAGTAATGTGAATTGCAGAATTCAGTGAATCATCGAATCTTTGAACGCACATTGCGCCCATTAGTATTCTAGTGGGCATGCCTGTTCGAGCGTCATTTCAACCCTTAAGCCTAGCTTAGTGTTGGGAGCCTACTGCTTTTGCTAGCGGTAGCTCCTGAAATACAACGGCGGATCTGCGATATCCTCTGAGCGTAGTTATCTCGCTTTTGACTGGAGTTGCAGCGTCTTTAGCCGCTAAAAATGGTTGACCTCGGCGAGAAGGTTAGTCATCCTCACTTCCCATCCTCCTGCAAACATT-CCGGTGCCGAAAAGTTTTCGCACCTGCCCATTTTCCCAGCACGACCCCGCGGTGCAAACGTCACAGCCCCACTTTCGCAGCCATGCACTTTCCCACAATGAACAATTGCTGACCCCGCCAAATAGGAAGCCGCCGAGCTCGGAAAGGGTTCCTTCAAGTACGCATGGGTTCTTGACAAGCTCAAGGCCGAGCGTGAGCGTGGTATCACCATTGATATCGCTCTCTGGAAGTTCGAGACCAACGAGTACAATGTCACCGTCATTGGTTAGTCACCCTGTCCATGTGCTAACATGGCAACACAGATGCTCCCGGTCCCGTGATTTCATCAAGAACATGGGTGCTGCCTTTTGGTATGTAGCCGCAACTCGACAACGACGTTCTCAACTTGGTTGGAAACAAGGGAAAGACTTGACACTGACCGGTCCCTGATAGGCAAACCATCTCTGGCGAGCACGGTCTCGACAGCAATGGAGTGTACGTACCCTTTCCTTGGCTACTTGCTTTCCCACGAACATCTCAGCTAACACTCGTGGTTTTTCAGCTACAACGGTACCTCCGAGCTCCAGCTCGAGCGCATGAGCGTCTACTTCAACGAGGCTTCCGGCAACAAGTACGTTCCTCGTGCCGTCCTCGTCGATCTCGAGCCCGGTACCATGGATGCCGTCCGCGCCGGTCCTTTCGGTCAGCTCTTCCGCCCTGACAACTTCGTCTTCGGTGGAAACAACTGGG
>Pestalotiopsis_sequoiae_MFLUCC_13_0399
CATTATAGAGTTTTCTAAACTCCCAACCCATGTGAACTTACCGTTGCCTCGGCAGAAGCTACCTGG-TTACCCTACCTTGGAACGGCCTACCCTGTAGCGCCTTACCCTGGAACGGCCTACCCTGTAACGGCTGCCGGTGGACTACCAAACTCTTGTTATTTTATTGTAATCTGAGCGTCTTATTTTAATAAGTCAAAACTTTCAACAACGGATCTCTTGGTTCTGGCATCGATGAAGAACGCAGCGAAATGCGATAAGTAATGTGAATTGCAGAATTCAGTGAATCATCGAATCTTTGAACGCACATTGCGCCCATTAGTATTCTAGTGGGCATGCCTGTTCGAGCGTCATTTCAACCCTTAAGCCTAGCTTAGTGTTGGGAGCCTACCGCTTTTGCTAGCGGTAGCTCCTGAAATACAACGGCGGATCTGCGATATCCTCTGAGCGTAGTTATCTCGCTTTTGACTGGAGTTGCAGCGTCTTTAGCCGCTAAA---------------??????????????????????????????????????????????????????????????????????????????????????????????????????????????????????????????????????????????????????????????????????????????????????????????????????????????????????????????????????????????????????????????????????????????????????????????????????????????????????????????????????????????????????????????????????????????????????????????????????????????????????????????????????????????????????????????????????????????????????????????????????????????????????????????????????????????????????????????????????????????????????????????????????????????????????????????????????????????????????????????????????????????????????????????????????????????????????????????????????????????????????????????????????????????????????????????????????
>Pestalotiopsis_shaanxiensis_CFCC_54958
-------------------------ACCCATGTGAACTTACCGTTGCCTCGGCAGAAGCTGCTCGGTACACCTTACCTTGGAACGGCCTACCCTGTAGCGCCTTACCCTGGAACGGCTTACCCTGTAACGGCTGCCGGTGGACTACCAAACTCTTGTTATTTTATTGTAATCTGAGCGTCTTATTTTAATAAGTCAAAACTTTCAACAACGGATCTCTTGGTTCTGGCATCGATGAAGAACGCAGCGAAATGCGATAAGTAATGTGAATTGCAGAATTCAGTGAATCATCGAATCTTTGAACGCACATTGCGCCCATTAGTATTCTAGTGGGCATGCCTGTTCGAGCGTCATTTCAACCCTTAAGCCTAGCTTAGTGTTGGGAGCCTACTGCTTTTACTAGCTGTAGCTCCTGAAATACAACGGCGGATCTGCGATATCCTCTGAGCGTAGTTATCTCGCTTTTGACTGGAGTTGCAGCGTCTTTAGCCGCTAAAAATGGTTGACCTC--CGAGAAGGTTAGTCATCCTCGCTTCTCATCCTCATGCAAACATTTCCGGTGCCGAAAAGATTTCGCACCTGCCCATTTTCCCAGCACGACCCCGCGGTGCAAACGTCGCAGCCCCACTTTGGCAGCCACGCACTTTCCCACAATGAACAATTGCTGACCCCGCCAAATAGGAAGCCGCCGAGCTCGGAAAGGGTTCCTTCAAGTACGCATGGGTTCTTGACAAGCTCAAGGCCGAGCGTGAGCGTGGTATCACCATTGATATCGCTCTCTGGAAGTTCGAGACCAACGAGTACAATGTCACCGTCATTGGTTAGTATCCCTGCCCACAGACTAACCTTGCAATACAGACGCTCCCGGTCCCGTGATTTCATCAAGAACATGGGTGCTGCCTTCTGGTATGTAGCCGCAACTCGACAACGACATTCTCAACTTGTTTGGAACCATACGAAAGACTTGATACTGACCGGTCTATGATAGGCAAACCATCTCTGGCGAGCACGGTCTCGACAGCAATGGAGTGTACGTACCCTTTCCCTGGCTACTCGCTTTCTCGTGAACATGTCAGCTAACAGTTGTGCTTGTTCAGCTACAACGGTACCTCCGAGCTCCAGCTCGAGCGCATGAGCGTCTACTTCAACGAGGCTTCCGGCAACAAGTACGTTCCTCGTGCCGTCCTCGTCGATCTCGAGCCCGGTACCATGGATGCCGTCCGCGCCGGTCCTTTCGGTCAGCTCTTCCGCCCTGACAACTTCGTCTTCGGTGGAAACAACTGG-
>Pestalotiopsis_shaanxiensis_CFCC_57356
-------------------------ACCCATGTGAACTTACCGTTGCCTCGGCAGAAGCTGCTCGGTACACCTTACCTTGGAACGGCCTACCCTGTAGCGCCTTACCCTGGAACGGCTTACCCTGTAACGGCTGCCGGTGGACTACCAAACTCTTGTTATTTTATTGTAATCTGAGCGTCTTATTTTAATAAGTCAAAACTTTCAACAACGGATCTCTTGGTTCTGGCATCGATGAAGAACGCAGCGAAATGCGATAAGTAATGTGAATTGCAGAATTCAGTGAATCATCGAATCTTTGAACGCACATTGCGCCCATTAGTATTCTAGTGGGCATGCCTGTTCGAGCGTCATTTCAACCCTTAAGCCTAGCTTAGTGTTGGGAGCCTACTGCTTTTACTAGCTGTAGCTCCTGAAATACAACGGCGGATCTGCGATATCCTCTGAGCGTAGTTATCTCGCTTTTGACTGGAGTTGCAGCGTCTTTAGCCGCTAAAAATGGTTGACCTC--CGAGAAGGTTAGTCATCCTCGCTTCTCATCCTCATGCAAACATTTCCGGTGCCGAAAAGATTTCGCACCTGCCCATTTTCCCAGCACGACCCCGCGGTGCAAACGTCGCAGCCCCACTTTGGCAGCCACGCACTTTCCCACAATGAACAATTGCTGACCCCGCCAAATAGGAAGCCGCCGAGCTCGGAAAGGGTTCCTTCAAGTACGCATGGGTTCTTGACAAGCTCAAGGCCGAGCGTGAGCGTGGTATCACCATTGATATCGCTCTCTGGAAGTTCGAGACCAACGAGTACAATGTCACCGTCATTGGTTAGTATCCCTGCCCACAGACTAACCTTGCAATACAGACGCTCCCGGTCCCGTGATTTCATCAAGAACATGGGTGCTGCCTTCTGGTATGTAGCCGCAACTCGACAACGACATTCTCAACTTGTTTGGAACCATACGAAAGACTTGATACTGACCGGTCTATGATAGGCAAACCATCTCTGGCGAGCACGGTCTCGACAGCAATGGAGTGTACGTACCCTTTCCCTGGCTACTCGCTTTCTCGTGAACATGTCAGCTAACAGTTGTGCTTGTTCAGCTACAACGGTACCTCCGAGCTCCAGCTCGAGCGCATGAGCGTCTACTTCAACGAGGCTTCCGGCAACAAGTACGTTCCTCGTGCCGTCCTCGTCGATCTCGAGCCCGGTACCATGGATGCCGTCCGCGCCGGTCCTTTCGGTCAGCTCTTCCGCCCTGACAACTTCGTCTTCGGTGGAAACAACTGG-
>Pestalotiopsis_shandogensis_JZB340038
CATTATAGAGTTTTCTAAACTCCCAACCCATGTGAACTTACCGTTGCCTCGGCAGAAGCTGCTCGGTGCACCCTACCTTGGAACGGCCTACCCTGTAGCGCCTTACCCTGGAACGGCTTACCCTGTAGCGGCTGCCGGTGGACTACCAAACTCTTGTTATTTTATTGTAATCTGAGCGTCTTATTTTAATAAGTCAAAACTTTCAACAACGGATCTCTTGGTTCTGGCATCGATGAAGAACGCAGCGAAATGCGATAAGTAATGTGAATTGCAGAATTCAGTGAATCATCGAATCTTTGAACGCACATTGCGCCCATTAGTATTCTAGTGGGCATGCCTGTTCGAGCGTCATTTCAACCCTTAAGCCTAGCTTAGTGTTGGGAGCCTACTGCTTTTACTAGCTGTAGCTCCTGAAATACAACGGCGGATCTGCGATATCCTCTGAGCGTAGTTATCTCGCTTTTGACTGGAGTTGCAGCGTCTTTAGCCGCTAAAAATGG-TGACCTCGG----------------------TCCTCATCCTCATGCAAACATTTCCGGTGCCGAAAAGTTTTCGCACCTGCCCATTTTCCCAGCACGACCCCGCGGTGCAAACGTCACAGCCCCACTTTGGCAGCCACGCACTTTCCCACAATGAACAATTGCTGACCCCGCCAAATAGGAAGCCGCCGAGCTCGGAAAGGGTTCCTTCAAGTACGCATGGGTTCTTGACAAGCTCAAGGCCGAGCGTGAGCGTGGTATCACCATTGATATCGCTCTCTGGAAGTTCGAGACCAACGAGTACAATGTCACCGTCATTGGTTAGTATCCCTGCCCACAGACTAACCTTGCAATACAGACGCTCCCGGTCCCGTGATTTCATCAAGAACATGGGTGCTGCCTTCTGGTATGTAGCCGCAACTCGACAACGACATTCTCAACTTGTTTGGAACCATACGAAAGACTTGATACTGACCGGTCTATGATAGGCAAACCATCTCTGGCGAGCACGGTCTCGACAGCAATGGAGTGTACGTACCCTTTCCCTGGCTACTCGCTTTCTCGTGAACATATCAGCTAACAGTCGTGCTTGTTCAGCTACAACGGTACCTCCGAGCTCCAGCTCGAGCGCATGAGCGTCTACTTCAACGAGGCTTCCGGCAACAAGTACGTTCCTCGTGCCGTCCTCGTCGATCTCGAGCCCGGTACCATGGATGCCGTCCGCGCCGGTCCTTTCGGTCAGCTCTTCCGCCCTGACAACTTCGTCTTCGGC-------------
>Pestalotiopsis_shorea_MFLUCC_12_0314
CATTATAGAGTTTTCTAAACTCCCAACCCATGTGAACTTACCGTTGCCTCGGCAGAAGCTGCTCGGTGCACCTTACCTTGGAACGGCCTACCCTGTAGCGCCTTACCCTGGAACGGCTTACCCTGCAACGGCTGCCGGTGGACTACCAAACTCTTGTTATTTTATGGTTATCTGAGCGTCTTATTTTAATAAGTCAAAACTTTCAACAACGGATCTCTTGGTTCTGGCATCGATGAAGAACGCAGCGAAATGCGATAAGTAATGTGAATTGCAGAATTCAGTGAATCATCGAATCTTTGAACGCACATTGCGCCCATTAGTATTCTAGTGGGCATGCCTGTTCGAGCGTCATTTCAACCCTTAAGCCTAGCTTAGTGTTGGGAGCCTACTGCTTTTACTAGCTGTAGCTCCTGAAATACAACGGCGGATCTGCGATATCCTCTGAGCGTAGTTATCTCGCTTTTGACTGGAGTTGCAGCGTCTTTAGCCGCTAAAACTGG-TGACCTCGGCGAGAAGGTTAGTCATCCTCGCCCACTCTCCCC--GCAAACAATTCCGGTGCCGAAAAGTTTTCGCACCTGCCCATTGTCCCAGCACGACCCCGCGGTGCAAACGTCACAGCCCCACTTTGGCAGCCACGCACTTTCCCACAA-AAACAATTGCTGACCCCGCCAAACAGGAAGCCGCCGAGCTCGGAAAGGGTTCCTTCAAGTACGCATGGGTTCTTGACAAGCTCAAGGCCGAGCGTGAGCGTGGTATCACCATTGATATCGCTCTCTGGAAGTTCGAGACCAACGAGTACAATGTCACCGTCATTGGTTAGTATCACTGTCCACAGACTAACGTTATCATACAGACGCTCCCGGTCCCGTGATTTCATCAAGAACATG------------------------GCAACTCGACGACGACATTCTCGGCTTGGTTGAAACCAAACGAAAAACTTGATACTGACCGGTCTCTGTTAGGCAAACCATCTCTGGCGAGCACGGTCTCGACAGCAATGGAGTGTACGTACCATTTACTTGGCTCCTTGCTTTCCCACGAACACGTTAGCTAACACTCGTGCTTGCTCAGCTACAACGGCACCTCCGAGCTCCAGCTCGAGCGCATGAGCGTCTACTTCAACGAGGCTTCCGGCAACAAGTACGTTCCTCGTGCCGTCCTCGTCGATCTCGAGCCCGGTACCATGGACGCCGTCCGCGCCGGTCCTTTCGGCCAGCTCTTCCGCCCTGACAACTTCGTCTTCGGTGGAAACAACTGGG
>Pestalotiopsis_sichuanensis_SC3A21
CATTATAGAGTTTTCTAAACTCCCAACCCATGTGAACTTACCGTTGCCTCGGCAGAAGCTGCTCGGCGCGCCTTACCTTGGAACGGCCTACCCTGTAGCGCCTTACCCTGGAACGGCTTACCCTGCAACGGCTGCCGGTGGACTACCAAACTCTTGTTATTTTATGGTTATCTGAGCGTCTTATTTTAATAAGTCAAAACTTTCAACAACGGATCTCTTGGTTCTGGCATCGATGAAGAACGCAGCGAAATGCGATAAGTAATGTGAATTGCAGAATTCAGTGAATCATCGAATCTTTGAACGCACATTGCGCCCATTAGTATTCTAGTGGGCATGCCTGTTCGAGCGTCATTTCAACCCTTAAGCCTAGCTTAGTGTTGGGAGCCTACTGCTTTTGCTAGCTGTAGCTCCTGAAATACAACGGCGGATCTGCGATATCCTCTGAGCGTAGTTATCTCGCTTTTGACTGGAGTTGCAGCGTCTTTAGCCGCTAAAAATGGTTGACCTCGG--------TTAGTCATCCTCGCTCCCCATTCTCATGCAAACATTTCCGGTCCCGAAATGTTTTCGCACCTGCCCACTTTCCCAGCACGACCCCGCGGTGCAAACGTCATAGCCCCACTTTGGCAGCCACGCACTTTCCCATAATGAACAATTGCTGACCCCGCCAAATAGGAAGCCGCCGAGCTCGGAAAGGGTTCCTTCAAGTACGCATGGGTTCTTGACAAGCTCAAGGCCGAGCGTGAGCGTGGTATCACCATTGATATCGCTCTCTGGAAGTTCGAGACCAACGAGTACAATGTCACCGTCATTGGTTAGTATCCCTGTCCACAGACTAACATCGCGATACAGACGCTCCCGGTCCCGTGATTTCA-----------GGTGCTGCCTTCTGGTATGTAGCCGCAACTCGACGACGACATTCTCGGCTTGGTTGGAACCGAACCAAAGACTTGATACTGACCGGTCTCTGATAGGCAAACCATCTCTGGCGAGCACGGTCTCGACAGCAATGGAGTGTACGTACCGTTTCCTTGCCTACTTGCTTTCCCACGAACATGTTAGCTAACACTCGTGCTTGCTCAGCTACAACGGCACCTCCGAGCTCCAGCTCGAGCGCATGAGCGTCTACTTCAACGAGGCTTCCGGCAACAAGTACGTTCCTCGTGCCGTCCTCGTCGATCTCGAGCCCGGTACCATGGACGCCGTCCGCGCCGGTCCTTTCGGCCAGCTCTTCCGCCCTGACAACTTCGTCTTCGGTGGAAA--------
>Pestalotiopsis_silvicola_CFCC_54915
-------------------------ACCCATGTGAACTTACCGTTGCCTCGGCAGAAGCTGCTCGGTATACCCTACCTTGGAACGGCCTACCCTGTAGCGCCTTACCCTGGAACGGCTTACCCTGCAACGGCTGCCGGTGGACTACTAAACTCTTGTTATTTTATTGTAATCTGAGCGTCTTATTTTAATAAGTCAAAACTTTCAACAACGGATCTCTTGGTTCTGGCATCGATGAAGAACGCAGCGAAATGCGATAAGTAATGTGAATTGCAGAATTCAGTGAATCATCGAATCTTTGAACGCACATTGCGCCCATTAGTATTCTAGTGGGCATGCCTGTTCGAGCGTCATTTCAACCCTTAAGCCTAGCTTAGTGTTGGGAGCCTACTGCTTTTGCTAGCGGTAGCTCCTGAAATACAACGGCGGATCTGCGATATCCTCTGAGCGTAGTTATCTCGCTTTTGACTGGAGTTGCAGCGTCTTTAGCCGCTAAAAATGGTTGACCTC--CGAGAAGGTTAGTCATGCTCACTCCTCATCATAATGCAAACATTTCCGGTGCCGAAATGTTTTCGCACCTGCCCATTTTCCCAGCACGACCCCGCGGTGCAAACGTCACAGCCCCACTTTGGCAGCCACGCACTTTCCCACAATGAACAATTGCTGACCCCGCCAAATAGGAAGCCGCCGAGCTCGGAAAGGGTTCCTTCAAGTACGCATGGGTTCTTGACAAGCTCAAGGCCGAGCGTGAGCGTGGTATCACCATTGATATCGCTCTCTGGAAGTTCGAGACCAACGAGTACAATGTCACCGTCATTGGTTAGTATCCCTGTCCACAGACTAACATCGCAATACAGACGCTCCCGGTCCCGTGATTTCATCAAGAACATAGGTGCTGCCTTCTGGTATGTAGCCGCAACTCGACGACGACATTCTCGGCTTGGTTGGAACCGAACGAAAGATTTGATACTGACCGGTCTCTGATAGGCAAACCATCTCTGGCGAGCACGGTCTCGACAGCAATGGAGTGTACGTACCATTTCCTTGCCTACTTGCTTTCCCACGAACATGTTAGCTAACACTCGTGCTTGCTCAGCTACAACGGCACCTCCGAGCTCCAGCTCGAGCGCATGAGCGTCTACTTCAACGAGGCGTCCGGCAACAAGTACGTTCCTCGTGCCGTCCTCGTCGATCTCGAGCCCGGTACCATGGACGCCGTCCGCGCCGGTCCTTTCGGCCAGCTCTTCCGCCCTGACAACTTCGTCTTCGGTGGAAACAACTGGG
>Pestalotiopsis_silvicola_CFCC_55296
-------------------------ACCCATGTG-ACTTACCGTTGCCTCGGCAGAAGCTGCTCGGTATACCCTACCTTGGAACGGCCTACCCTGTAGCGCCTTACCCTGGAACGGCTTACCCTGCAACGGCTGCCGGTGGACTACTAAACTCTTGTTATTTTATTGTAATCTGAGCGTCTTATTTTAATAAGTCAAAACTTTCAACAACGGATCTCTTGGTTCTGGCATCGATGAAGAACGCAGCGAAATGCGATAAGTAATGTGAATTGCAGAATTCAGTGAATCATCGAATCTTTGAACGCACATTGCGCCCATTAGTATTCTAGTGGGCATGCCTGTTCGAGCGTCATTTCAACCCTTAAGCCTAGCTTAGTGTTGGGAGCCTACTGCTTTTGCTAGCGGTAGCTCCTGAAATACAACGGCGGATCTGCGATATCCTCTGAGCGTAGTTATCTCGCTTTTGACTGGAGTTGCAGCGTCTTTAGCCGCTAAAAATGGTTGACCTC--CGAGAAGGTTAGTCATGCTCACTCCTCATCATAATGCAAACATTTCCGGTGCCGAAATGTTTTCGCACCTGCCCATTTTCCCAGCACGACCCCGCGGTGCAAACGTCACAGCCCCACTTTGGCAGCCACGCACTTTCCCACAATGAACAATTGCTGACCCCGCCAAATAGGAAGCCGCCGAGCTCGGAAAGGGTTCCTTCAAGTACGCATGGGTTCTTGACAAGCTCAAGGCCGAGCGTGAGCGTGGTATCACCATTGATATCGCTCTCTGGAAGTTCGAGACCAACGAGTACAATGTCACCGTCATTGGTTAGTATCCCTGTCCACAGACTAACATCGCAATACAGACGCTCCCGGTCCCGTGATTTCATCAAGAAC---GGTGCTGCCTTCTGGTATGTAGCCGCAACTCGACGACGACATTCTCGGCTTGGTTGGAACCGAACGAAAGATTTGATACTGACCGGTCTCTGATAGGCAAACCATCTCTGGCGAGCACGGTCTCGACAGCAATGGAGTGTACGTACCATTTCCTTGCCTACTTGCTTTCCCACGAACATGTTAGCTAACACTCGTGCTTGCTCAGCTACAACGGCACCTCCGAGCTCCAGCTCGAGCGCATGAGCGTCTACTTCAACGAGGCGTCCGGCAACAAGTACGTTCCTCGTGCCGTCCTCGTCGATCTCGAGCCCGGTACCATGGACGCCGTCCGCGCCGGTCCTTTCGGCCAGCTCTTCCGCCCTGACAACTTCGTCTTCGGTGGAAACAACTG--
>Pestalotiopsis_silvicola_CFCC_57363
-------------------------ACCCATGTGAACTTACCGTTGCCTCGGCAGAAGCTGCTCGGTATACCCTACCTTGGAACGGCCTACCCTGTAGCGCCTTACCCTGGAACGGCTTACCCTGCAACGGCTGCCGGTGGACTACTAAACTCTTGTTATTTTATTGTAATCTGAGCGTCTTATTTTAATAAGTCAAAACTTTCAACAACGGATCTCTTGGTTCTGGCATCGATGAAGAACGCAGCGAAATGCGATAAGTAATGTGAATTGCAGAATTCAGTGAATCATCGAATCTTTGAACGCACATTGCGCCCATTAGTATTCTAGTGGGCATGCCTGTTCGAGCGTCATTTCAACCCTTAAGCCTAGCTTAGTGTTGGGAGCCTACTGCTTTTGCTAGCGGTAGCTCCTGAAATACAACGGCGGATCTGCGATATCCTCTGAGCGTAGTTATCTCGCTTTTGACTGGAGTTGCAGCGTCTTTAGCCGCTAAAAATGGTTGACCTC--CGAGAAGGTTAGTCATGCTCACTCCTCATCATAATGCAAACATTTCCGGTGCCGAAATGTTTTCGCACCTGCCCATTTTCCCAGCACGACCCCGCGGTGCAAACGTCACAGCCCCACTTTGGCAGCCACGCACTTTCCCACAATGAACAATTGCTGACCCCGCCAAATAGGAAGCCGCCGAGCTCGGAAAGGGTTCCTTCAAGTACGCATGGGTTCTTGACAAGCTCAAGGCCGAGCGTGAGCGTGGTATCACCATTGATATCGCTCTCTGGAAGTTCGAGACCAACGAGTACAATGTCACCGTCATTGGTTAGTATCCCTGTCCACAGACTAACATCGCAATACAGACGCTCCCGGTCCCGTGATTTCATCAAGAACATAGGTGCTGCCTTCTGGTATGTAGCCGCAACTCGACGACGACATTCTCGGCTTGGTTGGAACCGAACGAAAGATTTGATACTGACCGGTCTCTGATAGGCAAACCATCTCTGGCGAGCACGGTCTCGACAGCAATGGAGTGTACGTACCATTTCCTTGCCTACTTGCTTTCCCACGAACATGTTAGCTAACACTCGTGCTTGCTCAGCTACAACGGCACCTCCGAGCTCCAGCTCGAGCGCATGAGCGTCTACTTCAACGAGGCGTCCGGCAACAAGTACGTTCCTCGTGCCGTCCTCGTCGATCTCGAGCCCGGTACCATGGACGCCGTCCGCGCCGGTCCTTTCGGCCAGCTCTTCCGCCCTGACAACTTCGTCTTCGGTGGAAACAACTGGG
>Pestalotiopsis_smilacicola_MFLUCC_22_0124
CATTATAGAGTTTTCTAAACTCCCAACCCATGTGAACTTACCGTTGCCTCGGCAGAAGCTGCTCGGTGCACCTTACCTTGGAACGGCCTACCCTGTAGCGCCTTACCCTGGAACGGCTTACCCTGTAGCGGCTGCCGGTGGACTACCAAACTCTTGTTATTTTATTGTGATCTGAGCGTCTTATTTTAATAAGTCAAAACTTTCAACAACGGATCTCTTGGTTCTGGCATCGATGAAGAACGCAGCGAAATGCGATAAGTAATGTGAATTGCAGAATTCAGTGAATCATCGAATCTTTGAACGCACATTGCGCCCATTAGTATTCTAGTGGGCATGCCTGTTCGAGCGTCATTTCAACCCTTAAGCCTAGCTTAGTGTTGGGAGCCTACTGCTTTTGCTAGCTGTAGCTCCTGAAATACAACGGCGGATCTGCGATATCCTCTGAGCGTAGTTATCTCGCTTTTGACTGGAGTTGCAGCGTCTTTAGCCGCTAAAAATGGTTGACC---------AGGTTAGTCATCCTCGCTC-----------GCAAACATTTCCGGTGCCGAAAAGTTTTCGCACCTGCCCATTTTCCCGGCACGACCCCGCGGTGCAAACGTCATGGCCCCACTTTGGCAGCCACGCACTTTCCCACAACGAACAATTGCTGACCCCGCCAAATAGGAAGCCGCCGAGCTCGGAAAGGGTTCCTTCAAGTACGCATGGGTTCTTGACAAGCTCAAGGCCGAGCGTGAGCGTGGTATCACCATTGATATCGCTCTCTGGAAGTTCGAGACCAACGAGTACAATGTCACCGTCATTGGTTAGTATCCCTGTCCACAGACTAACCTTGCAATACAGATGCTCCCGGTCCCGTGATTTCATCAAGAACATGGGTGCTGCCTTCTGGTATGTAGCCGCAACTCGACAACGACGTTCTCAACTTGGTTGAAACCAAATGAAAGACTTGATACTGATCGGTCTCTGATAGGCAAACCATCTCTGGCGAGCACGGTCTCGACAGCAATGGAGTGTACGTACCCTTTCCCTGGCTACTCGCTTTCTCGTGAACATGTCAGCTAACACTCGTGCTTGTTCAGCTACAACGGTACCTCCGAGCTCCAGCTCGAGCGCATGAGCGTCTACTTCAACGAGGCTTCCGGCAACAAGTACGTTCCTCGTGCCGTCCTCGTCGATCTCGAGCCCGGTACCATGGATGCCGTCCGCGCCGGTCCTTTCGGTCAGCTCTTCCGCCCTGACAACTTCGTCTTCGGTGGAAACAACTGG-
>Pestalotiopsis_smilacicola_MFLUCC_22_0125
--TTATAGAGTTTTCTAAACTCCCAACCCATGTGAACTTACCGTTGCCTCGGCAGAAGCTGCTCGGTGCACCTTACCTTGGAACGGCCTACCCTGTAGCGCCTTACCCTGGAACGGCTTACCCTGTAGCGGCTGCCGGCGGACTACCAAACTCTTGTTATTTTATTGTAATCTGAGCGTCTTATTTTAATAAGTCAAAACTTTCAACAACGGATCTCTTGGTTCTGGCATCGATGAAGAACGCAGCGAAATGCGATAAGTAATGTGAATTGCAGAATTCAGTGAATCATCGAATCTTTGAACGCACATTGCGCCCATTAGTATTCTAGTGGGCATGCCTGTTCGAGCGTCATTTCAACCCTTAAGCCTAGCTTAGTGTTGGGAGCCTACTGCTTTTACTAGCTGTAGCTCCTGAAATACAACGGCGGATCTGCGATATCCTCTGAGCGTAGTTATCTCGCTTTTGACTGGAGTTGCAGCGTCTTTAGCCGCTAAAAATGGTTGACCTCGG----------------------TC-----------GCAAACATTTCCGGTGCCGAAAAGTTTTCGCACCTGCCCATTTTCCCGGCACGACCCCGCGGTGCAAACGTCATGGCCCCACTTTGGCAGCCACGCACTTTCCCACAACGAACAATTGCTGACCCCGCCAAATAGGAAGCCGCCGAGCTCGGAAAGGGTTCCTTCAAGTACGCATGGGTTCTTGACAAGCTCAAGGCCGAGCGTGAGCGTGGTATCACCATTGATATCGCTCTCTGGAAGTTCGAGACCAACGAGTACAATGTCACCGTCATTGGTTAGTATCCCTGTCCACAGACTAACCTTGCAATACAGATGCTCCC--------------------------GGTGCTGCCTTCTGGTATGTAGCCGCAACTCGACAACGACGTTCTCAACTTGGTTGAAACCAAATGAAAGACTTGATACTGATCGGTCTCTGATAGGCAAACCATCTCTGGCGAGCACGGTCTCGACAGCAATGGAGTGTACGTACCCTTTCCCTGGCTACTCGCTTTCTCGTGAACATGTCAGCTAACACTCGTGCTTGTTCAGCTACAACGGTACCTCCGAGCTCCAGCTCGAGCGCATGAGCGTCTACTTCAACGAGGCTTCCGGCAACAAGTACGTTCCTCGTGCCGTCCTCGTCGATCTCGAGCCCGGTACCATGGATGCCGTCCGCGCCGGTCCTTTCGGTCAGCTCTTCCGCCCTGACAACTTCGTCTTCGGTGGAAACAACTGGG
>Pestalotiopsis_sonneratiae_CFCC_57392
-------------------------ACCCATGTGAACTTACCGTTGCCTCGGCAGAAGCTGCTCGGTGCACCTTACCTTGGAACGGCCTACCCTGTAGCGCCTTACCCTGGAACGGCTTACCCTGTAGCGGCTGCCGGTGGACTACCAAACTCTTGTTATTTTATTGTAATCTGAGCGTCTTATTTTAATAAGTCAAAACTTTCAACAACGGATCTCTTGGTTCTGGCATCGATGAAGAACGCAGCGAAATGCGATAAGTAATGTGAATTGCAGAATTCAGTGAATCATCGAATCTTTGAACGCACATTGCGCCCATTAGTATTCTAGTGGGCATGCCTGTTCGAGCGTCATTTCAACCCTTAAGCCTAGCTTAGTGTTGGGAGCCTACTGCTTTTACTAGCTGTAGCTCCTGAAATACAACGGCGGATCTGCGATATCCTCTGAGCGTAGTTATCTCGCTTTTGACTGGAGTTGCAGCGTCTTTAGCCGCTAAAAATGGTTGACCTC--CGAGAAGGTTAGTCATCCTCGCTCCTCATCTTCATGCAAACATTTCCGGTGCCGAAAAGTTTTCGCACCTGCCCATTTTCCCAGCACGACCCCGCGGTGCAAACGTCATAGCCCCACTTTGGCAGCCACGCACTCTCCCACAATGAACAATTGCTGACCCCGCCAAATAGGAAGCCGCCGAGCTCGGAAAGGGTTCCTTCAAGTACGCATGGGTTCTTGACAAGCTCAAGGCCGAGCGTGAGCGTGGTATCACCATTGATATCGCTCTCTGGAAGTTCGAGACCAACGAGTACAATGTCACCGTCATTGGTTAGTATCCCTGCCCACAGACTAACCTTACAATACAGACGCTCCCGGTCCCGTGATTTCATCAAGAACATGGGTGCTGCTTTCTGGTATGTAGCCGCAACTTGACAACGACATTCTCAACTTGGTTGAAACCATACGAAAGACTTGATACTGACCGGTCTATGATAGGCAAACCATTTCTGGCGAGCACGGTCTCGACAGCAATGGAGTGTACGTACCCTTTCCTTGGCTACTTGCTTTCTCGTGAACATGTCAGCTAACACTCGTGCTTGCTCAGCTACAACGGTACCTCCGAGCTCCAGCTCGAGCGCATGAGCGTCTACTTCAACGAGGCTTCCGGCAACAAGTACGTTCCTCGTGCCGTCCTCGTCGATCTCGAGCCCGGTACCATGGATGCCGTCCGCGCCGGTCCTTTCGGTCAGCTCTTCCGCCCTGACAACTTCGTCTTCGGTGGAAACAACTGGG
>Pestalotiopsis_sonneratiae_CFCC_57394
-------------------------ACCCATGTGAACTTACCGTTGCCTCGGCAGAAGCTGCTCGGTGCACCTTACCTTGGAACGGCCTACCCTGTAGCGCCTTACCCTGGAACGGCTTACCCTGTAGCGGCTGCCGGTGGACTACCAAACTCTTGTTATTTTATTGTAATCTGAGCGTCTTATTTTAATAAGTCAAAACTTTCAACAACGGATCTCTTGGTTCTGGCATCGATGAAGAACGCAGCGAAATGCGATAAGTAATGTGAATTGCAGAATTCAGTGAATCATCGAATCTTTGAACGCACATTGCGCCCATTAGTATTCTAGTGGGCATGCCTGTTCGAGCGTCATTTCAACCCTTAAGCCTAGCTTAGTGTTGGGAGCCTACTGCTTTTACTAGCTGTAGCTCCTGAAATACAACGGCGGATCTGCGATATCCTCTGAGCGTAGTTATCTCGCTTTTGACTGGAGTTGCAGCGTCTTTAGCCGCTAAAAATGGTTGACCTC--CGAGAAGGTTAGTCATCCTCGCTCCTCATCTTCATACAAACATTTCCGGTGCCGAAAAGTTTTCGCACCTGCCCATTTTCCCAGCACGACCCCGCGGTGCAAACGTCATAGCCCCACTTTGGCAGCCACGCACTCTCCCACAATGAACAATTGCTGACCCCGCCAAATAGGAAGCCGCCGAGCTCGGAAAGGGTTCCTTCAAGTACGCATGGGTTCTTGACAAGCTCAAGGCCGAGCGTGAGCGTGGTATCACCATTGATATCGCTCTCTGGAAGTTCGAGACCAACGAGTACAATGTCACCGTCATTGGTTAGTATCCCTGCCTACAGACTAACCTTACAATACAGACGCTCCCGGTCCCGTGATTTCATCAAGAACATGGGTGCTGCTTTCTGGTATGTAGCCGCAACTTGACAACGACATTCTCAACTTGGTTGAAACCATACGAAAGACTTGATACTGACCGGTCTATGATAGGCAAACCATTTCTGGCGAGCACGGTCTCGACAGCAATGGAGTGTACGTACCCTTTCCTTGGCTACTTGCTTTCTCGTGAACATGTCAGCTAACACTCGTGCTTGCTCAGCTACAACGGTACCTCCGAGCTCCAGCTCGAGCGCATGAGCGTCTACTTCAACGAGGCTTCCGGCAACAAGTACGTTCCTCGTGCCGTCCTCGTCGATCTCGAGCCCGGTACCATGGATGCCGTCCGCGCCGGTCCTTTCGGTCAGCTCTTCCGCCCTGACAACTTCGTCTTCGGTGGAAACAACTGGG
>Pestalotiopsis_sonneratiae_CFCC_57395
-------------------------ACCCATGTGAACTTACCGTTGCCTCGGCAGAAGCTGCTCGGTGCACCTTACCTTGGAACGGCCTACCCTGTAGCGCCTTACCCTGGAACGGCTTACCCTGTAGCGGCTGCCGGTGGACTACCAAACTCTTGTTATTTTATTGTAATCTGAGCGTCTTATTTTAATAAGTCAAAACTTTCAACAACGGATCTCTTGGTTCTGGCATCGATGAAGAACGCAGCGAAATGCGATAAGTAATGTGAATTGCAGAATTCAGTGAATCATCGAATCTTTGAACGCACATTGCGCCCATTAGTATTCTAGTGGGCATGCCTGTTCGAGCGTCATTTCAACCCTTAAGCCTAGCTTAGTGTTGGGAGCCTACTGCTTTTACTAGCTGTAGCTCCTGAAATACAACGGCGGATCTGCGATATCCTCTGAGCGTAGTTATCTCGCTTTTGACTGGAGTTGCAGCGTCTTTAGCCGCTAAAAATGGTTGACCTC--CGAGAAGGTTAGTCATCCTCGCTCCTCATCTTCATACAAACATTTCCGGTGCCGAAAAGTTTTCGCACCTGCCCATTTTCCCAGCACGACCCCGCGGTGCAAACGTCATAGCCCCACTTTGGCAGCCACGCACTCTCCCACAATGAACAATTGCTGACCCCGCCAAATAGGAAGCCGCCGAGCTCGGAAAGGGTTCCTTCAAGTACGCATGGGTTCTTGACAAGCTCAAGGCCGAGCGTGAGCGTGGTATCACCATTGATATCGCTCTCTGGAAGTTCGAGACCAACGAGTACAATGTCACCGTCATTGGTTAGTATCCCTGCCTACAGACTAACCTTACAATACAGACGCTCCCGGTCCCGTGATTTCATCAAGAACATGGGTGCTGCTTTCTGGTATGTAGCCGCAACTTGACAACGACATTCTCAACTTGGTTGAAACCATACGAAAGACTTGATACTGACCGGTCTATGATAGGCAAACCATTTCTGGCGAGCACGGTCTCGACAGCAATGGAGTGTACGTACCCTTTCCTTGGCTACTTGCTTTCTCGTGAACATGTCAGCTAACACTCGTGCTTGCTCAGCTACAACGGTACCTCCGAGCTCCAGCTCGAGCGCATGAGCGTCTACTTCAACGAGGCTTCCGGCAACAAGTACGTTCCTCGTGCCGTCCTCGTCGATCTCGAGCCCGGTACCATGGATGCCGTCCGCGCCGGTCCTTTCGGTCAGCTCTTCCGCCCTGACAACTTCGTCTTCGGTGGAAACAACTGGG
>Pestalotiopsis_spathulata_CBS_356_86
CATTATAGAGTTTTCTAAACTTCCCACCCATGTGAACTTACCGTTGCCTCGGCAGAAGCTACCCGGTATACCTTACCTTGGAACGGCCTACCCTGTAGCGCCTTACCCTGGAACGGCTTACCCTGTAGCGGCTGCCGGTGGACTACTAAACTCTTGTTATTTTATTGTAATCTGAGCGTCTTATTTTAATAAGTCAAAACTTTCAACAACGGATCTCTTGGTTCTGGCATCGATGAAGAACGCAGCGAAATGCGATAAGTAATGTGAATTGCAGAATTCAGTGAATCATCGAATCTTTGAACGCACATTGCGCCCATTAGTATTCTAGTGGGCATGCCTGTTCGAGCGTCATTTCAACCCTTAAGCCTAGCTTAGTGTTGGGAGCCTACGGCTTTTACTAGCTGTAGCTCCTGAAATACAACGGCGGATCTGCGATATCCTCTGAGCGTAGTTTTCTCGCTTTTGACTGGAGTTGCAGCGTCTTTAGCCGCTAAAAATGGTTGACCTCGG--AGAAGGTTAGTCATCCTCAC---TCATCACCATGCACACATTTCAGGTGCCGAAAAGTTTTCGCGCTTGCCCACATTCCCAGCACGACCCCGCGGTGCAAACGTC--AGCCCCACTTTGACAGCCATGCACTTTTCCACAATGAGCAATTGCTGACCCCGCCAAATAGGAAGCCGCCGAGCTCGGTAAGGGTTCCTTCAAGTACGCATGGGTTCTTGACAAGCTCAAGGCCGAGCGCGAGCGTGGTATCACCATCGATATCGCTCTCTGGAAGTTCGAGACCAACGAGTACAATGTCACCGTCATTGGTCAGTATCCCTGTCCACCCACTAACATGGCAATATAGATGCTCCCGGTCCCGTGATTTCATCAAGAACA--GGTGCTGCCTTCTGGTATGTAGCCGCAACTCGACGCCGACGTTCTCAACTTGGTTGGATCCAAACGGAAGACTTGATACTGACCG---TCTCATAGGCAAACCATCTCTGGCGAGCACGGTCTCGACAGCAATGGAGTGTACGTGCCCTTTCCTTGGCTACTTGCTTTCCCACGAACATACTAGCTAACCCTCGTGGTTGTTCAGCTACAACGGTACCTCCGAGCTCCAGCTCGAGCGCATGAGCGTCTACTTCAACGAGGCTTCTGGCAACAAGTACGTTCCTCGTGCCGTCCTTGTCGATCTCGAGCCCGGAACCATGGATGCCGTCCGCGCCGGTCCTTTCGGTCAGCTCTTCCGCCCTGACAACTTCGTCTTCGGCGGAAACAACTGG-
>Pestalotiopsis_spathuliappendiculata_CBS_144035
CATTATAGAGTTTTCTAAACTCCCAACCCATGTGAACTTACCGTTGCCTCGGCAGAGGCTACCCGGT--ACC-TACCCTGGAACGGCCTACCCTGTAGCGCCTTACCCGGGAACGGACTACCCTGTAGCGGCTGCCGGTGGACTACTCAACTCTTGTTATTTTATTGTTATCTGAGCGTCTTATTTTAATAAGTCAAAACTTTCAACAACGGATCTCTTGGTTCTGGCATCGATGAAGAACGCAGCGAAATGCGATAAGTAATGTGAATTGCAGAATTCAGTGAATCATCGAATCTTTGAACGCACATTGCGCCCATTAGTATTCTAGTGGGCATGCCTGTTCGAGCGTCATTTCAACCCTTAAGCCTAGCTTAGTGTTGGGAGCCTACTGCTTTTACTAGCTGTAGCTCCTGAAATACAACGGCGGATCTGCGATATCCTCTGAGCGTAGTTTTCTCGCTTTTGACTGGAGTTGCAGCGTCTTTAGCCGCTAAAAATGGT--------------AGGTTAGTCATCCTCAC---TCATCCCCATCCAAACATCTCAGGTGTCGAAAAAGTTTCGCACCTGCCCACATCCTCCGCACGACCCCGCGGTGCAAACGTCACAGCCCCACTTTGG-------------TCCCACAATGATCAAATGCTGACCCCGCCAAACAGGAAGCCGCCGAGCTCGGTAAGGGTTCCTTCAAGTACGCCTGGGTTCTTGACAAGCTCAAGGCCGAGCGTGAGCGTGGTATCACCATCGATATCGCTCTCTGGAAGTTCGAGACCAACGAGTACAATGTCACCGTCATTGGTTAGTATCCCTGTCCACAGACTAACTTGGCAA---------------------------------------GGTGCTGCCTTCTGGTATGTAGC-------------CGACGGTCCCAACTTGGTCGGAACCAAACCAAAGACTTGACACTGACCAGTCTTCGATAGGCAAACCATCTCTGGCGAGCACGGTCTCGACAGCAATGGAGTGTACGTACCCTTTCCTTGGCTCCCTGCTTTCCCGTGAACGTCTAGGCTAACACTCGCGGCTGTTCAGCTACAACGGTACCTCCGAGCTCCAGCTCGAGCGCATGAGCGTCTACTTCAACGAGGCTTCCGGCAACAAGTACGTTCCTCGTGCCGTCCTCGTCGATCTCGAGCCCGGTACCATGGATGCCGTCCGCGCCGGTCCTTTCGGTCAGCTCTTCCGCCCTGACAACTTCGTCTTCGGT-------------
>Pestalotiopsis_suae_CGMCC_3_23546
-------------------CTCCCAACCCATGTGAACTTACCGTTGCCTCGGCAGAAGCTGCTCGGTGCACCCTACCTTGGAACGGCCTACCCTGTAGCGCCTTACCCTGGAACGGCTTACCCTGTAGCGGCTGCCGGTGGACTACCAAACTCTTGTTATTTTATTGTAATCTGAGCGTCTTATTTTAATAAGTCAAAACTTTCAACAACGGATCTCTTGGTTCTGGCATCGATGAAGAACGCAGCGAAATGCGATAAGTAATGTGAATTGCAGAATTCAGTGAATCATCGAATCTTTGAACGCACATTGCGCCCATTAGTATTCTAGTGGGCATGCCTGTTCGAGCGTCATTTCAACCCTTAAGCCTAGCTTAGTGTTGGGAGCCTACTGCTTTTACTAGCTGTAGCTCCTGAAATACAACGGCGGATCTGCGATATCCTCTGAGCGTAGTTATCTCGCTTTTGACTGGAGTTGCAGCGTCTTTAGCCGCTAAAAATGGTTGACCTCGGCGAGAAGGTTAGTCATCCTCGCTCCTCATCCTCATGCAAACATTTCCGGTGCCGAAAAGTTTTCGCACCTGCCCATTTTCCCAGCACGACCCCGCGGTGCAAACGTCACAGCCCCACTTTGGCAGCCACGCACTTTCCCACAATGAACAATTGCTGACCCCGCTAAATAGGAAGCCGCCGAGCTCGG--AGGGTTCCTTCAAGTACGCATGGGTTCTTGACAAGCTCAAGGCCGAGCGTGAGCGTGGTATCACCATTGATATCGCTCTCTGGAAGTTCGAGACCAACGAGTACAATGTCACCGTCATTGGTTAGTATCCCTGCCCACA-------------------------------------------------------------ACTCTA----------GCAACTCGACAACGACATTGTCAACTTGGTTGAAACCAAAAGAAAGACCTGATACTGACCGGTCTTTGATAGGCAAACCATCTCTGGCGAGCACGGTCTCGACAGCAATGGAGTGTACGTACCCTTTCCCTGGCTACTCGTTTTTCCACGAACATGTCAGCTAACAGTCGTGCTTGTTCAGCTACAACGGTACCTCCGAGCTCCAGCTCGAGCGCATGAGCGTCTACTTCAACGAGGCTTCCGGTAACAAGTACGTTCCTCGTGCCGTCCTCGTCGATCTCGAGCCCGGTACCATGGATGCCGTCCGCGCCGGTCCTTTCGGTCAGCTCTTCCGCCCTGACAACTTCGTCTTCGGCGGAAACAACTGGG
>Pestalotiopsis_taxicola_CFCC59976
CATTATAGAGTTTTCTAAACTCCCAACCCATGTGAACTTACCGTTGCCTCGGCAGAAGCTACCTGGT-TACCTTACCTTGGAACGGCCTACCCTGTAGCGCCTTACCCTGGAACGGCCTACCCTGTAACGGCTGCCGGTGGACTACCAAACTCTTGTTATTTTATTGTAATCTGAGCGTCTTATTTTAATAAGTCAAAACTTTCAACAACGGATCTCTTGGTTCTGGCATCGATGAAGAACGCAGCGAAATGCGATAAGTAATGTGAATTGCAGAATTCAGTGAATCATCGAATCTTTGAACGCACATTGCGCCCATTAGTATTCTAGTGGGCATGCCTGTTCGAGCGTCATTTCAACCCTTAAGCCTAGCTTAGTGTTGGGAGCCTACTGCTTTTGCTAGCGGTAGCTCCTGAAATACAACGGCGGATCTGCGATATCCTCTGAGCGTAGTTATCTCGCTTTTGACTGGAGTTGCAGCGTCTTTAGCCGCTAAAAATGGTTGACCTCGGTGAGAAGGTTAGTCATCCTCACTTCCCATCCTCATGCGAACATTTCCGGTGCCGAGAAGTTTTCGCACCTGCCCATTTTCCCAGCACGACCCCGCGGTGCAAACGTCACAGCCCCACTTTGGCAGCCATGCACCTTCCCAC-ATGAACAATTGCTGACCCCGCCAAATAGGAAGCCGCCGAGCTCGGTAAGG--------------------------------------------------------------------------------------------------------------------------------------------------------------------------------------------------------------------------------ACGACGTTCTCAACTTGGTTGGAAACAAGGGAAAGACTTGATACTGACCGGTCCCTGATAGGCAAACCATCTCTGGCGAGCACGGTCTCGACAGCAATGGAGTGTACGTACCCTTTCCTTGGCTACTTGCTTTCCCACGAACATCTCAGCTAACACTCGTGGTTTTTCAGCTACAACGGTACCTCCGAGCTCCAGCTCGAGCGCATGAGCGTCTACTTCAACGAGGCTTCCGGCAACAAGTACGTTCCTCGTGCCGTCCTCGTCGATCTCGAGCCCGGTACCATGGATGCCGTCCGCGCCGGTCCTTTCGGTCAGCTCTTCCGCCCTGACAACTTCGTCTTCGGCGGAAACA------
>Pestalotiopsis_taxicola_CFCC59978
CATTATAGAGTTTTCTAAACTCCCAACCCATGTGAACTTACCGTTGCCTCGGCAGAAGCTACCTGGT-TACCTTACCTTGGAACGGCCTACCCTGTAGCGCCTTACCCTGGAACGGCCTACCCTGTAACGGCTGCCGGTGGACTACCAAACTCTTGTTATTTTATTGTAATCTGAGCGTCTTATTTTAATAAGTCAAAACTTTCAACAACGGATCTCTTGGTTCTGGCATCGATGAAGAACGCAGCGAAATGCGATAAGTAATGTGAATTGCAGAATTCAGTGAATCATCGAATCTTTGAACGCACATTGCGCCCATTAGTATTCTAGTGGGCATGCCTGTTCGAGCGTCATTTCAACCCTTAAGCCTAGCTTAGTGTTGGGAGCCTACTGCTTTTGCTAGCGGTAGCTCCTGAAATACAACGGCGGATCTGCGATATCCTCTGAGCGTAGTTATCTCGCTTTTGACTGGAGTTGCAGCGTCTTTAGCCGCTAAAAATGGTTGACCTCGG-GAGAAGGTTAGTCATCCTCACTTCCCATCCTCATGCGAACATTTCCGGTGCCGAGAAGTTTTCGCACCTGCCCATTTTCCCAGCACGACCCCGCGGTGCAAACGTCACAGCCCCACTTTGGCAGCCATGCACCTTCCCAC-ATGAACAATTGCTGACCCCGCCAAATAGGAAGCCGCCGAGCTCGGTAAGGGTTCCTTCAAGTACGCATGGGTTCTTGACAAGCTCAAGGCCGAGCGTGAGCGTGGTATCACCATCGATATCGCTCTCTGGAAGTTCGAGACCAACGAGTACAATGTCACCGTCATTGGTTAGTAACCTTGTCCATATACTAACACGGCAAAACAGATGCTCCCGGTCCCGTGATTTCATCAAGAACATG-----------------------------------ACGACGTTCTCAACTTGGTTGGAAACAAGGGAAAGACTTGATACTGACCGGTCCCTGATAGGCAAACCATCTCTGGCGAGCACGGTCTCGACAGCAATGGAGTGTACGTACCCTTTCCTTGGCTACTTGCTTTCCCACGAACATCTCAGCTAACACTCGTGGTTTTTCAGCTACAACGGTACCTCCGAGCTCCAGCTCGAGCGCATGAGCGTCTACTTCAACGAGGCTTCCGGCAACAAGTACGTTCCTCGTGCCGTCCTCGTCGATCTCGAGCCCGGTACCATGGATGCCGTCCGCGCCGGTCCTTTCGGTCAGCTCTTCCGCCCTGACAACTTCGTCTTCGGCGG-----------
>Pestalotiopsis_telopeae_CBS_113606
CATTATAGAGTTTTCTAAACTCCCAACCCATGTGAACTTACCGTTGCCTCGGCAGAAGCTGCTCGGTGCACCCTACCTTGGAACGGCCTACCCTGTAGCGCCTTACCCTGGAACGGCTTACCCTGTAACGGCTGCCGGTGGACTACCAAACTCTTGTTATTTTATTGTAATCTGAGCGTCTTATTTTAATAAGTCAAAACTTTCAACAACGGATCTCTTGGTTCTGGCATCGATGAAGAACGCAGCGAAATGCGATAAGTAATGTGAATTGCAGAATTCAGTGAATCATCGAATCTTTGAACGCACATTGCGCCCATTAGTATTCTAGTGGGCATGCCTGTTCGAGCGTCATTTCAACCCTTAAGCCTAGCTTAGTGTTGGGAGCCTACTGCTTTTGCTAGCTGTAGCTCCTGAAATACAACGGCGGATCTGCGATATCCTCTGAGCGTAGTTATCTCGCTTTTGACTGGAGTTGCAGCGTCTTTGGCCGCTAAAAATGGTTGACCTCGGCGAGAAGGTTAGTCATCCTCGCTCCTCATCCTCATGCAAACATTTCCGGTGCCGAAAAGTTTTCGCACCTGCCCATTTTCCCAGCACGACCCCGCGGTGCAAACGTCACAGCCCCACTTTGGCAGCCACGCACTTTCCCACAATGAACAATTGCTGACCCCGCCAAATAGGAAGCCGCCGAGCTCGGAAAGGGTTCCTTCAAGTACGCATGGGTTCTTGACAAGCTCAAGGCCGAGCGTGAGCGTGGTATCACCATTGATATCGCTCTCTGGAAGTTCGAGACCAACGAGTACAATGTCACCGTCATTGGTTAGTATCCCTGTCCACAGACTAACCTTGCAATACAGACGCTCCCGGTCCCGTGATTTCATCAAGAACAT-GGTGCTGCCTTCTGGTATGTAGCCGCAACTCGACAACGACATTCTTAACTTGTTTGGAACCATACAAAAGACTTGATACTGACCGGTCTATGATAGGCAAACCATCTCTGGCGAGCACGGTCTCGACAGCAATGGAGTGTATGTACCCTTTCCCTGGCTATTCGCTTTCTCGTGAACATGTCAGCTAACAGTCGTGCTTGTTCAGCTACAACGGTACCTCCGAGCTCCAGCTCGAGCGCATGAGCGTCTACTTCAACGAGGCTTCCGGCAACAAGTACGTTCCTCGTGCCGTCCTCGTCGATCTCGAGCCCGGTACCATGGATGCCGTCCGCGCCGGTCCTTTCGGTCAGCTCTTCCGCCCTGACAACTTCGTCTTCGGTGGAAACAACTGGG
>Pestalotiopsis_telopeae_CBS_114137
CATTATAGAGTTTTCTAAACTCCCAACCCATGTGAACTTACCGTTGCCTCGGCAGAAGCTGCTCGGTGCACCCTACCTTGGAACGGCCTACCCTGTAGCGCCTTACCCTGGAACGGCTTACCCTGTAACGGCTGCCGGTGGACTACCAAACTCTTGTTATTTTATTGTAATCTGAGCGTCTTATTTTAATAAGTCAAAACTTTCAACAACGGATCTCTTGGTTCTGGCATCGATGAAGAACGCAGCGAAATGCGATAAGTAATGTGAATTGCAGAATTCAGTGAATCATCGAATCTTTGAACGCACATTGCGCCCATTAGTATTCTAGTGGGCATGCCTGTTCGAGCGTCATTTCAACCCTTAAGCCTAGCTTAGTGTTGGGAGCCTACTGCTTTTGCTAGCTGTAGCTCCTGAAATACAACGGCGGATCTGCGATATCCTCTGAGCGTAGTTATCTCGCTTTTGACTGGAGTTGCAGCGTCTTTGGCCGCTAAAAATGGTTGACCTCGG---------TAGTCATCCTCGCTCCTCATCCTCATGCAAACATTTCCGGTGCCGAAAAGTTTTCGCACCTGCCCATTTTCCCAGCACGACCCCGCGGTGCAAACGTCACAGCCCCACTTTGGCAGCCACGCACTTTCCCACAATGAACAATTGCTGACCCCGCCAAATAGGAAGCCGCCGAGCTCGGAAAGGGTTCCTTCAAGTACGCATGGGTTCTTGACAAGCTCAAGGCCGAGCGTGAGCGTGGTATCACCATTGATATCGCTCTCTGGAAGTTCGAGACCAACGAGTACAATGTCACCGTCATTGGTTAGTATCCCTGTCCACAGACTAACCTTGCAATACAGACGCTCCCGGTCCCGTGATTTCATCAAGA-----GGTGCTGCTTTCTGGTATGTAGCCGCAACTCGACAACGACATTCTTAACTTGTTTGGAACCATACAAAAGACTTGATACTGACCGGTCTATGATAGGCAAACCATCTCTGGCGAGCACGGTCTCGACAGCAATGGAGTGTATGTACCCTTTCCCTGGCTATTCGCTTTCTCGTGAACATGTCAGCTAACAGTCGTGCTTGTTCAGCTACAACGGTACCTCCGAGCTCCAGCTCGAGCGCATGAGCGTCTACTTCAACGAGGCTTCCGGCAACAAGTACGTTCCTCGTGCCGTCCTCGTCGATCTCGAGCCCGGTACCATGGATGCCGTCCGCGCCGGTCCTTTCGGTCAGCTCTTCCGCCCTGACAACTTCGTCTTCGGTGGAAACAACTGG-
>Pestalotiopsis_telopeae_CBS_114161
CATTATAGAGTTTTCTAAACTCCCAACCCATGTGAACTTACCGTTGCCTCGGCAGAAGCTGCTCGGTGCACCCTACCTTGGAACGGCCTACCCTGTAGCGCCTTACCCTGGAACGGCTTACCCTGTAACGGCTGCCGGTGGACTACCAAACTCTTGTTATTTTATTGTAATCTGAGCGTCTTATTTTAATAAGTCAAAACTTTCAACAACGGATCTCTTGGTTCTGGCATCGATGAAGAACGCAGCGAAATGCGATAAGTAATGTGAATTGCAGAATTCAGTGAATCATCGAATCTTTGAACGCACATTGCGCCCATTAGTATTCTAGTGGGCATGCCTGTTCGAGCGTCATTTCAACCCTTAAGCCTAGCTTAGTGTTGGGAGCCTACTGCTTTTGCTAGCTGTAGCTCCTGAAATACAACGGCGGATCTGCGATATCCTCTGAGCGTAGTTATCTCGCTTTTGACTGGAGTTGCAGCGTCTTTGGCCGCTAAAAATGGTTGACCTCGG-----AGGTTAGTCATCCTCGCTCCTCATCCTCATGCAAACATTTCCGGTGCCGAAAAGTTTTCGCACCTGCCCATTTTCCCAGCACGACCCCGCGGTGCAAACGTCACAGCCCCACTTTGGCAGCCACGCACTTTCCCACAATGAACAATTGCTGACCCCGCCAAATAGGAAGCCGCCGAGCTCGGAAAGGGTTCCTTCAAGTACGCATGGGTTCTTGACAAGCTCAAGGCCGAGCGTGAGCGTGGTATCACCATTGATATCGCTCTCTGGAAGTTCGAGACCAACGAGTACAATGTCACCGTCATTGGTTAGTATCCCTGTCCACAGACTAACCTTGCAATACAGACGCTCCCGGTCCCGTGATTTCATCAAGAACATGGGTGCTGCCTTCTGGTATGTAGCCGCAACTCGACAACGACATTCTTAACTTGTTTGGAACCATACAAAAGACTTGATACTGACCGGTCTATGATAGGCAAACCATCTCTGGCGAGCACGGTCTCGACAGCAATGGAGTGTATGTACCCTTTCCCTGGCTATTCGCTTTCTCGTGAACATGTCAGCTAACAGTCGTGCTTGTTCAGCTACAACGGTACCTCCGAGCTCCAGCTCGAGCGCATGAGCGTCTACTTCAACGAGGCTTCCGGCAACAAGTACGTTCCTCGTGCCGTCCTCGTCGATCTCGAGCCCGGTACCATGGATGCCGTCCGCGCCGGTCCTTTCGGTCAGCTCTTCCGCCCTGACAACTTCGTCTTCGG--------------
>Pestalotiopsis_terricola_CBS_141_69
CATTATAGAGTTTTCTAAACTCCCAACCCATGTGAACTTACCGTTGCCTCGGCAGAAGCTGCTCGGTACACCCTACCTTGGAACGGCCTACCCTGTAGCGCCTTACCCTGGAACGGCTTACCCTGTAGCGGCTGCCGGTGGACTACCAAACTCTTGTTATTTTATTGTAATCTGAGCGTCTTATTTTAATAAGTCAAAACTTTCAACAACGGATCTCTTGGTTCTGGCATCGATGAAGAACGCAGCGAAATGCGATAAGTAATGTGAATTGCAGAATTCAGTGAATCATCGAATCTTTGAACGCACATTGCGCCCATTAGTATTCTAGTGGGCATGCCTGTTCGAGCGTCATTTCAACCCTTAAGCCTAGCTTAGTGTTGGGAGCCTACTGTTTTTGCTAGCTGTAGCTCCTGAAATACAACGGCGGATCTGCGATATCCTCTGAGCGTAGTTATCTCGCTTTTGACTGGAGTTGCAGCGTCTTTAGCCGCTAAAAATGGTTGACCTC-------AGGTTAGTCATCTCCGCTCCTCATCCTCATGCAAACATTTCCGGTGTCGAAAAGTTTTCGCACCTGCCCATTTTCCCAGCACGACCCCGCGGTGCAAACGTCACAGCCCCACTTTGGCAGCCACGCACTTTCCCACAATGAACAATTGCTGACCCCGCCAAATAGGAAGCCGCCGAGCTCGGAAAGGGTTCCTTCAAGTACGCATGGGTTCTTGACAAGCTCAAGGCCGAGCGTGAGCGTGGTATCACCATTGATATTGCTCTCTGGAAGTTCGAGACCAACGAGTACAATGTCACCGTCATTGGTTAGTATCCCTGTCCACGGACTAACCTTGCAACACAGACGCTCCCGGTCCCGTGATTTCATCAAGAACA--GGTGCTGCCTTCTGGTATGTAGCCGCAACTCGACAACGACATTCTCAACTTGTTTGGAACCATACGAAAGACTTGATACTGACCGGTCTACGATAGGCAAACCATCTCTGGCGAGCACGGTCTCGACAGCAATGGAGTGTACGTACCCTTTCCCTGGCTACTCGCTTTCTCGTGAACATGTCAGCTAACAGTCGTGCTTGTTCAGCTACAACGGTACCTCCGAGCTCCAGCTCGAGCGCATGAGCGTCTACTTTAACGAGGCTTCCGGCAACAAGTACGTTCCTCGTGCCGTCCTCGTCGATCTCGAGCCCGGTACCATGGATGCCGTCCGCGCCGGTCCTTTCGGTCAGCTCTTCCGCCCTGACAACTTCGTCTTCGGT-------------
>Pestalotiopsis_thailandica_MFLUCC_17_1616
CATTATAGAGTTTTCTAAACTCCCAACCCATGTGAACTTACCGTTGCCTCGGCAGAAGCTGCTCGGTGCACCTTACCTTGGAACGGCCTACCCTGTAGCGCCTTACCCTGGAACGGCTTACCCTGCAACGGCTGCCGGTGGACTACCAAACTCTTGTTATTTTATTGTAATCTGAGCGTCTTATTTTAATAAGTCAAAACTTTCAACAACGGATCTCTTGGTTCTGGCATCGATGAAGAACGCAGCGAAATGCGATAAGTAATGTGAATTGCAGAATTCAGTGAATCATCGAATCTTTGAACGCACATTGCGCCCATTAGTATTCTAGTGGGCATGCCTGTTCGAGCGTCATTTCAACCCTTAAGCCTAGCTTAGTGTTGGGAGCCTACTGCTTTTACTAGCTGTAGCTCCTGAAATACAACGGCGGATCTGCGATATCCTCTGAGCGTAGTTATCTCGCTTTTGACTGGAGTTGCAGCGTCTTTAGCCGCTAAAAATGGTTGACCTCGG--------TTAGTCATCCTCGCTCCTCATCTTCATGCAAACATTTCCGGTGCCGAAAAGTTTTCGCACCTGCCCATTTTCCCAGCACGACCCCGCGGTGCAAACGTCATAGCCCCACTTTGGCAGCCACGCACTCTCCCACAATGAACAATTGCTGACCCCGCCAAATAGGAAGCCGCCGAGCTCGGAAAGGGTTCCTTCAAGTACGCATGGGTTCTTGACAAGCTCAAGGCCGAGCGTGAGCGTGGTATCACCATTGATATCGCTCTCTGGAAGTTCGAGACCAACGAGTACAATGTCACCGTCATTGGTTAGTATCCCTGCCCACAGACTAACCTTACAATACAGACGCTCCCGGTCCCGTGATTTCATCAAG------GGTGCTGCCTTCTGGTATGTAGCCGCAACTCGACAACGACGTTCTCAACTTGGTTGAAACCAAATGAAAGACTTGATACTGACCGGTCTCTGATAGGCAAACCATCTCTGGCGAGCACGGTCTCGACAGCAATGGAGTGTACGTACCCTTTCCCTGGCTACTCGCTTTCTCGTGAACATGTCAGCTAACACTCGTGCTTGTTCAGCTACAACGGTACCTCCGAGCTCCAGCTCGAGCGCATGAGCGTCTACTTCAACGAGGCTTCCGGCAACAAGTACGTTCCTCGTGCCGTCCTCGTCGATCTCGAGCCCGGTACCATGGATGCCGTCCGCGCCGGTCCTTTCGGTCAGCTCTTCCGCCCTGACAACTTCGTCTTCGGTGGAAACAACTGG-
>Pestalotiopsis_thailandica_MFLUCC_17_1617
CATTATAGAGTTTTCTAAACTCCCAACCCATGTGAACTTACCGTTGCCTCGGCAGAAGCTGCTCGGTGCACCTTACCTTGGAACGGCCTACCCTGTAGCGCCTTACCCTGGAACGGCTTACCCTGCAACGGCTGCCGGTGGACTACCAAACTCTTGTTATTTTATTGTAATCTGAGCGTCTTATTTTAATAAGTCAAAACTTTCAACAACGGATCTCTTGGTTCTGGCATCGATGAAGAACGCAGCGAAATGCGATAAGTAATGTGAATTGCAGAATTCAGTGAATCATCGAATCTTTGAACGCACATTGCGCCCATTAGTATTCTAGTGGGCATGCCTGTTCGAGCGTCATTTCAACCCTTAAGCCTAGCTTAGTGTTGGGAGCCTACTGCTTTTACTAGCTGTAGCTCCTGAAATACAACGGCGGATCTGCGATATCCTCTGAGCGTAGTTATCTCGCTTTTGACTGGAGTTGCAGCGTCTTTAGCCGCTAAAAATGGTTGACCTCGG--------TTAGTCATCCTCGCTCCTCATCTTCATGCAAACATTTCCGGTGCCGAAAAGTTTTCGCACCTGCCCATTTTCCCAGCACGACCCCGCGGTGCAAACGTCATAGCCCCACTTTGGCAGCCACGCACTCTCCCACAATGAACAATTGCTGACCCCGCCAAATAGGAAGCCGCCGAGCTCGGAAAGGGTTCCTTCAAGTACGCATGGGTTCTTGACAAGCTCAAGGCCGAGCGTGAGCGTGGTATCACCATTGATATCGCTCTCTGGAAGTTCGAGACCAACGAGTACAATGTCACCGTCATTGGTTAGTATCCCTGCCCACAGACTAACCTTACAATACAGACGCTCCCGGTCCCGTGATTTCATCAAG------GGTGCTGCCTTCTGGTATGTAGCCGCAACTCGACAACGACGTTCTCAACTTGGTTGAAACCAAATGAAAGACTTGATACTGACCGGTCTCTGATAGGCAAACCATCTCTGGCGAGCACGGTCTCGACAGCAATGGAGTGTACGTACCCTTTCCCTGGCTACTCGCTTTCTCGTGAACATGTCAGCTAACACTCGTGCTTGTTCAGCTACAACGGTACCTCCGAGCTCCAGCTCGAGCGCATGAGCGTCTACTTCAACGAGGCTTCCGGCAACAAGTACGTTCCTCGTGCCGTCCTCGTCGATCTCGAGCCCGGTACCATGGATGCCGTCCGCGCCGGTCCTTTCGGTCAGCTCTTCCGCCCTGACAACTTCGTCTTCGGTGGAAACAACTGG-
>Pestalotiopsis_trachycarpicola_IFRDCC_2403
CATTATAGAGTTTTCTAAACTCCCAACCCATGTGAACTTACCGTTGCCTCGGCAGAAGCTGCTCGGTGCACCCTACCTTGGAACGGCCTACCCTGTAGCGCCTTACCCTGGAACGGCTTACCCTGTAACGGCTGCCGGTGGACTACCAAACTCTTGTTATTTTATTGTAATCTGAGCGTCTTATTTTAATAAGTCAAAACTTTCAACAACGGATCTCTTGGTTCTGGCATCGATGAAGAACGCAGCGAAATGCGATAAGTAATGTGAATTGCAGAATTCAGTGAATCATCGAATCTTTGAACGCACATTGCGCCCATTAGTATTCTAGTGGGCATGCCTGTTCGAGCGTCATTTCAACCCTTAAGCCTAGCTTAGTGTTGGGAGCCTACTGCTTTTGCTAGCTGTAGCTCCTGAAATACAACGGCGGATCTGCGATATCCTCTGAGCGTAGTTATCTCGCTTTTGACTGGAGTTGCAGCGTCTTTGGCCGCTAAAAATGGCTGACCTCGGCGAGAAGGTTAGTCATCCTCGCTCCTCATCCTCATGCAAACATTTCCGGTGTCGAAAAGTTTTCGCACCTGCCCATTTTCTCAGCACGACCCCGCGGTGCAAACGTCACAGCCCCACTTTGGCAGCCACGCACCTTCCCACAATGAACAATTGCTGACCCCGCCAAATAGGAAGCCGCCGAGCTCGGAAAGGGTTCCTTCAAGTACGCATGGGTTCTTGACAAGCTCAAGGCCGAGCGTGAGCGTGGTATCACCATTGATATCGCTCTCTGGAAGTTCGAGACCAACGAGTACAATGTCACCGTCATTGGTTAGTATCCCTGCCCACAGACTAACCTTGCAATACAGACGCTCCCGGTCCCGTGATTTCATCAAGAACATGGGTGCTGCTTTCTGGTATGTAGCCGCAACTCGACCACGATAATCTCAACTTGGTTGGAACCATACGAAAGACTCGATACTGACCGGTCTATGATAGGCAAACCATCTCTGGCGAGCACGGTCTCGACAGCAATGGAGTGTACGTACCCTTTCCCTGGCTGTTCGCTTTCTCGTGAACATGTCAGCTAACAGTCGTGCTTGTTCAGCTACAACGGTACCTCCGAGCTCCAGCTCGAGCGCATGAGCGTCTACTTCAACGAGGCTTCCGGCAACAAGTACGTTCCTCGTGCCGTCCTCGTCGATCTCGAGCCCGGTACCATGGATGCCGTCCGCGCCGGTCCTTTCGGTCAGCTCTTCCGCCCTGACAACTTCGTCTTCGGTGGAAACAACTGGG
>Pestalotiopsis_trachycarpicola_LC4523
-------------------------ACCCATGTGAACTTACCGTTGCCTCGGCAGAAGCTGCTCGGTGCACCCTACCTTGGAACGGCCTACCCTGTAGCGCCTTACCCTGGAACGGCTTACCCTGTAACGGCTGCCGGTGGACTACCAAACTCTTGTTATTTTATTGTAATCTGAGCGTCTTATTTTAATAAGTCAAAACTTTCAACAACGGATCTCTTGGTTCTGGCATCGATGAAGAACGCAGCGAAATGCGATAAGTAATGTGAATTGCAGAATTCAGTGAATCATCGAATCTTTGAACGCACATTGCGCCCATTAGTATTCTAGTGGGCATGCCTGTTCGAGCGTCATTTCAACCCTTAAGCCTAGCTTAGTGTTGGGAGCCTACTGCTTTTGCTAGCTGTAGCTCCTGAAATACAACGGCGGATCTGCGATATCCTCTGAGCGTAGTTATCTCGCTTTTGACTGGAGTTGCAGCGTCTTTGGCCGCTAAAAATGGTTGACCTC--------------------------CTCATCCTCATGCAAACATTTCCGGTGTCGAAAAGTTTTCGCACCTGCCCATTTTCTCAGCACGACCCCGCGGTGCAAACGTCACAGCCCCACTTTGGCAGCCACGCACCTTCCCACAATGAACAATTGCTGACCCCGCCAAATAGGAAGCCGCCGAGCTCGGAAAGGGTTCCTTCAAGTACGCATGGGTTCTTGACAAGCTCAAGGCCGAGCGTGAGCGTGGTATCACCATTGATATCGCTCTCTGGAAGTTCGAGACCAACGAGTACAATGTCACCGTCATTGGTTAGTATCCCTGCCCACAGACTAACCTTGCAATACAGACGCTCCCGGTCCCGTGATTTCATCAAGAACATG-GTGCTGCTTTCTGGTATGTAGCCGCAACTCGACCACGATAATCTCAACTTGGTTGGAACCATACGAAAGACTCGATACTGACCGGTCTATGATAGGCAAACCATCTCTGGCGAGCACGGTCTCGACAGCAATGGAGTGTACGTACCCTTTCCCTGGCTGTTCGCTTTCTCGTGAACATGTCAGCTAACAGTCGTGCTTGTTCAGCTACAACGGTACCTCCGAGCTCCAGCTCGAGCGCATGAGCGTCTACTTCAACGAGGCTTCCGGCAACAAGTACGTTCCTCGTGCCGTCCTCGTCGATCTCGAGCCCGGTACCATGGATGCCGTCCGCGCCGGTCCTTTCGGTCAGCTCTTCCGCCCTGACAACTTCGTCTTCGGTGGAAACAACTGGG
>Pestalotiopsis_trachycarpicola_OP068
CATTATGGAGTTTTCTAAACTCCCAACCCATGTGAACTTACCGTTGCCTCGGCAGAAGCTGCTCGGTGCACCCTACCTTGGAACGGCCTACCCTGTAGCGCCTTACCCTGGAACGGCTTACCCTGTAACGGCTGCCGGTGGACTACCAAACTCTTGTTATTTTATTGTAATCTGAGCGTCTTATTTTAATAAGTCAAAACTTTCAACAACGGATCTCTTGGTTCTGGCATCGATGAAGAACGCAGCGAAATGCGATAAGTAATGTGAATTGCAGAATTCAGTGAATCATCGAATCTTTGAACGCACATTGCGCCCATTAGTATTCTAGTGGGCATGCCTGTTCGAGCGTCATTTCAACCCTTAAGCCTAGCTTAGTGTTGGGAGCCTACTGCTTTTGCTAGCTGTAGCTCCTGAAATACAACGGCGGATCTGCGATATCCTCTGAGCGTAGTTATCTCGCTTTTGACTGGAGTTGCAGCGTCTTTGGCCGCTAAAAATGGTTGACCTCGGCGAGAAGGTTAGTCATCCTCGCTCCTCATCCTCATGCAAACATTTCCGGTGTCGAAAAGTTTTCGCACCTGCCCATTTTCTCAGCACGACCCCGCGGTGCAAACGTCACAGCCCCACTTTGGCAGCCACGCACCTTCCCACAATGAACAATTGCTGACCCCGCCAAATAGGAAGCCGCCGAGCTCGGAAAGGGTTCCTTCAAGTACGCATGGGTTCTTGACAAGCTCAAGGCCGAGCGTGAGCGTGGTATCACCATTGATATCGCTCTCTGGAAGTTCGAGACCAACGAGTACAATGTCACCGTCATTGGTTAGTATCCCTGCCCACAGACTAACCTTGCAATACAGACGCTCCCGGTCCCGTGATTTCATCAAGAACATGGGTGCTGCTTTCTGGTATGTAGCCGCAACTCGACCACGATAATCTCAACTTGGTTGGAACCATACGAAAGACTCGATACTGACCGGTCTATGATAGGCAAACCATCTCTGGCGAGCACGGTCTCGACAGCAATGGAGTGTACGTACCCTTTCCCTGGCTGTTCGCTTTCTCGTGAACATGTCAGCTAACAGTCGTGCTTGTTCAGCTACAACGGTACCTCCGAGCTCCAGCTCGAGCGCATGAGCGTCTACTTCAACGAGGCTTCCGGCAACAAGTACGTTCCTCGTGCCGTCCTCGTCGATCTCGAGCCCGGTACCATGGATGCCGTCCGCGCCGGTCCTTTCGGTCAGCTCTTCCGCCCTGACAACTTCGTCTTCGGTGGAAACAACTGGG
>Pestalotiopsis_tumida_CFCC_55158
CATTATAGAGTTTTTTAAACTCCCAACCCATGTGAACTTACCGTTGCCTCGGCAGAAGCTACCTGGT-TACCTTACCTTGGAACGGCCTACCCTGTAGCGCCTTACCCTGGAACGGCCTACCCTGTAACGGCTGCCGGTGGACTACCAAACTCTTGTTATTTTATTGTAATCTGAGCGTCTTATTTTAATAAGTCAAAACTTTCAACAACGGATCTCTTGGTTCTGGCATCGATGAAGAACGCAGCGAAATGCGATAAGTAATGTGAATTGCAGAATTCAGTGAATCATCGAATCTTTGAACGCACATTGCGCCCATTAGTATTCTAGTGGGCATGCCTGTTCGAGCGTCATTTCAACCCTTAAGCCTAGCTTAGTGTTGGGAGCCTACTGCTTTTGCTAGCGGTAGCTCCTGAAATACAACGGCGGATCTGCGATATCCTCTGAGCGTAGTTATCTCGCTTTTGACTGGAGTTGCAGCGTCTTTAGCCGCTAAAAATGGTTGACCTCGGCGAGAAGGTTAGTCATCCTCA-TTCCCATCCTCATGCAAACATTTCCGGTGCCGAGAAGTTTTCGCACCTGCCCATTTTCCCAGCACGACCCCGCGGTGCAAACGTCACAGCCCCACTTTGGCAGCCATGCACTTTCCCACAATGAACATTTGCTGACCCCGCCAAATAGGAAGCCGCCGAGCTCGGAAAGGGTTCCTTCAAGTACGCATGGGTTCTTGACAAGCTCAAGGCCGAGCGTGAGCGTGGTATCACCATCGATATCGCTCTCTGGAAGTTCGAGACCAACGAGTACAATGTCACCGTCATTGGTTAGTATCCCTGTCCACATACTAACATGGCAACACAGATGCTCCCGGTCCCGTGATTTCATCAAGAACATGGGTGCTGCCTTTTGGTATGTAGCCGCAACTCGACAACGACGTTCTCAACTTGGTTGGAAACAAGGGAAAGACTTGATACTGACCGGTCCCTGATAGGCAAACCATCTCTGGCGAGCACGGTCTCGACAGCAATGGAGTGTACGTACCCTTTCCTTAGCTACTTGCTTTCCCACGAACATCTTAGCTAACACTCGTGGTTGTTCAGCTACAACGGTACCTCCGAGCTCCAGCTCGAGCGCATGAGCGTCTACTTCAACGAGGCTTCCGGCAACAAGTACGTTCCTCGTGCCGTCCTCGTCGATCTCGAGCCCGGTACCATGGATGCCGTCCGCGCCGGTCCTTTCGGTCAGCTCTTCCGCCCTGACAACTTCGTCTTCGG--------------
>Pestalotiopsis_tumida_CFCC_55159
CATTATAGAGTTTTTTAAACTCCCAACCCATGTGAACTTACCGTTGCCTCGGCAGAAGCTACCTGGT-TACCTTACCTTGGAACGGCCTACCCTGTAGCGCCTTACCCTGGAACGGCCTACCCTGTAACGGCTGCCGGTGGACTACCAAACTCTTGTTATTTTATTGTAATCTGAGCGTCTTATTTTAATAAGTCAAAACTTTCAACAACGGATCTCTTGGTTCTGGCATCGATGAAGAACGCAGCGAAATGCGATAAGTAATGTGAATTGCAGAATTCAGTGAATCATCGAATCTTTGAACGCACATTGCGCCCATTAGTATTCTAGTGGGCATGCCTGTTCGAGCGTCATTTCAACCCTTAAGCCTAGCTTAGTGTTGGGAGCCTACTGCTTTTGCTAGCGGTAGCTCCTGAAATACAACGGCGGATCTGCGATATCCTCTGAGCGTAGTTATCTCGCTTTTGACTGGAGTTGCAGCGTCTTTAGCCGCTAAAAATGGTTGACCTCGGCGAGAAGGTTAGTCATCCTCA-TTCCCATCCTCATGCAAACATTTCCGGTGCCGAGAAGTTTTCGCACCTGCCCATTTTCCCAGCACGACCCCGCGGTGCAAACGTCACAGCCCCACTTTGGCAGCCATGCACTTTCCCACAATGAACATTTGCTGACCCCGCCAAATAGGAAGCCGCCGAGCTCGGAAAGGGTTCCTTCAAGTACGCATGGGTTCTTGACAAGCTCAAGGCCGAGCGTGAGCGTGGTATCACCATCGATATCGCTCTCTGGAAGTTCGAGACCAACGAGTACAATGTCACCGTCATTGGTTAGTATCCCTGTCCACATACTAACATGGCAACACAGATGCTCCCGGTCCCGTGATTTCATCAAGAACATGGGTGCTGCCTTTTGGTATGTAGCCGCAACTCGACAACGACGTTCTCAACTTGGTTGGAAACAAGGGAAAGACTTGATACTGACCGGTCCCTGATAGGCAAACCATCTCTGGCGAGCACGGTCTCGACAGCAATGGAGTGTACGTACCCTTTCCTTAGCTACTTGCTTTCCCACGAACATCTTAGCTAACACTCGTGGTTGTTCAGCTACAACGGTACCTCCGAGCTCCAGCTCGAGCGCATGAGCGTCTACTTCAACGAGGCTTCCGGCAACAAGTACGTTCCTCGTGCCGTCCTCGTCGATCTCGAGCCCGGTACCATGGATGCCGTCCGCGCCGGTCCTTTCGGTCAGCTCTTCCGCCCTGACAACTTCGTCTTCGG--------------
>Pestalotiopsis_tumida_CGMCC_3_23502
--TTATAGAGTTTTTTAAACTCCCAACCCATGTGAACTTACCGTTGCCTCGGCAGAAGCTACCTGGT-TACCTTACCTTGGAACGGCCTACCCTGTAGCGCCTTACCCTGGAACGGCCTACCCTGTAACGGCTGCCGGTGGACTACCAAACTCTTGTTATTTTATTGTAATCTGAGCGTCTTATTTTAATAAGTCAAAACTTTCAACAACGGATCTCTTGGTTCTGGCATCGATGAAGAACGCAGCGAAATGCGATAAGTAATGTGAATTGCAGAATTCAGTGAATCATCGAATCTTTGAACGCACATTGCGCCCATTAGTATTCTAGTGGGCATGCCTGTTCGAGCGTCATTTCAACCCTTAAGCCTAGCTTAGTGTTGGGAGCCTACTGCTTTTGCTAGCGGTAGCTCCTGAAATACAACGGCGGATCTGCGATATCCTCTGAGCGTAGTTATCTCGCTTTTGACTGGAGTTGCAGCGTCTTTAGCCGCTAAAAATGGTTGACCTC--CGAGAAGGTTAGTCATCCTCA-TTCACATCCTCATGCAAACATTTCCGGCGCCGAGAAGTTTTCGCACCTGCCCATTTTCCCAGCACGACCCCGCGGTGCAAACGTCACAGCCCCACTTTGGCAGCCATGCACTTTCCCACAATGAACATTTGCTGACCCCGCCAAATAGGAAGCCGCCGAGCTCGGAAAGGGTTCCTTCAAGTACGCATGGGTTCTTGACAAGCTCAAGGCCGAGCGTGAGCGTGGTATCACCATCGATATCGCTCTCTGGAAGTTCGAGACCAACGAGTACAATGTCACCGTCATTGGTTAGTATCCCTGTCCACATACTAACATGGCAACACAGATGCTCCCGGTCCCGTGATTTCATCAAGAACATGGGTGCTGCCTTTTGGTATGTAGCCGCAACTCGACAACGACGTTCTCAACTTGGTTGGAAACAAGGGAAAGACTTGATACTGACCGGTCCCTGATAGGCAAACCATCTCTGGCGAGCACGGTCTCGACAGCAATGGAGTGTACGTACCCTTTCCTTAGCTACTTGCTTTCCCAAGAACATCTTAGCTAACACTCGTGGTTGTTCAGCTACAACGGTACCTCCGAGCTCCAGCTCGAGCGCATGAGCGTCTACTTCAACGAGGCTTCCGGCAACAAGTACGTTCCTCGTGCCGTCCTCGTCGATCTCGAGCCCGGTACCATGGATGCCGTCCGCGCCGGTCCTTTCGGTCAGCTCTTCCGCCCTGACAACTTCGTCTTCGGCGGAAACAACTGG-
>Pestalotiopsis_unicolor_MFLUCC_12_0275
CATTATAGAGTTTTCTAAACTCCCAACCCATGTGAACTTACCGTTGCCTCGGCAGAAGCTACCTGG-TTACCTTACCTTGGAACGGCCTACCCTGTAGCGCCTTACCCTGGAACGGCCTACCCTGTAACGGCTGCCGGTGGACTACCAAACTCTTGTTATTTTATTGTAATCTGAGCGTCTTATTTTAATAAGTCAAAACTTTCAACAACGGATCTCTTGGTTCTGGCATCGATGAAGAACGCAGCGAAATGCGATAAGTAATGTGAATTGCAGAATTCAGTGAATCATCGAATCTTTGAACGCACATTGCGCCCATTAGTATTCTAGTGGGCATGCCTGTTCGAGCGTCATTTCAACCCTTAAGCCTAGCTTAGTGTTGGGAGCCTACTGCTTTTGCTAGCGGTAGCTCCTGAAATACAACGGCGGATCTGCGATATCCTCTGAGCGTAGTTATCTCGCTTTTGACTGGAGTTGCAGCGTCTTTAGCCGCTAAAAATGGTTGACCTCGGCGAGAAGGTTAGTCATCCTCACTTCCCATCCTCATGCGAACATTTTCGGTGCCGAGAAGTTTTCGCACCTGCCCATTTTCCCAGCACGACCCCGCGGTGCAAACGTCACAGCCCCACTTTGGCAGCCATGCACCTTCCCAC-ATGAACAATTGCTGACCCCGCCAAATAGGAAGCCGCCGAGCTCGGAAAGGGTTCCTTCAAGTACGCATGGGTTCTTGACAAGCTCAAGGCCGAGCGTGAGCGTGGTATCACCATCGATATCGCTCTCTGGAAGTTCGAGACCAACGAGTACAATGTCACCGTCATTGGTTAGTAACCTTGTCCATATACTAACACGGCAAAACAGATGCTCCCGGTCCCGTGATTTCATCAAGAACATGGGTGCTGCTTTCTGGTATGTAGCCGCAACTCGACAACGACGTTCTCAACTTGGTTGGAAACAAGGGAAAGACTTGATACTGACCGGTCCCTGATAGGCAAACCATCTCTGGCGAGCACGGTCTCGACAGCAATGGAGTGTACGTACCCTTTCCTTGGCTACTTGCTTTCCCACGAACATCTCAGCTAACACTCGTGGTTTTTCAGCTACAACGGTACCTCCGAGCTCCAGCTCGAGCGCATGAGCGTCTACTTCAACGAGGCTTCCGGCAACAAGTACGTTCCTCGTGCCGTCCTCGTCGATCTCGAGCCCGGTACCATGGATGCCGTCCGCGCCGGTCCTTTCGGTCAGCTCTTCCGCCCTGACAACTTCGTCTTCGGTGGAAACAACTGGG
>Pestalotiopsis_unicolor_MFLUCC_12_0276
CATTATAGAGTTTTCTAAACTCCCAACCCATGTGAACTTACCGTTGCCTCGGCAGAAGCTACCTGG-TTACCTTACCTTGGAACGGCCTACCCTGTAGCGCCTTACCCTGGAACGGCCTACCCTGTAACGGCTGCCGGTGGACTACCAAACTCTTGTTATTTTATTGTAATCTGAGCGTCTTATTTTAATAAGTCAAAACTTTCAACAACGGATCTCTTGGTTCTGGCATCGATGAAGAACGCAGCGAAATGCGATAAGTAATGTGAATTGCAGAATTCAGTGAATCATCGAATCTTTGAACGCACATTGCGCCCATTAGTATTCTAGTGGGCATGCCTGTTCGAGCGTCATTTCAACCCTTAAGCCTAGCTTAGTGTTGGGAGCCTACTGCTTTTGCTAGCGGTAGCTCCTGAAATACAACGGCGGATCTGCGATATCCTCTGAGCGTAGTTATCTCGCTTTTGACTGGAGTTGCAGCGTCTTTAGCCGCTAAAAATGGTTGACCTCGG?????????????????????????????????????????????????????????????????????????????????????????????????????????????????????????????????????????????????????????????????????????????????????????????????????????????????????????????????????????????????????????????????????????????????????????????????????????????????????????????????????????????????????????????????????????????????????????????GGTGCTGCTTTCTGGTATGTAGCCGCAACTCGACAACGACGTTCTCAACTTGGTTGGAAACAAGGGAAAGACTTGATACTGACCGGTCCCTGATAGGCAAACCATCTCTGGCGAGCACGGTCTCGACAGCAATGGAGTGTACGTACCCTTTCCTTGGCTACTTGCTTTCCCACGAACATCTCAGCTAACACTCGTGGTTTTTCAGCTACAACGGTACCTCCGAGCTCCAGCTCGAGCGCATGAGCGTCTACTTCAACGAGGCTTCCGGCAACAAGTACGTTCCTCGTGCCGTCCTCGTCGATCTCGAGCCCGGTACCATGGATGCCGTCCGCGCCGGTCCTTTCGGTCAGCTCTTCCGCCCTGACAACTTCGTCTTCGGTGGAAACAACTGGG
>Pestalotiopsis_verruculosa_MFLUCC_12_0274
CATTATAGAGTTTTCTAAACTCCCAACCCATGTGAACTTACCGTTGCCTCGGCAGAAGCTACCTGG-TTACCCTACCTTGGAACGGCCTACCCTGTAGCGCCTTACCCTGGAACGGCCTACCCTGTAACGGCTGCCGGTGGACTACCAAACTCTTGTTATTTTATTGTAATCTGAGCGTCTTATTTTAATAAGTCAAAACTTTCAACAACGGATCTCTTGGTTCTGGCATCGATGAAGAACGCAGCGAAATGCGATAAGTAATGTGAATTGCAGAATTCAGTGAATCATCGAATCTTTGAACGCACATTGCGCCCATTAGTATTCTAGT-GGCATGCCTGTTCGAGCGTCATTTCAACCCTTAAGCCTAGCTTAGTGTTGGGAGCCTACCGCTTTTGCTAGCGGTAGCTCCTGAAATACAACGGCGGATCTGCGATATCCTCTGAGCGTAGTTATCTCGCTTTTGACTGGAGTTGCAGCGTCTTTAGCCGCTAAAAATGGTTGACCTCGGCGAGAAGGTTAGTCATCCACACTTCCCATCCTTAT-CAAACATCTCCGGTGCCGAAAAGTTTTCGCGCCTGCCCATTTTCCCAGCACGACCCCGCGGTGCAAACGTCACAGCCCCACTTTGGCAGCCATGCACTTTCCCACAATGAACAATTGCTGACCCCGCCAAATAGGAAGCCGCCGAGCTCGGAAAGGGTTCCTTCAAGTACGCATGGGTTCTTGACAAGCTCAAGGCCGAGCGTGAGCGTGGTATCACCATTGATATCGCTCTCTGGAAGTTCGAGACCAACGAGTACAATGTCACCGTCATTGGTTAGTATCCCTGCCCACATGCTAACATGGCAACACAGATGCTCCCGGTCCCGTGA-TTCATCAAGAACATG?????????????????????????????????????????????????????????????????????????????????????????????????????????????????????????????????????????????????????????????????????????????????????????????????????????????????????????????????????????????????????????????????????????????????????????????????????????????????????????????????????????????????????????????????????????????????????????????????????????
>Pestalotiopsis_wulichongensis_CGMCC_3_23469
--TTATAGAGTTTTCTAAACTCCCAACCCATGTGAACTTACCGTTGCCTCGGCAGAAGCTGCTCGGTGCACCTTACCTTGGAACGGCCTACCCTGTAGCGCCTTACCCTGGAACGGCTTACCCTGCAACGGCTGCCGGTGGACTACCAAACTCTTGTTATTTTATGGTTATCTGAGCGTCTTATTTTAATAAGTCAAAACTTTCAACAACGGATCTCTTGGTTCTGGCATCGATGAAGAACGCAGCGAAATGCGATAAGTAATGTGAATTGCAGAATTCAGTGAATCATCGAATCTTTGAACGCACATTGCGCCCATTAGTATTCTAGTGGGCATGCCTGTTCGAGCGTCATTTCAACCCTTAAGCCTAGCTTAGTGTTGGGAGCCTACTGCTTTTGCTAGCTGTAGCTCCTGAAATACAACGGCGGATCTGCGATATCCTCTGAGCGTAGTTATCTCGCTTTTGACTGGAGTTGCAGCGTCTTTAGCCGCTAAAAATGGTTGACCTC--CGAGAAGGTTAGTCATCCTCGC------TCCCCATGCAAACGTTTCCGGTGCCGAAAAGTTTTCGCACCTGCCCATTTTCCCAGCACGACCCCGCGGTGCAAACGTCACAGCCCCACTTTGGCAGCCATGCACTTTCCCACATTGAACAATTGCTGACCCCGCCAAATAGGAAGCCGCCGAGCTCGGAAAGGGTTCCTTCAAGTACGCATGGGTTCTTGACAAGCTCAAGGCCGAGCGTGAGCGTGGTATCACCATTGATATCGCTCTCTGGAAGTTCGAGACCAACGAGTACAATGTCACCGTCATTGGTTAGTATTCCTGTCCACAGACTAACATCACAATACAGACGCTCCCGGTCCCGTGATTTCATCAAGAACATGGGTGCTGCCTTCTGGTATGTAGCCGCAACTCGACGACGACATTCTCGGCTTGGTTGGAACCGAACGAAAGACTTGATACTGACCGGTCTCTGATAGGCAAACCATCTCTGGCGAGCACGGTCTCGACAGCAATGGAGTGTACGTACCATTTCCTTGCCTACTTGCTTTCCCACGAACATGTTAGCTAACACTCGTGCTTGCTCAGCTACAACGGCACCTCCGAGCTCCAGCTCGAGCGCATGAGCGTCTACTTCAACGAGGCGTCCGGCAACAAGTACGTTCCTCGTGCCGTCCTCGTCGATCTCGAGCCCGGTACCATGGACGCCGTCCGCGCCGGTCCTTTCGGCCAGCTCTTCCGCCCTGACAACTTCGTCTTCGGCGGAAACAACTGG-
>Pestalotiopsis_wulichongensis_LC15846
--TTATAGAGTTTTCTAAACTCCCAACCCATGTGAACTTACCGTTGCCTCGGCAGAAGCTGCTCGGTGCACCTTACCTTGGAACGGCCTACCCTGTAGCGCCTTACCCTGGAACGGCTTACCCTGCAACGGCTGCCGGTGGACTACCAAACTCTTGTTATTTTATGGTTATCTGAGCGTCTTATTTTAATAAGTCAAAACTTTCAACAACGGATCTCTTGGTTCTGGCATCGATGAAGAACGCAGCGAAATGCGATAAGTAATGTGAATTGCAGAATTCAGTGAATCATCGAATCTTTGAACGCACATTGCGCCCATTAGTATTCTAGTGGGCATGCCTGTTCGAGCGTCATTTCAACCCTTAAGCCTAGCTTAGTGTTGGGAGCCTACTGCTTTTGCTAGCTGTAGCTCCTGAAATACAACGGCGGATCTGCGATATCCTCTGAGCGTAGTTATCTCGCTTTTGACTGGAGTTGCAGCGTCTTTAGCCGCTAAAAATGGTTGACCTC--CGAGAAGGTTAGTCATCCTCGC------TCCCCATGCAAACGTTTCCGGTGCCGAAAAGTTTTCGCACCTGCCCATTTTCCCAGCACGACCCCGCGGTGCAAACGTCACAGCCCCACTTTGGCAGCCATGCACTTTCCCACATTGAACAATTGCTGACCCCGCCAAATAGGAAGCCGCCGAGCTCGGAAAGGGTTCCTTCAAGTACGCATGGGTTCTTGACAAGCTCAAGGCCGAGCGTGAGCGTGGTATCACCATTGATATCGCTCTCTGGAAGTTCGAGACCAACGAGTACAATGTCACCGTCATTGGTTAGTATTCCTGTCCACAGACTAACATCACAATACAGACGCTCCCGGTCCCGTGATTTCATCAAGAACATGGGTGCTGCCTTCTGGTATGTAGCCGCAACTCGACGACGACATTCTCGGCTTGGTTGGAACCGAACGAAAGACTTGATACTGACCGGTCTCTGATAGGCAAACCATCTCTGGCGAGCACGGTCTCGACAGCAATGGAGTGTACGTACCATTTCCTTGCCTACTTGCTTTCCCACGAACATGTTAGCTAACACTCGTGCTTGCTCAGCTACAACGGCACCTCCGAGCTCCAGCTCGAGCGCATGAGCGTCTACTTCAACGAGGCGTCCGGCAACAAGTACGTTCCTCGTGCCGTCCTCGTCGATCTCGAGCCCGGTACCATGGACGCCGTCCGCGCCGGTCCTTTCGGCCAGCTCTTCCGCCCTGACAACTTCGTCTTCGGCGGAAACAACTGG-
>Pestalotiopsis_yanglingensis_LC3412
-------------------------ACCCATGTGAACTTACCGTTGCCTCGGCAGAAGCTACCCGGT--ACCTTACCTTGGAACGGCCTACCCTGTAGCGCCTTACCCTGGAACGGCTTACCCTGCAGCGGCTGCCGGTGGACTACCAAACTCTTGTTATTTTTATGTTATCTGAGCGTCTTATTTTAATAAGTCAAAACTTTCAACAACGGATCTCTTGGTTCTGGCATCGATGAAGAACGCAGCGAAATGCGATAAGTAATGTGAATTGCAGAATTCAGTGAATCATCGAATCTTTGAACGCACATTGCGCCCATTAGTATTCTAGTGGGCATGCCTGTTCGAGCGTCATTTCAACCCTTAAGCCTAGCTTAGTGTTGGGAGCCTACTGCTTTTGTTAGCTGTAGCTCCTGAAATACAACGGCGGATCTGCGATATCCTCTGAGCGTAGTTTCCTCGCTTTTGACTGGAGTTGCAGCGTCTTTAGCCGCTAAAAATGGTTGACCTC------------------------------TCCTCACGCA-ACATTTCAGGTGTCGAAAATTTTTCGCGCCTGCCCACATTCCCAGCACGACCCCGCGGTGCAAACGTCACAGCCCCACTTTGGCAGCCATGCACTTTCCCAC-ACGAGCATTTGCTGACCCCGCCAAACAGGAAGCCGCCGAGCTCGGAAAGGGTTCCTTCAAGTACGCATGGGTTCTTGACAAGCTCAAGGCCGAGCGTGAGCGTGGTATCACCATCGATATCGCTCTCTGGAAGTTCGAGACCAACGAGTACAATGTCACCGTCATTGGTTAGTATCCCTGTCCACAGACTAACACGGCACCACAGATGCTCCCGGTCCCGTGATTTCATCAAGAACATGGGTGCTGCCTTCTGGTATGTAGCTGCAACTCGACAACGACGTTATCAACTTGGTTGAAACCAAGCGAAAGACTTGATACTGACAGGCCTCTGATAGGCAAACCATCTCTGGCGAGCACGGTCTCGACAGCAATGGAGTGTACGTACCGTACCCTTGGCTACCTACTTCCC-ACGAACATGTCAGCTAACACTTGTG---GTTCAGCTACAACGGTACCTCCGAGCTCCAGCTCGAGCGCATGAGCGTCTACTTCAACGAGGCTTCCGGCAACAAGTACGTTCCTCGTGCCGTCCTCGTCGATCTCGAGCCCGGTACCATGGATGCCGTCCGCGCCGGTCCTTTCGGTCAGCTCTTCCGCCCTGACAACTTCGTCTTCGGTGGAAACAACTGGG
>Pestalotiopsis_yanglingensis_LC4553
-------------------------ACCCATGTGAACTTACCGTTGCCTCGGCAGAAGCTACCCGGT--ACCTTACCTTGGAACGGCCTACCCTGTAGCGCCTTACCCTGGAACGGCTTACCCTGCAGCGGCTGCCGGTGGACTACCAAACTCTTGTTATTTTTATGTTATCTGAGCGTCTTATTTTAATAAGTCAAAACTTTCAACAACGGATCTCTTGGTTCTGGCATCGATGAAGAACGCAGCGAAATGCGATAAGTAATGTGAATTGCAGAATTCAGTGAATCATCGAATCTTTGAACGCACATTGCGCCCATTAGTATTCTAGTGGGCATGCCTGTTCGAGCGTCATTTCAACCCTTAAGCCTAGCTTAGTGTTGGGAGCCTACTGCTTTTGTTAGCTGTAGCTCCTGAAATACAACGGCGGATCTGCGATATCCTCTGAGCGTAGTTTCCTCGCTTTTGACTGGAGTTGCAGCGTCTTTAGCCGCTAAAAATGGTTGACCTC-----------------------C------TCCTCACGCAAACATTTCAGGTGTCGAAAATTTTTCGCGCCTGCCCACATTCCCAGCACGACCCCGCGGTGCAAACGTCACAGCCCCACTTTGGCAGCCATGCACTTTCCCAC-ACGAGCATTTGCTGACCCCGCCAAACAGGAAGCCGCCGAGCTCGGAAAGGGTTCCTTCAAGTACGCATGGGTTCTTGACAAGCTCAAGGCCGAGCGTGAGCGTGGTATCACCATCGATATCGCTCTCTGGAAGTTCGAGACCAACGAGTACAATGTCACCGTCATTGGTTAGTATCCCTGTCCACAGACTAACACGGCACCACAGATGCTCCCGGTCCCGTGATTTTATCAAGAACATG--TGCTGCTTTCTGGTATGTAGCTGCAACTCGACAACGACGTTATCAACTTGGTTGAAACCAAGCGAAAGACTTGATACTGACAGGCCTCTGATAGGCAAACCATCTCTGGCGAGCACGGTCTCGACAGCAATGGAGTGTACGTACCGTACCCTTGGCTACCTACTTCCC-ACGAACATGTCAGCTAACACTTGTG---GTTCAGCTACAACGGTACCTCCGAGCTCCAGCTCGAGCGCATGAGCGTCTACTTCAACGAGGCTTCCGGCAACAAGTACGTTCCTCGTGCCGTCCTCGTCGATCTCGAGCCCGGTACCATGGATGCCGTCCGCGCCGGTCCTTTCGGTCAGCTCTTCCGCCCTGACAACTTCGTCTTCGGTGGAAACAACTGGG
>Pestalotiopsis_yunnanensis_HMAS_96359
CATTATCGAGTTTTATAAACTCCCAACCCATGTGAACTTACCGTTGCCTCGGCAGAAGCTACCTGGT-TACCCTACCTTGGAACGGCCTACCCTGTAGCGCCTTACCCTGGAACGGCCTACCCTGTAACGACTGCCGGTGGACTACCAAACTCTTGTTATTTTATTGTAATCTGAGCGTCTTATTTTAATAAGTCAAAACTTTCAACAACGGATCTCTTGGTTCTGGCATCGATGAAGAACGCAGCGAAATGCGATAAGTAATGTGAATTGCAGAATTCAGTGAATCATCGAATCTTTGAACGCACATTGCGCCCATTAGTATTCTAGTGGGCATGCCTGTTCGAGCGTCATTTCAACCCTTAAGCCTAGCTTAGTGTTGGGAGCCTACTACTTTTGCTAGCGGTAGCTCCTGAAATACAACGGCGGATCTGCGATATCCTCTGAGCGTAGTTATCTCGCTTTTGACTGGAGTTGCAGCGTCTTTAGCCGTTAAA-ATGGGTG-CCTCGG??????????????????????????????????????????????????????????????????????????????????????????????????????????????????????????????????????????????????????????????????????????????????????????????????????????????????????????????????????????????????????????????????????????????????????????????????????????????????????????????????????????????????????????????????????????????????????????????????????????????????????????????????????????????????????????????????????????????????????????????????????????????????????????????????????????????????????????????????????????????????????????????????????????????????????????????????????????????????????????????????????????????????????????????????????????????????????????????????????????????????????????????????????????????????????????????????????
